# Supplementary material for: STAMBPL1/TRIM21 Balances AXL Stability Impacting Mesenchymal Phenotype and Immune Response in KIRC
Source: Adv Sci (Weinh). 2024 Nov 11;12(1):2405083. doi: 10.1002/advs.202405083 (PMC11714167; doi:10.1002/advs.202405083)
Supplement: Supplementary file 2 — Supporting Table [file ADVS-12-2405083-s001.xlsx]

## Sheet: IgG_Peptide
PG.FASTAName	PG.ProteinAccessions	PG.ProteinNames	PG.Genes	PG.ProteinDescriptions	PEP.StrippedSequence	PEP.IsProteotypic	PEP.IsProteinGroupSpecific	PEP.StartingPositions	PEP.EndingPositions	PEP.NrOfMissedCleavages	PEP.QValue	PEP.PeptideLength	PP.PIMID	IgG_Slot1-4_1_559.d.PEP.Label-Free Quant
uniprot-Homo sapiens-9606-2022-11	P55036	PSMD4_HUMAN	PSMD4	26S proteasome non-ATPase regulatory subunit 4	AAAASAAEAGIATTGTEDSDDALLK	TRUE	TRUE	-238	-262	0	0.00106458	25	_AAAASAAEAGIATTGTEDSDDALLK_	73.1861
uniprot-Homo sapiens-9606-2022-11	P55036	PSMD4_HUMAN	PSMD4	26S proteasome non-ATPase regulatory subunit 4	LQAQQDAVNIVCHSK	TRUE	TRUE	-26	-40	0	0	15	_LQAQQDAVNIVC[Carbamidomethyl (C)]HSK_	61.1068
uniprot-Homo sapiens-9606-2022-11	Q8N1G4	LRC47_HUMAN	LRRC47	Leucine-rich repeat-containing protein 47	AAAAVSESWPELELAER	TRUE	TRUE	-2	-18	0	0.00106458	17	_[Acetyl (Protein N-term)]AAAAVSESWPELELAER_	29.8178
uniprot-Homo sapiens-9606-2022-11	O00231	PSD11_HUMAN	PSMD11	26S proteasome non-ATPase regulatory subunit 11	TGQAAELGGLLK	TRUE	TRUE	-60	-71	0	0	12	_TGQAAELGGLLK_	191.215
uniprot-Homo sapiens-9606-2022-11	O00231	PSD11_HUMAN	PSMD11	26S proteasome non-ATPase regulatory subunit 11	LYDNLLEQNLIR	TRUE	TRUE	-326	-337	0	0	12	_LYDNLLEQNLIR_	164.538
uniprot-Homo sapiens-9606-2022-11	O00231	PSD11_HUMAN	PSMD11	26S proteasome non-ATPase regulatory subunit 11	YQEALHLGSQLLR	TRUE	TRUE	-143	-155	0	0.00134409	13	_YQEALHLGSQLLR_	124.313
uniprot-Homo sapiens-9606-2022-11	O00231	PSD11_HUMAN	PSMD11	26S proteasome non-ATPase regulatory subunit 11	EQSILELGSLLAK	TRUE	TRUE	-47	-59	0	0	13	_EQSILELGSLLAK_	115.239
uniprot-Homo sapiens-9606-2022-11	O00231	PSD11_HUMAN	PSMD11	26S proteasome non-ATPase regulatory subunit 11	AAAAVVEFQR	TRUE	TRUE	-2	-11	0	0	10	_[Acetyl (Protein N-term)]AAAAVVEFQR_	60.4809
uniprot-Homo sapiens-9606-2022-11	P07954	FUMH_HUMAN	FH	Fumarate hydratase, mitochondrial	AAAEVNQDYGLDPK	TRUE	TRUE	-102	-115	0	0.000826788	14	_AAAEVNQDYGLDPK_	110.416
uniprot-Homo sapiens-9606-2022-11	Q9Y490	TLN1_HUMAN	TLN1	Talin-1	TLSHPQQMALLDQTK	TRUE	TRUE	-1752	-1766	0	0.00669188	15	_TLSHPQQM[Oxidation (M)]ALLDQTK_	783.579
uniprot-Homo sapiens-9606-2022-11	Q9Y490	TLN1_HUMAN	TLN1	Talin-1	VLGEAMTGISQNAK	TRUE	TRUE	-1402	-1415	0	0	14	_VLGEAM[Oxidation (M)]TGISQNAK_	616.634
uniprot-Homo sapiens-9606-2022-11	Q9Y490	TLN1_HUMAN	TLN1	Talin-1	DPVQLNLLYVQAR	FALSE	FALSE	-208	-220	0	0	13	_DPVQLNLLYVQAR_	415.336
uniprot-Homo sapiens-9606-2022-11	Q9Y490	TLN1_HUMAN	TLN1	Talin-1	VLVQNAAGSQEK	TRUE	TRUE	-2032	-2043	0	0.000475285	12	_VLVQNAAGSQEK_	390.091
uniprot-Homo sapiens-9606-2022-11	Q9Y490	TLN1_HUMAN	TLN1	Talin-1	ADAEGESDLENSR	TRUE	TRUE	-842	-854	0	0	13	_ADAEGESDLENSR_	375.859
uniprot-Homo sapiens-9606-2022-11	Q9Y490	TLN1_HUMAN	TLN1	Talin-1	TYGVSFFLVK	FALSE	FALSE	-307	-316	0	0.00106458	10	_TYGVSFFLVK_	302.77
uniprot-Homo sapiens-9606-2022-11	Q9Y490	TLN1_HUMAN	TLN1	Talin-1	NCGQMSEIEAK	TRUE	TRUE	-285	-295	0	0	11	_NC[Carbamidomethyl (C)]GQMSEIEAK_	264.278
uniprot-Homo sapiens-9606-2022-11	Q9Y490	TLN1_HUMAN	TLN1	Talin-1	DDILNGSHPVSFDK	TRUE	TRUE	-221	-234	0	0	14	_DDILNGSHPVSFDK_	207.425
uniprot-Homo sapiens-9606-2022-11	Q9Y490	TLN1_HUMAN	TLN1	Talin-1	AAAFEEQENETVVVK	TRUE	TRUE	-2477	-2491	0	0	15	_AAAFEEQENETVVVK_	175.825
uniprot-Homo sapiens-9606-2022-11	Q9Y490	TLN1_HUMAN	TLN1	Talin-1	EQGVEEHETLLLR	TRUE	TRUE	-182	-194	0	0	13	_EQGVEEHETLLLR_	173.932
uniprot-Homo sapiens-9606-2022-11	Q9Y490	TLN1_HUMAN	TLN1	Talin-1	IGITNHDEYSLVR	TRUE	TRUE	-119	-131	0	0.000826788	13	_IGITNHDEYSLVR_	165.85
uniprot-Homo sapiens-9606-2022-11	Q9Y490	TLN1_HUMAN	TLN1	Talin-1	EGTETFADHR	TRUE	TRUE	-2007	-2016	0	0	10	_EGTETFADHR_	155.142
uniprot-Homo sapiens-9606-2022-11	Q9Y490	TLN1_HUMAN	TLN1	Talin-1	VGDDPAVWQLK	TRUE	TRUE	-2105	-2115	0	0	11	_VGDDPAVWQLK_	136.521
uniprot-Homo sapiens-9606-2022-11	Q9Y490	TLN1_HUMAN	TLN1	Talin-1	LAQAAQSSVATITR	TRUE	TRUE	-2044	-2057	0	0	14	_LAQAAQSSVATITR_	117.479
uniprot-Homo sapiens-9606-2022-11	Q9Y490	TLN1_HUMAN	TLN1	Talin-1	MATNAAAQNAIK	TRUE	TRUE	-899	-910	0	0	12	_M[Oxidation (M)]ATNAAAQNAIK_	93.3065
uniprot-Homo sapiens-9606-2022-11	Q9Y490	TLN1_HUMAN	TLN1	Talin-1	NLGTALAELR	TRUE	TRUE	-1026	-1035	0	0.00106458	10	_NLGTALAELR_	84.8423
uniprot-Homo sapiens-9606-2022-11	Q9Y490	TLN1_HUMAN	TLN1	Talin-1	ILAQATSDLVNAIK	TRUE	TRUE	-828	-841	0	0	14	_ILAQATSDLVNAIK_	81.0548
uniprot-Homo sapiens-9606-2022-11	Q9Y490	TLN1_HUMAN	TLN1	Talin-1	ALSTDPAAPNLK	TRUE	TRUE	-1321	-1332	0	0	12	_ALSTDPAAPNLK_	72.6015
uniprot-Homo sapiens-9606-2022-11	Q9Y490	TLN1_HUMAN	TLN1	Talin-1	QAAASATQTIAAAQHAASTPK	TRUE	TRUE	-923	-943	0	0	21	_QAAASATQTIAAAQHAASTPK_	52.9993
uniprot-Homo sapiens-9606-2022-11	Q9Y490	TLN1_HUMAN	TLN1	Talin-1	ADAEGESDLENSRK	TRUE	TRUE	-842	-855	1	0.00106458	14	_ADAEGESDLENSRK_	45.4663
uniprot-Homo sapiens-9606-2022-11	Q9UL25	RAB21_HUMAN	RAB21	Ras-related protein Rab-21	AAAGGGGGGAAAAGR	TRUE	TRUE	-2	-16	0	0.00134409	15	_[Acetyl (Protein N-term)]AAAGGGGGGAAAAGR_	84.0766
uniprot-Homo sapiens-9606-2022-11	P31948	STIP1_HUMAN	STIP1	Stress-induced-phosphoprotein 1	IGNSYFKEEK	TRUE	TRUE	-306	-315	1	0	10	_IGNSYFKEEK_	423.911
uniprot-Homo sapiens-9606-2022-11	P31948	STIP1_HUMAN	STIP1	Stress-induced-phosphoprotein 1	AAALEFLNR	TRUE	TRUE	-79	-87	0	0	9	_AAALEFLNR_	220.093
uniprot-Homo sapiens-9606-2022-11	P31948	STIP1_HUMAN	STIP1	Stress-induced-phosphoprotein 1	MEQVNELKEK	TRUE	TRUE	-1	-10	1	0	10	_[Acetyl (Protein N-term)]M[Oxidation (M)]EQVNELKEK_	203.845
uniprot-Homo sapiens-9606-2022-11	P31948	STIP1_HUMAN	STIP1	Stress-induced-phosphoprotein 1	LMDVGLIAIR	TRUE	TRUE	-534	-543	0	0	10	_LM[Oxidation (M)]DVGLIAIR_	76.0295
uniprot-Homo sapiens-9606-2022-11	P62877	RBX1_HUMAN	RBX1	E3 ubiquitin-protein ligase RBX1	AAAMDVDTPSGTNSGAGK	TRUE	TRUE	-2	-19	0	0.000826788	18	_[Acetyl (Protein N-term)]AAAM[Oxidation (M)]DVDTPSGTNSGAGK_	89.9271
uniprot-Homo sapiens-9606-2022-11	Q9NVA2	SEP11_HUMAN	SEPTIN11	Septin-11	AVAVGRPSNEELR	TRUE	TRUE	-2	-14	1	0.00106458	13	_[Acetyl (Protein N-term)]AVAVGRPSNEELR_	1110.08
uniprot-Homo sapiens-9606-2022-11	Q9NVA2	SEP11_HUMAN	SEPTIN11	Septin-11	AAAQLLQSQAQQSGAQQTK	TRUE	TRUE	-400	-418	0	0	19	_AAAQLLQSQAQQSGAQQTK_	244.871
uniprot-Homo sapiens-9606-2022-11	Q9NVA2	SEP11_HUMAN	SEPTIN11	Septin-11	ELEEEVNNFQK	TRUE	TRUE	-387	-397	0	0	11	_ELEEEVNNFQK_	236.187
uniprot-Homo sapiens-9606-2022-11	Q9NVA2	SEP11_HUMAN	SEPTIN11	Septin-11	FESDPATHNEPGVR	TRUE	TRUE	-66	-79	0	0	14	_FESDPATHNEPGVR_	166.406
uniprot-Homo sapiens-9606-2022-11	Q9NVA2	SEP11_HUMAN	SEPTIN11	Septin-11	FESDPATHNEPGVR	TRUE	TRUE	-66	-79	0	0	14	_FESDPATHNEPGVR_	166.406
uniprot-Homo sapiens-9606-2022-11	Q9NVA2	SEP11_HUMAN	SEPTIN11	Septin-11	SYELQESNVR	TRUE	TRUE	-84	-93	0	0	10	_SYELQESNVR_	0
uniprot-Homo sapiens-9606-2022-11	P49006	MRP_HUMAN	MARCKSL1	MARCKS-related protein	AAATPESQEPQAK	TRUE	TRUE	-145	-157	0	0	13	_AAATPESQEPQAK_	46.6011
uniprot-Homo sapiens-9606-2022-11	Q9NS69	TOM22_HUMAN	TOMM22	Mitochondrial import receptor subunit TOM22 homolog	AAAVAAAGAGEPQSPDELLPK	TRUE	TRUE	-2	-22	0	0	21	_[Acetyl (Protein N-term)]AAAVAAAGAGEPQSPDELLPK_	42.2214
uniprot-Homo sapiens-9606-2022-11	Q01813	PFKAP_HUMAN	PFKP	ATP-dependent 6-phosphofructokinase, platelet type	YLEEIATQMR	TRUE	TRUE	-487	-496	0	0	10	_YLEEIATQMR_	1767.5
uniprot-Homo sapiens-9606-2022-11	Q01813	PFKAP_HUMAN	PFKP	ATP-dependent 6-phosphofructokinase, platelet type	YLEEIATQMR	TRUE	TRUE	-487	-496	0	0	10	_YLEEIATQM[Oxidation (M)]R_	1767.5
uniprot-Homo sapiens-9606-2022-11	Q01813	PFKAP_HUMAN	PFKP	ATP-dependent 6-phosphofructokinase, platelet type	ELVVTQLGYDTR	TRUE	TRUE	-290	-301	0	0.00106458	12	_ELVVTQLGYDTR_	1268.79
uniprot-Homo sapiens-9606-2022-11	Q01813	PFKAP_HUMAN	PFKP	ATP-dependent 6-phosphofructokinase, platelet type	DLQSNVEHLTEK	TRUE	TRUE	-614	-625	0	0.00106458	12	_DLQSNVEHLTEK_	536.104
uniprot-Homo sapiens-9606-2022-11	Q01813	PFKAP_HUMAN	PFKP	ATP-dependent 6-phosphofructokinase, platelet type	EWSGLLEELAR	TRUE	TRUE	-140	-150	0	0	11	_EWSGLLEELAR_	292.31
uniprot-Homo sapiens-9606-2022-11	Q01813	PFKAP_HUMAN	PFKP	ATP-dependent 6-phosphofructokinase, platelet type	NVIFQPVAELKK	TRUE	TRUE	-726	-737	1	0.000826788	12	_NVIFQPVAELKK_	285.002
uniprot-Homo sapiens-9606-2022-11	Q01813	PFKAP_HUMAN	PFKP	ATP-dependent 6-phosphofructokinase, platelet type	FLEHLSGAGK	TRUE	TRUE	-16	-25	0	0	10	_FLEHLSGAGK_	275.892
uniprot-Homo sapiens-9606-2022-11	Q01813	PFKAP_HUMAN	PFKP	ATP-dependent 6-phosphofructokinase, platelet type	IIEVVDAIMTTAQSHQR	TRUE	TRUE	-194	-210	0	0.000826788	17	_IIEVVDAIM[Oxidation (M)]TTAQSHQR_	243.982
uniprot-Homo sapiens-9606-2022-11	Q01813	PFKAP_HUMAN	PFKP	ATP-dependent 6-phosphofructokinase, platelet type	AACNLLQR	TRUE	TRUE	-110	-117	0	0.00106458	8	_AAC[Carbamidomethyl (C)]NLLQR_	176.601
uniprot-Homo sapiens-9606-2022-11	Q01813	PFKAP_HUMAN	PFKP	ATP-dependent 6-phosphofructokinase, platelet type	MLAIYDGFDGFAK	TRUE	TRUE	-443	-455	0	0	13	_M[Oxidation (M)]LAIYDGFDGFAK_	95.7491
uniprot-Homo sapiens-9606-2022-11	Q01813	PFKAP_HUMAN	PFKP	ATP-dependent 6-phosphofructokinase, platelet type	VTILGHVQR	TRUE	TRUE	-302	-310	0	0	9	_VTILGHVQR_	82.9633
uniprot-Homo sapiens-9606-2022-11	Q01813	PFKAP_HUMAN	PFKP	ATP-dependent 6-phosphofructokinase, platelet type	SFAGNLNTYK	TRUE	TRUE	-386	-395	0	0.00106458	10	_SFAGNLNTYK_	82.0407
uniprot-Homo sapiens-9606-2022-11	Q01813	PFKAP_HUMAN	PFKP	ATP-dependent 6-phosphofructokinase, platelet type	LAIKLPDDQIPK	TRUE	TRUE	-397	-408	1	0.00876449	12	_LAIKLPDDQIPK_	69.2921
uniprot-Homo sapiens-9606-2022-11	Q01813	PFKAP_HUMAN	PFKP	ATP-dependent 6-phosphofructokinase, platelet type	LPDDQIPK	TRUE	TRUE	-401	-408	0	0.00853971	8	_LPDDQIPK_	46.1226
uniprot-Homo sapiens-9606-2022-11	Q01813	PFKAP_HUMAN	PFKP	ATP-dependent 6-phosphofructokinase, platelet type	NGQIDKEAVQK	TRUE	TRUE	-151	-161	1	0.00507311	11	_NGQIDKEAVQK_	35.4159
uniprot-Homo sapiens-9606-2022-11	P06753	TPM3_HUMAN	TPM3	Tropomyosin alpha-3 chain	IQLVEEELDR	FALSE	FALSE	-93	-102	0	0.00106458	10	_IQLVEEELDR_	3380.56
uniprot-Homo sapiens-9606-2022-11	P06753	TPM3_HUMAN	TPM3	Tropomyosin alpha-3 chain	AADAEAEVASLNRR	TRUE	TRUE	-79	-92	1	0.00802752	14	_AADAEAEVASLNRR_	1614.82
uniprot-Homo sapiens-9606-2022-11	P06753	TPM3_HUMAN	TPM3	Tropomyosin alpha-3 chain	RIQLVEEELDR	FALSE	FALSE	-92	-102	1	0	11	_RIQLVEEELDR_	1465.73
uniprot-Homo sapiens-9606-2022-11	P06753	TPM3_HUMAN	TPM3	Tropomyosin alpha-3 chain	KLVIIEGDLER	TRUE	TRUE	-169	-179	1	0	11	_KLVIIEGDLER_	1170.5
uniprot-Homo sapiens-9606-2022-11	P06753	TPM3_HUMAN	TPM3	Tropomyosin alpha-3 chain	IQLVEEELDRAQER	FALSE	FALSE	-93	-106	1	0	14	_IQLVEEELDRAQER_	771.472
uniprot-Homo sapiens-9606-2022-11	P06753	TPM3_HUMAN	TPM3	Tropomyosin alpha-3 chain	IQLVEEELDRAQER	FALSE	FALSE	-93	-106	1	0	14	_IQLVEEELDRAQER_	771.472
uniprot-Homo sapiens-9606-2022-11	P06753	TPM3_HUMAN	TPM3	Tropomyosin alpha-3 chain	GTEDELDKYSEALK	FALSE	FALSE	-53	-66	1	0.00106458	14	_GTEDELDKYSEALK_	673.543
uniprot-Homo sapiens-9606-2022-11	P06753	TPM3_HUMAN	TPM3	Tropomyosin alpha-3 chain	KYEEVAR	FALSE	FALSE	-162	-168	1	0.00588408	7	_KYEEVAR_	617.234
uniprot-Homo sapiens-9606-2022-11	P06753	TPM3_HUMAN	TPM3	Tropomyosin alpha-3 chain	DAQEKLELAEK	FALSE	FALSE	-67	-77	1	0.000826788	11	_DAQEKLELAEK_	603.682
uniprot-Homo sapiens-9606-2022-11	P06753	TPM3_HUMAN	TPM3	Tropomyosin alpha-3 chain	ALKDEEKMELQEIQLK	TRUE	TRUE	-135	-150	2	0.00106458	16	_ALKDEEKM[Oxidation (M)]ELQEIQLK_	463.547
uniprot-Homo sapiens-9606-2022-11	P06753	TPM3_HUMAN	TPM3	Tropomyosin alpha-3 chain	EDKYEEEIK	FALSE	FALSE	-219	-227	1	0.00134409	9	_EDKYEEEIK_	410.653
uniprot-Homo sapiens-9606-2022-11	P06753	TPM3_HUMAN	TPM3	Tropomyosin alpha-3 chain	GTEDELDKYSEALKDAQEK	FALSE	FALSE	-53	-71	2	0.00274223	19	_GTEDELDKYSEALKDAQEK_	406.034
uniprot-Homo sapiens-9606-2022-11	P06753	TPM3_HUMAN	TPM3	Tropomyosin alpha-3 chain	LEEAEKAADESER	FALSE	FALSE	-114	-126	1	0	13	_LEEAEKAADESER_	329.492
uniprot-Homo sapiens-9606-2022-11	P06753	TPM3_HUMAN	TPM3	Tropomyosin alpha-3 chain	YSQKEDKYEEEIK	TRUE	TRUE	-215	-227	2	0	13	_YSQKEDKYEEEIK_	303.914
uniprot-Homo sapiens-9606-2022-11	P06753	TPM3_HUMAN	TPM3	Tropomyosin alpha-3 chain	YSQKEDKYEEEIK	TRUE	TRUE	-215	-227	2	0	13	_YSQKEDKYEEEIK_	303.914
uniprot-Homo sapiens-9606-2022-11	P06753	TPM3_HUMAN	TPM3	Tropomyosin alpha-3 chain	TIDDLEDELYAQK	TRUE	TRUE	-253	-265	0	0	13	_TIDDLEDELYAQK_	287.621
uniprot-Homo sapiens-9606-2022-11	P06753	TPM3_HUMAN	TPM3	Tropomyosin alpha-3 chain	HIAEEADR	FALSE	FALSE	-154	-161	0	0	8	_HIAEEADR_	271.012
uniprot-Homo sapiens-9606-2022-11	P06753	TPM3_HUMAN	TPM3	Tropomyosin alpha-3 chain	LATALQKLEEAEK	FALSE	FALSE	-107	-119	1	0	13	_LATALQKLEEAEK_	167.666
uniprot-Homo sapiens-9606-2022-11	P06753	TPM3_HUMAN	TPM3	Tropomyosin alpha-3 chain	ILTDKLK	TRUE	TRUE	-228	-234	1	0.00185071	7	_ILTDKLK_	119.803
uniprot-Homo sapiens-9606-2022-11	P06753	TPM3_HUMAN	TPM3	Tropomyosin alpha-3 chain	YSEALKDAQEK	FALSE	FALSE	-61	-71	1	0	11	_YSEALKDAQEK_	107.08
uniprot-Homo sapiens-9606-2022-11	P06753	TPM3_HUMAN	TPM3	Tropomyosin alpha-3 chain	LATALQK	FALSE	FALSE	-107	-113	0	0.00185071	7	_LATALQK_	46.0025
uniprot-Homo sapiens-9606-2022-11	P02766	TTHY_HUMAN	TTR	Transthyretin	AADDTWEPFASGK	TRUE	TRUE	-56	-68	0	0	13	_AADDTWEPFASGK_	75.4002
uniprot-Homo sapiens-9606-2022-11	P35908	K22E_HUMAN	KRT2	Keratin, type II cytoskeletal 2 epidermal	FLEQQNQVLQTK	FALSE	FALSE	-198	-209	0	0	12	_FLEQQNQVLQTK_	12426.8
uniprot-Homo sapiens-9606-2022-11	P35908	K22E_HUMAN	KRT2	Keratin, type II cytoskeletal 2 epidermal	IEISELNR	FALSE	FALSE	-394	-401	0	0.000826788	8	_IEISELNR_	6012.1
uniprot-Homo sapiens-9606-2022-11	P35908	K22E_HUMAN	KRT2	Keratin, type II cytoskeletal 2 epidermal	TSQNSELNNMQDLVEDYKK	TRUE	TRUE	-248	-266	1	0	19	_TSQNSELNNMQDLVEDYKK_	5251.35
uniprot-Homo sapiens-9606-2022-11	P35908	K22E_HUMAN	KRT2	Keratin, type II cytoskeletal 2 epidermal	TSQNSELNNMQDLVEDYKK	TRUE	TRUE	-248	-266	1	0	19	_TSQNSELNNM[Oxidation (M)]QDLVEDYKK_	5251.35
uniprot-Homo sapiens-9606-2022-11	P35908	K22E_HUMAN	KRT2	Keratin, type II cytoskeletal 2 epidermal	TSQNSELNNMQDLVEDYKK	TRUE	TRUE	-248	-266	1	0	19	_TSQNSELNNM[Oxidation (M)]QDLVEDYKK_	5251.35
uniprot-Homo sapiens-9606-2022-11	P35908	K22E_HUMAN	KRT2	Keratin, type II cytoskeletal 2 epidermal	TSQNSELNNMQDLVEDYKK	TRUE	TRUE	-248	-266	1	0	19	_TSQNSELNNMQDLVEDYKK_	5251.35
uniprot-Homo sapiens-9606-2022-11	P35908	K22E_HUMAN	KRT2	Keratin, type II cytoskeletal 2 epidermal	NKLNDLEEALQQAK	TRUE	TRUE	-440	-453	1	0.00185071	14	_NKLNDLEEALQQAK_	4087.34
uniprot-Homo sapiens-9606-2022-11	P35908	K22E_HUMAN	KRT2	Keratin, type II cytoskeletal 2 epidermal	LNDLEEALQQAK	TRUE	TRUE	-442	-453	0	0.000475285	12	_LNDLEEALQQAK_	4007.02
uniprot-Homo sapiens-9606-2022-11	P35908	K22E_HUMAN	KRT2	Keratin, type II cytoskeletal 2 epidermal	SKEEAEALYHSK	TRUE	TRUE	-363	-374	1	0	12	_SKEEAEALYHSK_	3993.94
uniprot-Homo sapiens-9606-2022-11	P35908	K22E_HUMAN	KRT2	Keratin, type II cytoskeletal 2 epidermal	SKEEAEALYHSK	TRUE	TRUE	-363	-374	1	0	12	_SKEEAEALYHSK_	3993.94
uniprot-Homo sapiens-9606-2022-11	P35908	K22E_HUMAN	KRT2	Keratin, type II cytoskeletal 2 epidermal	KYEDEINKR	FALSE	FALSE	-267	-275	2	0	9	_KYEDEINKR_	3844.54
uniprot-Homo sapiens-9606-2022-11	P35908	K22E_HUMAN	KRT2	Keratin, type II cytoskeletal 2 epidermal	KYEDEINKR	FALSE	FALSE	-267	-275	2	0	9	_KYEDEINKR_	3844.54
uniprot-Homo sapiens-9606-2022-11	P35908	K22E_HUMAN	KRT2	Keratin, type II cytoskeletal 2 epidermal	LQGEIAHVK	TRUE	TRUE	-406	-414	0	0	9	_LQGEIAHVK_	3574.8
uniprot-Homo sapiens-9606-2022-11	P35908	K22E_HUMAN	KRT2	Keratin, type II cytoskeletal 2 epidermal	VDPEIQNVK	TRUE	TRUE	-167	-175	0	0.000826788	9	_VDPEIQNVK_	3325.46
uniprot-Homo sapiens-9606-2022-11	P35908	K22E_HUMAN	KRT2	Keratin, type II cytoskeletal 2 epidermal	HGGGGGGFGGGGFGSR	TRUE	TRUE	-46	-61	0	0	16	_HGGGGGGFGGGGFGSR_	2916.6
uniprot-Homo sapiens-9606-2022-11	P35908	K22E_HUMAN	KRT2	Keratin, type II cytoskeletal 2 epidermal	GGSISGGGYGSGGGK	TRUE	TRUE	-581	-595	0	0	15	_GGSISGGGYGSGGGK_	2561.78
uniprot-Homo sapiens-9606-2022-11	P35908	K22E_HUMAN	KRT2	Keratin, type II cytoskeletal 2 epidermal	RSTSSFSCLSR	TRUE	TRUE	-35	-45	1	0	11	_RSTSSFSC[Carbamidomethyl (C)]LSR_	2158.92
uniprot-Homo sapiens-9606-2022-11	P35908	K22E_HUMAN	KRT2	Keratin, type II cytoskeletal 2 epidermal	GGSGGGGSISGGGYGSGGGSGGR	TRUE	TRUE	-550	-572	0	0	23	_GGSGGGGSISGGGYGSGGGSGGR_	2158.78
uniprot-Homo sapiens-9606-2022-11	P35908	K22E_HUMAN	KRT2	Keratin, type II cytoskeletal 2 epidermal	YLDGLTAER	TRUE	TRUE	-239	-247	0	0.000826788	9	_YLDGLTAER_	1937.61
uniprot-Homo sapiens-9606-2022-11	P35908	K22E_HUMAN	KRT2	Keratin, type II cytoskeletal 2 epidermal	STSSFSCLSR	TRUE	TRUE	-36	-45	0	0	10	_STSSFSC[Carbamidomethyl (C)]LSR_	1840.77
uniprot-Homo sapiens-9606-2022-11	P35908	K22E_HUMAN	KRT2	Keratin, type II cytoskeletal 2 epidermal	VDLLNQEIEFLK	TRUE	TRUE	-303	-314	0	0.00449371	12	_VDLLNQEIEFLK_	1289.19
uniprot-Homo sapiens-9606-2022-11	P35908	K22E_HUMAN	KRT2	Keratin, type II cytoskeletal 2 epidermal	KDVDNAYMIK	TRUE	TRUE	-287	-296	1	0	10	_KDVDNAYMIK_	1203
uniprot-Homo sapiens-9606-2022-11	P35908	K22E_HUMAN	KRT2	Keratin, type II cytoskeletal 2 epidermal	KDVDNAYMIK	TRUE	TRUE	-287	-296	1	0	10	_KDVDNAYM[Oxidation (M)]IK_	1203
uniprot-Homo sapiens-9606-2022-11	P35908	K22E_HUMAN	KRT2	Keratin, type II cytoskeletal 2 epidermal	LLRDYQELMNVK	FALSE	FALSE	-459	-470	1	0	12	_LLRDYQELMNVK_	954.699
uniprot-Homo sapiens-9606-2022-11	P35908	K22E_HUMAN	KRT2	Keratin, type II cytoskeletal 2 epidermal	LLRDYQELMNVK	FALSE	FALSE	-459	-470	1	0	12	_LLRDYQELM[Oxidation (M)]NVK_	954.699
uniprot-Homo sapiens-9606-2022-11	P35908	K22E_HUMAN	KRT2	Keratin, type II cytoskeletal 2 epidermal	LLRDYQELMNVK	FALSE	FALSE	-459	-470	1	0	12	_LLRDYQELMNVK_	954.699
uniprot-Homo sapiens-9606-2022-11	P35908	K22E_HUMAN	KRT2	Keratin, type II cytoskeletal 2 epidermal	LLRDYQELMNVK	FALSE	FALSE	-459	-470	1	0	12	_LLRDYQELM[Oxidation (M)]NVK_	954.699
uniprot-Homo sapiens-9606-2022-11	P35908	K22E_HUMAN	KRT2	Keratin, type II cytoskeletal 2 epidermal	LQGEIAHVKK	TRUE	TRUE	-406	-415	1	0	10	_LQGEIAHVKK_	945.531
uniprot-Homo sapiens-9606-2022-11	P35908	K22E_HUMAN	KRT2	Keratin, type II cytoskeletal 2 epidermal	LQGEIAHVKK	TRUE	TRUE	-406	-415	1	0	10	_LQGEIAHVKK_	945.531
uniprot-Homo sapiens-9606-2022-11	P35908	K22E_HUMAN	KRT2	Keratin, type II cytoskeletal 2 epidermal	NVQDAIADAEQRGEHALK	TRUE	TRUE	-419	-436	1	0.00185071	18	_NVQDAIADAEQRGEHALK_	812.794
uniprot-Homo sapiens-9606-2022-11	P35908	K22E_HUMAN	KRT2	Keratin, type II cytoskeletal 2 epidermal	GFSSGSAVVSGGSRR	TRUE	TRUE	-21	-35	1	0	15	_GFSSGSAVVSGGSRR_	754.607
uniprot-Homo sapiens-9606-2022-11	P35908	K22E_HUMAN	KRT2	Keratin, type II cytoskeletal 2 epidermal	YEELQVTVGR	TRUE	TRUE	-375	-384	0	0.00106458	10	_YEELQVTVGR_	664.812
uniprot-Homo sapiens-9606-2022-11	P35908	K22E_HUMAN	KRT2	Keratin, type II cytoskeletal 2 epidermal	DVDNAYMIK	TRUE	TRUE	-288	-296	0	0.00106458	9	_DVDNAYM[Oxidation (M)]IK_	634.375
uniprot-Homo sapiens-9606-2022-11	P35908	K22E_HUMAN	KRT2	Keratin, type II cytoskeletal 2 epidermal	NVQDAIADAEQR	TRUE	TRUE	-419	-430	0	0	12	_NVQDAIADAEQR_	533.258
uniprot-Homo sapiens-9606-2022-11	P35908	K22E_HUMAN	KRT2	Keratin, type II cytoskeletal 2 epidermal	GSSSGGGYSSGSSSYGSGGR	TRUE	TRUE	-525	-544	0	0	20	_GSSSGGGYSSGSSSYGSGGR_	407.747
uniprot-Homo sapiens-9606-2022-11	P35908	K22E_HUMAN	KRT2	Keratin, type II cytoskeletal 2 epidermal	WELLQQMNVGTR	TRUE	TRUE	-210	-221	0	0	12	_WELLQQM[Oxidation (M)]NVGTR_	401.27
uniprot-Homo sapiens-9606-2022-11	P35908	K22E_HUMAN	KRT2	Keratin, type II cytoskeletal 2 epidermal	EEAEALYHSK	TRUE	TRUE	-365	-374	0	0	10	_EEAEALYHSK_	397.242
uniprot-Homo sapiens-9606-2022-11	P35908	K22E_HUMAN	KRT2	Keratin, type II cytoskeletal 2 epidermal	DYQELMNVK	FALSE	FALSE	-462	-470	0	0.000826788	9	_DYQELMNVK_	341.6
uniprot-Homo sapiens-9606-2022-11	P35908	K22E_HUMAN	KRT2	Keratin, type II cytoskeletal 2 epidermal	GGSSSGGGYGSGGGGSSSVK	TRUE	TRUE	-604	-623	0	0.00106458	20	_GGSSSGGGYGSGGGGSSSVK_	337.473
uniprot-Homo sapiens-9606-2022-11	P35908	K22E_HUMAN	KRT2	Keratin, type II cytoskeletal 2 epidermal	KYEDEINK	FALSE	FALSE	-267	-274	1	0.00185071	8	_KYEDEINK_	197.4
uniprot-Homo sapiens-9606-2022-11	P35908	K22E_HUMAN	KRT2	Keratin, type II cytoskeletal 2 epidermal	TSQNSELNNMQDLVEDYK	TRUE	TRUE	-248	-265	0	0.000826788	18	_TSQNSELNNMQDLVEDYK_	160.99
uniprot-Homo sapiens-9606-2022-11	P35908	K22E_HUMAN	KRT2	Keratin, type II cytoskeletal 2 epidermal	TSQNSELNNMQDLVEDYK	TRUE	TRUE	-248	-265	0	0.000826788	18	_TSQNSELNNM[Oxidation (M)]QDLVEDYK_	160.99
uniprot-Homo sapiens-9606-2022-11	P35908	K22E_HUMAN	KRT2	Keratin, type II cytoskeletal 2 epidermal	MSGDLSSNVTVSVTSSTISSNVASK	TRUE	TRUE	-491	-515	0	0	25	_M[Oxidation (M)]SGDLSSNVTVSVTSSTISSNVASK_	158.918
uniprot-Homo sapiens-9606-2022-11	P35908	K22E_HUMAN	KRT2	Keratin, type II cytoskeletal 2 epidermal	RTAAENDFVTLK	TRUE	TRUE	-275	-286	1	0.00106458	12	_RTAAENDFVTLK_	154.543
uniprot-Homo sapiens-9606-2022-11	P35908	K22E_HUMAN	KRT2	Keratin, type II cytoskeletal 2 epidermal	VDPEIQNVKAQER	TRUE	TRUE	-167	-179	1	0.00956938	13	_VDPEIQNVKAQER_	83.9172
uniprot-Homo sapiens-9606-2022-11	P35908	K22E_HUMAN	KRT2	Keratin, type II cytoskeletal 2 epidermal	SCQISCKSR	TRUE	TRUE	-2	-10	1	0	9	_[Acetyl (Protein N-term)]SC[Carbamidomethyl (C)]QISC[Carbamidomethyl (C)]KSR_	76.9112
uniprot-Homo sapiens-9606-2022-11	P35908	K22E_HUMAN	KRT2	Keratin, type II cytoskeletal 2 epidermal	GGGFGGGSSFGGGSGFSGGGFGGGGFGGGR	TRUE	TRUE	-93	-122	0	0.00134409	30	_GGGFGGGSSFGGGSGFSGGGFGGGGFGGGR_	62.5313
uniprot-Homo sapiens-9606-2022-11	P35908	K22E_HUMAN	KRT2	Keratin, type II cytoskeletal 2 epidermal	AAFGGSGGR	TRUE	TRUE	-516	-524	0	0	9	_AAFGGSGGR_	27.8979
uniprot-Homo sapiens-9606-2022-11	P35908	K22E_HUMAN	KRT2	Keratin, type II cytoskeletal 2 epidermal	AAFGGSGGRGSSSGGGYSSGSSSYGSGGR	TRUE	TRUE	-516	-544	1	0	29	_AAFGGSGGRGSSSGGGYSSGSSSYGSGGR_	0
uniprot-Homo sapiens-9606-2022-11	P35908	K22E_HUMAN	KRT2	Keratin, type II cytoskeletal 2 epidermal	EIKIEISELNR	TRUE	TRUE	-391	-401	1	0	11	_EIKIEISELNR_	0
uniprot-Homo sapiens-9606-2022-11	P35908	K22E_HUMAN	KRT2	Keratin, type II cytoskeletal 2 epidermal	GFSSGSAVVSGGSR	TRUE	TRUE	-21	-34	0	0	14	_GFSSGSAVVSGGSR_	0
uniprot-Homo sapiens-9606-2022-11	P35908	K22E_HUMAN	KRT2	Keratin, type II cytoskeletal 2 epidermal	TAAENDFVTLK	TRUE	TRUE	-276	-286	0	0	11	_TAAENDFVTLK_	0
uniprot-Homo sapiens-9606-2022-11	P35908	K22E_HUMAN	KRT2	Keratin, type II cytoskeletal 2 epidermal	TAAENDFVTLKK	TRUE	TRUE	-276	-287	1	0	12	_TAAENDFVTLKK_	0
uniprot-Homo sapiens-9606-2022-11	P02768	ALBU_HUMAN	ALB	Albumin	SLHTLFGDK	TRUE	TRUE	-89	-97	0	0.00185071	9	_SLHTLFGDK_	5388
uniprot-Homo sapiens-9606-2022-11	P02768	ALBU_HUMAN	ALB	Albumin	KVPQVSTPTLVEVSR	TRUE	TRUE	-438	-452	1	0	15	_KVPQVSTPTLVEVSR_	4869.46
uniprot-Homo sapiens-9606-2022-11	P02768	ALBU_HUMAN	ALB	Albumin	KVPQVSTPTLVEVSR	TRUE	TRUE	-438	-452	1	0	15	_KVPQVSTPTLVEVSR_	4869.46
uniprot-Homo sapiens-9606-2022-11	P02768	ALBU_HUMAN	ALB	Albumin	RPCFSALEVDETYVPK	TRUE	TRUE	-509	-524	1	0	16	_RPC[Carbamidomethyl (C)]FSALEVDETYVPK_	4457.45
uniprot-Homo sapiens-9606-2022-11	P02768	ALBU_HUMAN	ALB	Albumin	RPCFSALEVDETYVPK	TRUE	TRUE	-509	-524	1	0	16	_RPC[Carbamidomethyl (C)]FSALEVDETYVPK_	4457.45
uniprot-Homo sapiens-9606-2022-11	P02768	ALBU_HUMAN	ALB	Albumin	FKDLGEENFK	TRUE	TRUE	-35	-44	1	0.000826788	10	_FKDLGEENFK_	4219.63
uniprot-Homo sapiens-9606-2022-11	P02768	ALBU_HUMAN	ALB	Albumin	QTALVELVK	TRUE	TRUE	-550	-558	0	0.000826788	9	_QTALVELVK_	3373.28
uniprot-Homo sapiens-9606-2022-11	P02768	ALBU_HUMAN	ALB	Albumin	AAFTECCQAADK	TRUE	TRUE	-187	-198	0	0	12	_AAFTEC[Carbamidomethyl (C)]C[Carbamidomethyl (C)]QAADK_	3330.04
uniprot-Homo sapiens-9606-2022-11	P02768	ALBU_HUMAN	ALB	Albumin	FQNALLVR	TRUE	TRUE	-427	-434	0	0	8	_FQNALLVR_	3317.82
uniprot-Homo sapiens-9606-2022-11	P02768	ALBU_HUMAN	ALB	Albumin	TCVADESAENCDK	TRUE	TRUE	-76	-88	0	0	13	_TC[Carbamidomethyl (C)]VADESAENC[Carbamidomethyl (C)]DK_	2634.88
uniprot-Homo sapiens-9606-2022-11	P02768	ALBU_HUMAN	ALB	Albumin	ETYGEMADCCAK	TRUE	TRUE	-106	-117	0	0	12	_ETYGEM[Oxidation (M)]ADC[Carbamidomethyl (C)]C[Carbamidomethyl (C)]AK_	2361.74
uniprot-Homo sapiens-9606-2022-11	P02768	ALBU_HUMAN	ALB	Albumin	ETYGEMADCCAK	TRUE	TRUE	-106	-117	0	0	12	_ETYGEMADC[Carbamidomethyl (C)]C[Carbamidomethyl (C)]AK_	2361.74
uniprot-Homo sapiens-9606-2022-11	P02768	ALBU_HUMAN	ALB	Albumin	NECFLQHK	TRUE	TRUE	-123	-130	0	0.00106458	8	_NEC[Carbamidomethyl (C)]FLQHK_	2122.44
uniprot-Homo sapiens-9606-2022-11	P02768	ALBU_HUMAN	ALB	Albumin	AVMDDFAAFVEK	TRUE	TRUE	-570	-581	0	0.000826788	12	_AVM[Oxidation (M)]DDFAAFVEK_	1800.04
uniprot-Homo sapiens-9606-2022-11	P02768	ALBU_HUMAN	ALB	Albumin	AVMDDFAAFVEK	TRUE	TRUE	-570	-581	0	0.000826788	12	_AVMDDFAAFVEK_	1800.04
uniprot-Homo sapiens-9606-2022-11	P02768	ALBU_HUMAN	ALB	Albumin	ECCEKPLLEK	TRUE	TRUE	-301	-310	1	0.000475285	10	_EC[Carbamidomethyl (C)]C[Carbamidomethyl (C)]EKPLLEK_	1591.1
uniprot-Homo sapiens-9606-2022-11	P02768	ALBU_HUMAN	ALB	Albumin	LKECCEKPLLEK	TRUE	TRUE	-299	-310	2	0	12	_LKEC[Carbamidomethyl (C)]C[Carbamidomethyl (C)]EKPLLEK_	1583.27
uniprot-Homo sapiens-9606-2022-11	P02768	ALBU_HUMAN	ALB	Albumin	LKECCEKPLLEK	TRUE	TRUE	-299	-310	2	0	12	_LKEC[Carbamidomethyl (C)]C[Carbamidomethyl (C)]EKPLLEK_	1583.27
uniprot-Homo sapiens-9606-2022-11	P02768	ALBU_HUMAN	ALB	Albumin	LSQRFPK	TRUE	TRUE	-243	-249	1	0.00106458	7	_LSQRFPK_	1278.11
uniprot-Homo sapiens-9606-2022-11	P02768	ALBU_HUMAN	ALB	Albumin	CCTESLVNR	TRUE	TRUE	-500	-508	0	0.000826788	9	_C[Carbamidomethyl (C)]C[Carbamidomethyl (C)]TESLVNR_	1267.36
uniprot-Homo sapiens-9606-2022-11	P02768	ALBU_HUMAN	ALB	Albumin	ADDKETCFAEEGKK	TRUE	TRUE	-585	-598	2	0	14	_ADDKETC[Carbamidomethyl (C)]FAEEGKK_	1198.11
uniprot-Homo sapiens-9606-2022-11	P02768	ALBU_HUMAN	ALB	Albumin	ADDKETCFAEEGKK	TRUE	TRUE	-585	-598	2	0	14	_ADDKETC[Carbamidomethyl (C)]FAEEGKK_	1198.11
uniprot-Homo sapiens-9606-2022-11	P02768	ALBU_HUMAN	ALB	Albumin	CCAAADPHECYAK	TRUE	TRUE	-384	-396	0	0	13	_C[Carbamidomethyl (C)]C[Carbamidomethyl (C)]AAADPHEC[Carbamidomethyl (C)]YAK_	1136.62
uniprot-Homo sapiens-9606-2022-11	P02768	ALBU_HUMAN	ALB	Albumin	CCAAADPHECYAK	TRUE	TRUE	-384	-396	0	0	13	_C[Carbamidomethyl (C)]C[Carbamidomethyl (C)]AAADPHEC[Carbamidomethyl (C)]YAK_	1136.62
uniprot-Homo sapiens-9606-2022-11	P02768	ALBU_HUMAN	ALB	Albumin	ADDKETCFAEEGK	TRUE	TRUE	-585	-597	1	0.00185071	13	_ADDKETC[Carbamidomethyl (C)]FAEEGK_	1110.41
uniprot-Homo sapiens-9606-2022-11	P02768	ALBU_HUMAN	ALB	Albumin	NECFLQHKDDNPNLPR	TRUE	TRUE	-123	-138	1	0.000826788	16	_NEC[Carbamidomethyl (C)]FLQHKDDNPNLPR_	1006.9
uniprot-Homo sapiens-9606-2022-11	P02768	ALBU_HUMAN	ALB	Albumin	DVFLGMFLYEYAR	TRUE	TRUE	-348	-360	0	0.00134409	13	_DVFLGM[Oxidation (M)]FLYEYAR_	893.649
uniprot-Homo sapiens-9606-2022-11	P02768	ALBU_HUMAN	ALB	Albumin	YICENQDSISSK	TRUE	TRUE	-287	-298	0	0	12	_YIC[Carbamidomethyl (C)]ENQDSISSK_	836.432
uniprot-Homo sapiens-9606-2022-11	P02768	ALBU_HUMAN	ALB	Albumin	VPQVSTPTLVEVSR	TRUE	TRUE	-439	-452	0	0	14	_VPQVSTPTLVEVSR_	782.99
uniprot-Homo sapiens-9606-2022-11	P02768	ALBU_HUMAN	ALB	Albumin	LDELRDEGK	TRUE	TRUE	-206	-214	1	0.00185071	9	_LDELRDEGK_	729.834
uniprot-Homo sapiens-9606-2022-11	P02768	ALBU_HUMAN	ALB	Albumin	ETCFAEEGKK	TRUE	TRUE	-589	-598	1	0.000826788	10	_ETC[Carbamidomethyl (C)]FAEEGKK_	565.842
uniprot-Homo sapiens-9606-2022-11	P02768	ALBU_HUMAN	ALB	Albumin	QNCELFEQLGEYK	TRUE	TRUE	-414	-426	0	0	13	_QNC[Carbamidomethyl (C)]ELFEQLGEYK_	497.273
uniprot-Homo sapiens-9606-2022-11	P02768	ALBU_HUMAN	ALB	Albumin	QEPERNECFLQHK	TRUE	TRUE	-118	-130	1	0	13	_QEPERNEC[Carbamidomethyl (C)]FLQHK_	485.943
uniprot-Homo sapiens-9606-2022-11	P02768	ALBU_HUMAN	ALB	Albumin	KYLYEIAR	TRUE	TRUE	-161	-168	1	0.00134409	8	_KYLYEIAR_	363.017
uniprot-Homo sapiens-9606-2022-11	P02768	ALBU_HUMAN	ALB	Albumin	YLYEIAR	TRUE	TRUE	-162	-168	0	0.00876449	7	_YLYEIAR_	358.959
uniprot-Homo sapiens-9606-2022-11	P02768	ALBU_HUMAN	ALB	Albumin	VFDEFKPLVEEPQNLIK	TRUE	TRUE	-397	-413	1	0	17	_VFDEFKPLVEEPQNLIK_	348.382
uniprot-Homo sapiens-9606-2022-11	P02768	ALBU_HUMAN	ALB	Albumin	VFDEFKPLVEEPQNLIK	TRUE	TRUE	-397	-413	1	0	17	_VFDEFKPLVEEPQNLIK_	348.382
uniprot-Homo sapiens-9606-2022-11	P02768	ALBU_HUMAN	ALB	Albumin	PLVEEPQNLIK	TRUE	TRUE	-403	-413	0	0	11	_PLVEEPQNLIK_	234.542
uniprot-Homo sapiens-9606-2022-11	P02768	ALBU_HUMAN	ALB	Albumin	AEFAEVSK	TRUE	TRUE	-250	-257	0	0	8	_AEFAEVSK_	209.137
uniprot-Homo sapiens-9606-2022-11	P02768	ALBU_HUMAN	ALB	Albumin	VTKCCTESLVNR	TRUE	TRUE	-497	-508	1	0.00134409	12	_VTKC[Carbamidomethyl (C)]C[Carbamidomethyl (C)]TESLVNR_	196.281
uniprot-Homo sapiens-9606-2022-11	P02768	ALBU_HUMAN	ALB	Albumin	HPDYSVVLLLR	TRUE	TRUE	-362	-372	0	0	11	_HPDYSVVLLLR_	194.471
uniprot-Homo sapiens-9606-2022-11	P02768	ALBU_HUMAN	ALB	Albumin	VHTECCHGDLLECADDR	TRUE	TRUE	-265	-281	0	0	17	_VHTEC[Carbamidomethyl (C)]C[Carbamidomethyl (C)]HGDLLEC[Carbamidomethyl (C)]ADDR_	167.786
uniprot-Homo sapiens-9606-2022-11	P02768	ALBU_HUMAN	ALB	Albumin	LAKTYETTLEK	TRUE	TRUE	-373	-383	1	0.00106458	11	_LAKTYETTLEK_	145.268
uniprot-Homo sapiens-9606-2022-11	P02768	ALBU_HUMAN	ALB	Albumin	CASLQKFGER	TRUE	TRUE	-224	-233	1	0	10	_C[Carbamidomethyl (C)]ASLQKFGER_	129.554
uniprot-Homo sapiens-9606-2022-11	P02768	ALBU_HUMAN	ALB	Albumin	KQTALVELVK	TRUE	TRUE	-549	-558	1	0.000826788	10	_KQTALVELVK_	64.9065
uniprot-Homo sapiens-9606-2022-11	P02768	ALBU_HUMAN	ALB	Albumin	YKAAFTECCQAADK	TRUE	TRUE	-185	-198	1	0	14	_YKAAFTEC[Carbamidomethyl (C)]C[Carbamidomethyl (C)]QAADK_	43.7382
uniprot-Homo sapiens-9606-2022-11	P26641	EF1G_HUMAN	EEF1G	Elongation factor 1-gamma	STFVLDEFKR	TRUE	TRUE	-286	-295	1	0	10	_STFVLDEFKR_	1324.73
uniprot-Homo sapiens-9606-2022-11	P26641	EF1G_HUMAN	EEF1G	Elongation factor 1-gamma	KLDPGSEETQTLVR	TRUE	TRUE	-401	-414	1	0.00588408	14	_KLDPGSEETQTLVR_	460.716
uniprot-Homo sapiens-9606-2022-11	P26641	EF1G_HUMAN	EEF1G	Elongation factor 1-gamma	AAGTLYTYPENWR	TRUE	TRUE	-2	-14	0	0.00245098	13	_[Acetyl (Protein N-term)]AAGTLYTYPENWR_	311.547
uniprot-Homo sapiens-9606-2022-11	P26641	EF1G_HUMAN	EEF1G	Elongation factor 1-gamma	LDPGSEETQTLVR	TRUE	TRUE	-402	-414	0	0	13	_LDPGSEETQTLVR_	105.447
uniprot-Homo sapiens-9606-2022-11	P26641	EF1G_HUMAN	EEF1G	Elongation factor 1-gamma	ALIAAQYSGAQVR	TRUE	TRUE	-18	-30	0	0	13	_ALIAAQYSGAQVR_	96.5291
uniprot-Homo sapiens-9606-2022-11	P52272	HNRPM_HUMAN	HNRNPM	Heterogeneous nuclear ribonucleoprotein M	ADILEDKDGK	TRUE	TRUE	-233	-242	1	0.000826788	10	_ADILEDKDGK_	154.91
uniprot-Homo sapiens-9606-2022-11	P52272	HNRPM_HUMAN	HNRNPM	Heterogeneous nuclear ribonucleoprotein M	AAGVEAAAEVAATEIK	TRUE	TRUE	-2	-17	0	0.00185071	16	_[Acetyl (Protein N-term)]AAGVEAAAEVAATEIK_	83.1848
uniprot-Homo sapiens-9606-2022-11	P52272	HNRPM_HUMAN	HNRNPM	Heterogeneous nuclear ribonucleoprotein M	GNFGGSFAGSFGGAGGHAPGVAR	TRUE	TRUE	-628	-650	0	0	23	_GNFGGSFAGSFGGAGGHAPGVAR_	40.6687
uniprot-Homo sapiens-9606-2022-11	Q9Y230	RUVB2_HUMAN	RUVBL2	RuvB-like 2	GTEVQVDDIKR	TRUE	TRUE	-418	-428	1	0.00106458	11	_GTEVQVDDIKR_	370.679
uniprot-Homo sapiens-9606-2022-11	Q9Y230	RUVB2_HUMAN	RUVBL2	RuvB-like 2	TTEMETIYDLGTK	TRUE	TRUE	-165	-177	0	0	13	_TTEM[Oxidation (M)]ETIYDLGTK_	215.926
uniprot-Homo sapiens-9606-2022-11	Q9Y230	RUVB2_HUMAN	RUVBL2	RuvB-like 2	LLIVSTTPYSEKDTK	TRUE	TRUE	-354	-368	1	0	15	_LLIVSTTPYSEKDTK_	94.9646
uniprot-Homo sapiens-9606-2022-11	Q9Y230	RUVB2_HUMAN	RUVBL2	RuvB-like 2	AAGVVLEMIR	TRUE	TRUE	-55	-64	0	0.000826788	10	_AAGVVLEMIR_	32.7015
uniprot-Homo sapiens-9606-2022-11	Q9Y230	RUVB2_HUMAN	RUVBL2	RuvB-like 2	DKVQAGDVITIDK	TRUE	TRUE	-185	-197	1	0	13	_DKVQAGDVITIDK_	0
uniprot-Homo sapiens-9606-2022-11	P78371	TCPB_HUMAN	CCT2	T-complex protein 1 subunit beta	EALLSSAVDHGSDEVK	TRUE	TRUE	-139	-154	0	0	16	_EALLSSAVDHGSDEVK_	466.727
uniprot-Homo sapiens-9606-2022-11	P78371	TCPB_HUMAN	CCT2	T-complex protein 1 subunit beta	ASLSLAPVNIFK	TRUE	TRUE	-2	-13	0	0.00393106	12	_[Acetyl (Protein N-term)]ASLSLAPVNIFK_	358.077
uniprot-Homo sapiens-9606-2022-11	P78371	TCPB_HUMAN	CCT2	T-complex protein 1 subunit beta	DASLMVTNDGATILK	TRUE	TRUE	-58	-72	0	0.00134409	15	_DASLM[Oxidation (M)]VTNDGATILK_	280.513
uniprot-Homo sapiens-9606-2022-11	P78371	TCPB_HUMAN	CCT2	T-complex protein 1 subunit beta	ILIANTGMDTDKIK	TRUE	TRUE	-237	-250	1	0	14	_ILIANTGMDTDKIK_	175.621
uniprot-Homo sapiens-9606-2022-11	P78371	TCPB_HUMAN	CCT2	T-complex protein 1 subunit beta	ILIANTGMDTDKIK	TRUE	TRUE	-237	-250	1	0	14	_ILIANTGM[Oxidation (M)]DTDKIK_	175.621
uniprot-Homo sapiens-9606-2022-11	P78371	TCPB_HUMAN	CCT2	T-complex protein 1 subunit beta	GSGNLEAIHIIK	TRUE	TRUE	-192	-203	0	0.000826788	12	_GSGNLEAIHIIK_	81.7461
uniprot-Homo sapiens-9606-2022-11	P78371	TCPB_HUMAN	CCT2	T-complex protein 1 subunit beta	AAHSEGNTTAGLDMR	TRUE	TRUE	-467	-481	0	0.00106458	15	_AAHSEGNTTAGLDM[Oxidation (M)]R_	39.5683
uniprot-Homo sapiens-9606-2022-11	Q15149	PLEC_HUMAN	PLEC	Plectin	LQAEEVAQQK	TRUE	TRUE	-1783	-1792	0	0.000826788	10	_LQAEEVAQQK_	642.915
uniprot-Homo sapiens-9606-2022-11	Q15149	PLEC_HUMAN	PLEC	Plectin	SDEGQLSPATR	TRUE	TRUE	-714	-724	0	0	11	_SDEGQLSPATR_	525.528
uniprot-Homo sapiens-9606-2022-11	Q15149	PLEC_HUMAN	PLEC	Plectin	MGIVGPEFK	TRUE	TRUE	-4130	-4138	0	0.000826788	9	_MGIVGPEFK_	461.616
uniprot-Homo sapiens-9606-2022-11	Q15149	PLEC_HUMAN	PLEC	Plectin	QLAEEDLAQQR	TRUE	TRUE	-2432	-2442	0	0	11	_QLAEEDLAQQR_	384.771
uniprot-Homo sapiens-9606-2022-11	Q15149	PLEC_HUMAN	PLEC	Plectin	VLALPEPSPAAPTLR	TRUE	TRUE	-1187	-1201	0	0	15	_VLALPEPSPAAPTLR_	360.755
uniprot-Homo sapiens-9606-2022-11	Q15149	PLEC_HUMAN	PLEC	Plectin	ESADPLGAWLQDAR	TRUE	TRUE	-1351	-1364	0	0	14	_ESADPLGAWLQDAR_	247.61
uniprot-Homo sapiens-9606-2022-11	Q15149	PLEC_HUMAN	PLEC	Plectin	GLHQSIEEFR	TRUE	TRUE	-697	-706	0	0	10	_GLHQSIEEFR_	226.102
uniprot-Homo sapiens-9606-2022-11	Q15149	PLEC_HUMAN	PLEC	Plectin	AQAEAQQPTFDALR	TRUE	TRUE	-1274	-1287	0	0.00134409	14	_AQAEAQQPTFDALR_	214.595
uniprot-Homo sapiens-9606-2022-11	Q15149	PLEC_HUMAN	PLEC	Plectin	SLQEEHVAVAQLR	TRUE	TRUE	-1732	-1744	0	0.000826788	13	_SLQEEHVAVAQLR_	199.307
uniprot-Homo sapiens-9606-2022-11	Q15149	PLEC_HUMAN	PLEC	Plectin	EAQAVPATLPELEATK	TRUE	TRUE	-1251	-1266	0	0	16	_EAQAVPATLPELEATK_	194.38
uniprot-Homo sapiens-9606-2022-11	Q15149	PLEC_HUMAN	PLEC	Plectin	LFNAIIHR	TRUE	TRUE	-329	-336	0	0.00185071	8	_LFNAIIHR_	175.866
uniprot-Homo sapiens-9606-2022-11	Q15149	PLEC_HUMAN	PLEC	Plectin	SLESLHSFVAAATK	TRUE	TRUE	-751	-764	0	0.000475285	14	_SLESLHSFVAAATK_	166.68
uniprot-Homo sapiens-9606-2022-11	Q15149	PLEC_HUMAN	PLEC	Plectin	LAQGHTTVDELAR	TRUE	TRUE	-2809	-2821	0	0	13	_LAQGHTTVDELAR_	155.292
uniprot-Homo sapiens-9606-2022-11	Q15149	PLEC_HUMAN	PLEC	Plectin	GGAEGELQALR	TRUE	TRUE	-1606	-1616	0	0	11	_GGAEGELQALR_	154.863
uniprot-Homo sapiens-9606-2022-11	Q15149	PLEC_HUMAN	PLEC	Plectin	DLDKADSMIR	TRUE	TRUE	-578	-587	1	0.00106458	10	_DLDKADSMIR_	148.959
uniprot-Homo sapiens-9606-2022-11	Q15149	PLEC_HUMAN	PLEC	Plectin	AVTGYKDPYSGK	TRUE	TRUE	-4147	-4158	1	0.00167392	12	_AVTGYKDPYSGK_	147.927
uniprot-Homo sapiens-9606-2022-11	Q15149	PLEC_HUMAN	PLEC	Plectin	APVPASELLASGVLSR	TRUE	TRUE	-3447	-3462	0	0	16	_APVPASELLASGVLSR_	144.879
uniprot-Homo sapiens-9606-2022-11	Q15149	PLEC_HUMAN	PLEC	Plectin	AQLEPVASPAK	TRUE	TRUE	-1428	-1438	0	0.00274223	11	_AQLEPVASPAK_	143.708
uniprot-Homo sapiens-9606-2022-11	Q15149	PLEC_HUMAN	PLEC	Plectin	VPVDVAYQR	FALSE	FALSE	-3620	-3628	0	0.00929839	9	_VPVDVAYQR_	142.284
uniprot-Homo sapiens-9606-2022-11	Q15149	PLEC_HUMAN	PLEC	Plectin	SIQEELQQLR	TRUE	TRUE	-1554	-1563	0	0.00185071	10	_SIQEELQQLR_	140.039
uniprot-Homo sapiens-9606-2022-11	Q15149	PLEC_HUMAN	PLEC	Plectin	SKEQAELEAAR	TRUE	TRUE	-2098	-2108	1	0	11	_SKEQAELEAAR_	130.352
uniprot-Homo sapiens-9606-2022-11	Q15149	PLEC_HUMAN	PLEC	Plectin	WQAVLAQTDVR	TRUE	TRUE	-1325	-1335	0	0	11	_WQAVLAQTDVR_	122.192
uniprot-Homo sapiens-9606-2022-11	Q15149	PLEC_HUMAN	PLEC	Plectin	LAAEQELIR	TRUE	TRUE	-1846	-1854	0	0	9	_LAAEQELIR_	120.813
uniprot-Homo sapiens-9606-2022-11	Q15149	PLEC_HUMAN	PLEC	Plectin	AVVQLKPR	TRUE	TRUE	-927	-934	1	0.00106458	8	_AVVQLKPR_	120.412
uniprot-Homo sapiens-9606-2022-11	Q15149	PLEC_HUMAN	PLEC	Plectin	RQELEAELAK	TRUE	TRUE	-1887	-1896	1	0.000826788	10	_RQELEAELAK_	112.87
uniprot-Homo sapiens-9606-2022-11	Q15149	PLEC_HUMAN	PLEC	Plectin	LLDAQLATGGIVDPR	TRUE	TRUE	-3936	-3950	0	0.000475285	15	_LLDAQLATGGIVDPR_	109.628
uniprot-Homo sapiens-9606-2022-11	Q15149	PLEC_HUMAN	PLEC	Plectin	AALAHSEEVTASQVAATK	TRUE	TRUE	-2744	-2761	0	0.00185071	18	_AALAHSEEVTASQVAATK_	104.265
uniprot-Homo sapiens-9606-2022-11	Q15149	PLEC_HUMAN	PLEC	Plectin	AGVAAPATQVAQVTLQSVQR	TRUE	TRUE	-631	-650	0	0	20	_AGVAAPATQVAQVTLQSVQR_	102.55
uniprot-Homo sapiens-9606-2022-11	Q15149	PLEC_HUMAN	PLEC	Plectin	AGVAAPATQVAQVTLQSVQR	TRUE	TRUE	-631	-650	0	0	20	_AGVAAPATQVAQVTLQSVQR_	102.55
uniprot-Homo sapiens-9606-2022-11	Q15149	PLEC_HUMAN	PLEC	Plectin	VPLDEALQR	TRUE	TRUE	-4543	-4551	0	0.00185071	9	_VPLDEALQR_	102.156
uniprot-Homo sapiens-9606-2022-11	Q15149	PLEC_HUMAN	PLEC	Plectin	LLFNDVQTLK	TRUE	TRUE	-588	-597	0	0	10	_LLFNDVQTLK_	93.6436
uniprot-Homo sapiens-9606-2022-11	Q15149	PLEC_HUMAN	PLEC	Plectin	AGVVGPELHEQLLSAEK	TRUE	TRUE	-3552	-3568	0	0	17	_AGVVGPELHEQLLSAEK_	92.7668
uniprot-Homo sapiens-9606-2022-11	Q15149	PLEC_HUMAN	PLEC	Plectin	AGVVGPELHEQLLSAEK	TRUE	TRUE	-3552	-3568	0	0	17	_AGVVGPELHEQLLSAEK_	92.7668
uniprot-Homo sapiens-9606-2022-11	Q15149	PLEC_HUMAN	PLEC	Plectin	TPVEVPVGGFK	TRUE	TRUE	-3374	-3384	0	0.000826788	11	_TPVEVPVGGFK_	79.5396
uniprot-Homo sapiens-9606-2022-11	Q15149	PLEC_HUMAN	PLEC	Plectin	NLVDNITGQR	TRUE	TRUE	-4438	-4447	0	0.00134409	10	_NLVDNITGQR_	79.0691
uniprot-Homo sapiens-9606-2022-11	Q15149	PLEC_HUMAN	PLEC	Plectin	LLDAQLSTGGIVDPSK	TRUE	TRUE	-3270	-3285	0	0.00106458	16	_LLDAQLSTGGIVDPSK_	0
uniprot-Homo sapiens-9606-2022-11	Q9NP79	VTA1_HUMAN	VTA1	Vacuolar protein sorting-associated protein VTA1 homolog	AALAPLPPLPAQFK	TRUE	TRUE	-2	-15	0	0	14	_[Acetyl (Protein N-term)]AALAPLPPLPAQFK_	60.7458
uniprot-Homo sapiens-9606-2022-11	P62851	RS25_HUMAN	RPS25	40S ribosomal protein S25	AALQELLSK	TRUE	TRUE	-86	-94	0	0.00185071	9	_AALQELLSK_	495.255
uniprot-Homo sapiens-9606-2022-11	P62851	RS25_HUMAN	RPS25	40S ribosomal protein S25	DKLNNLVLFDK	TRUE	TRUE	-42	-52	1	0	11	_DKLNNLVLFDK_	136.916
uniprot-Homo sapiens-9606-2022-11	Q9BUF5	TBB6_HUMAN	TUBB6	Tubulin beta-6 chain	IREEFPDR	FALSE	FALSE	-155	-162	1	0	8	_IREEFPDR_	1100.23
uniprot-Homo sapiens-9606-2022-11	Q9BUF5	TBB6_HUMAN	TUBB6	Tubulin beta-6 chain	AALVDLEPGTMDSVR	TRUE	TRUE	-63	-77	0	0	15	_AALVDLEPGTM[Oxidation (M)]DSVR_	219.443
uniprot-Homo sapiens-9606-2022-11	Q9BUF5	TBB6_HUMAN	TUBB6	Tubulin beta-6 chain	IMNTFSVMPSPK	FALSE	FALSE	-163	-174	0	0	12	_IM[Oxidation (M)]NTFSVMPSPK_	129.708
uniprot-Homo sapiens-9606-2022-11	P27708	PYR1_HUMAN	CAD	CAD protein	AALVLEDGSVLR	TRUE	TRUE	-2	-13	0	0.000475285	12	_[Acetyl (Protein N-term)]AALVLEDGSVLR_	131.533
uniprot-Homo sapiens-9606-2022-11	P27708	PYR1_HUMAN	CAD	CAD protein	LGYPVLVR	TRUE	TRUE	-548	-555	0	0	8	_LGYPVLVR_	44.8511
uniprot-Homo sapiens-9606-2022-11	P0DOY2;P0DOY3	IGLC2_HUMAN;IGLC3_HUMAN	IGLC2;IGLC3	Immunoglobulin lambda constant 2;Immunoglobulin lambda constant 3	AGVETTTPSK	FALSE	TRUE	(51);(51)	(60);(60)	0	0	10	_AGVETTTPSK_	437.717
uniprot-Homo sapiens-9606-2022-11	P0DOY2;P0DOY3	IGLC2_HUMAN;IGLC3_HUMAN	IGLC2;IGLC3	Immunoglobulin lambda constant 2;Immunoglobulin lambda constant 3	AAPSVTLFPPSSEELQANK	FALSE	FALSE	(5);(5)	(23);(23)	0	0.000826788	19	_AAPSVTLFPPSSEELQANK_	204.428
uniprot-Homo sapiens-9606-2022-11	P04075	ALDOA_HUMAN	ALDOA	Fructose-bisphosphate aldolase A	ADDGRPFPQVIK	TRUE	TRUE	-88	-99	1	0	12	_ADDGRPFPQVIK_	565.473
uniprot-Homo sapiens-9606-2022-11	P04075	ALDOA_HUMAN	ALDOA	Fructose-bisphosphate aldolase A	PYQYPALTPEQK	TRUE	TRUE	-2	-13	0	0	12	_PYQYPALTPEQK_	291.025
uniprot-Homo sapiens-9606-2022-11	P04075	ALDOA_HUMAN	ALDOA	Fructose-bisphosphate aldolase A	ELSDIAHR	TRUE	TRUE	-15	-22	0	0	8	_ELSDIAHR_	278.354
uniprot-Homo sapiens-9606-2022-11	P04075	ALDOA_HUMAN	ALDOA	Fructose-bisphosphate aldolase A	LQSIGTENTEENRR	TRUE	TRUE	-44	-57	1	0	14	_LQSIGTENTEENRR_	241.162
uniprot-Homo sapiens-9606-2022-11	P04075	ALDOA_HUMAN	ALDOA	Fructose-bisphosphate aldolase A	GILAADESTGSIAKR	TRUE	TRUE	-29	-43	1	0.00106458	15	_GILAADESTGSIAKR_	89.883
uniprot-Homo sapiens-9606-2022-11	P04075	ALDOA_HUMAN	ALDOA	Fructose-bisphosphate aldolase A	AAQEEYVKR	TRUE	TRUE	-323	-331	1	0	9	_AAQEEYVKR_	89.3552
uniprot-Homo sapiens-9606-2022-11	P04075	ALDOA_HUMAN	ALDOA	Fructose-bisphosphate aldolase A	YTPSGQAGAAASESLFVSNHAY	TRUE	TRUE	-343	-364	0	0	22	_YTPSGQAGAAASESLFVSNHAY_	63.7247
uniprot-Homo sapiens-9606-2022-11	P01023	A2MG_HUMAN	A2M	Alpha-2-macroglobulin	VGFYESDVMGR	TRUE	TRUE	-705	-715	0	0	11	_VGFYESDVM[Oxidation (M)]GR_	1723.76
uniprot-Homo sapiens-9606-2022-11	P01023	A2MG_HUMAN	A2M	Alpha-2-macroglobulin	VGFYESDVMGR	TRUE	TRUE	-705	-715	0	0	11	_VGFYESDVMGR_	1723.76
uniprot-Homo sapiens-9606-2022-11	P01023	A2MG_HUMAN	A2M	Alpha-2-macroglobulin	VTAAPQSVCALR	TRUE	TRUE	-587	-598	0	0	12	_VTAAPQSVC[Carbamidomethyl (C)]ALR_	1231.63
uniprot-Homo sapiens-9606-2022-11	P01023	A2MG_HUMAN	A2M	Alpha-2-macroglobulin	MVSGFIPLKPTVK	FALSE	FALSE	-1385	-1397	1	0	13	_MVSGFIPLKPTVK_	732.02
uniprot-Homo sapiens-9606-2022-11	P01023	A2MG_HUMAN	A2M	Alpha-2-macroglobulin	MVSGFIPLKPTVK	FALSE	FALSE	-1385	-1397	1	0	13	_M[Oxidation (M)]VSGFIPLKPTVK_	732.02
uniprot-Homo sapiens-9606-2022-11	P01023	A2MG_HUMAN	A2M	Alpha-2-macroglobulin	SSGSLLNNAIK	FALSE	FALSE	-1082	-1092	0	0	11	_SSGSLLNNAIK_	722.826
uniprot-Homo sapiens-9606-2022-11	P01023	A2MG_HUMAN	A2M	Alpha-2-macroglobulin	AIGYLNTGYQR	TRUE	TRUE	-1004	-1014	0	0	11	_AIGYLNTGYQR_	597.125
uniprot-Homo sapiens-9606-2022-11	P01023	A2MG_HUMAN	A2M	Alpha-2-macroglobulin	QGIPFFGQVR	TRUE	TRUE	-361	-370	0	0.00185071	10	_QGIPFFGQVR_	551.776
uniprot-Homo sapiens-9606-2022-11	P01023	A2MG_HUMAN	A2M	Alpha-2-macroglobulin	SIYKPGQTVK	TRUE	TRUE	-136	-145	1	0	10	_SIYKPGQTVK_	482.429
uniprot-Homo sapiens-9606-2022-11	P01023	A2MG_HUMAN	A2M	Alpha-2-macroglobulin	LVHVEEPHTETVR	TRUE	TRUE	-720	-732	0	0	13	_LVHVEEPHTETVR_	309.334
uniprot-Homo sapiens-9606-2022-11	P01023	A2MG_HUMAN	A2M	Alpha-2-macroglobulin	NEDSLVFVQTDK	TRUE	TRUE	-124	-135	0	0	12	_NEDSLVFVQTDK_	305.917
uniprot-Homo sapiens-9606-2022-11	P01023	A2MG_HUMAN	A2M	Alpha-2-macroglobulin	FEVQVTVPK	TRUE	TRUE	-229	-237	0	0	9	_FEVQVTVPK_	275.406
uniprot-Homo sapiens-9606-2022-11	P01023	A2MG_HUMAN	A2M	Alpha-2-macroglobulin	LPPNVVEESAR	TRUE	TRUE	-935	-945	0	0	11	_LPPNVVEESAR_	273.014
uniprot-Homo sapiens-9606-2022-11	P01023	A2MG_HUMAN	A2M	Alpha-2-macroglobulin	SASNMAIVDVK	TRUE	TRUE	-1374	-1384	0	0	11	_SASNM[Oxidation (M)]AIVDVK_	230.672
uniprot-Homo sapiens-9606-2022-11	P01023	A2MG_HUMAN	A2M	Alpha-2-macroglobulin	NQGNTWLTAFVLK	FALSE	FALSE	-1035	-1047	0	0	13	_NQGNTWLTAFVLK_	205.681
uniprot-Homo sapiens-9606-2022-11	P01023	A2MG_HUMAN	A2M	Alpha-2-macroglobulin	MCPQLQQYEMHGPEGLR	TRUE	TRUE	-688	-704	0	0	17	_M[Oxidation (M)]C[Carbamidomethyl (C)]PQLQQYEM[Oxidation (M)]HGPEGLR_	167.044
uniprot-Homo sapiens-9606-2022-11	P01023	A2MG_HUMAN	A2M	Alpha-2-macroglobulin	ATVLNYLPK	FALSE	FALSE	-812	-820	0	0.00106458	9	_ATVLNYLPK_	151.039
uniprot-Homo sapiens-9606-2022-11	P01023	A2MG_HUMAN	A2M	Alpha-2-macroglobulin	AAQVTIQSSGTFSSK	TRUE	TRUE	-1275	-1289	0	0	15	_AAQVTIQSSGTFSSK_	112.812
uniprot-Homo sapiens-9606-2022-11	P01023	A2MG_HUMAN	A2M	Alpha-2-macroglobulin	TGTHGLLVK	TRUE	TRUE	-508	-516	0	0.00616559	9	_TGTHGLLVK_	111.154
uniprot-Homo sapiens-9606-2022-11	P01023	A2MG_HUMAN	A2M	Alpha-2-macroglobulin	GPTQEFK	TRUE	TRUE	-109	-115	0	0.00533491	7	_GPTQEFK_	89.953
uniprot-Homo sapiens-9606-2022-11	P62258	1433E_HUMAN	YWHAE	14-3-3 protein epsilon	MDDREDLVYQAK	TRUE	TRUE	-1	-12	1	0	12	_[Acetyl (Protein N-term)]MDDREDLVYQAK_	597.752
uniprot-Homo sapiens-9606-2022-11	P62258	1433E_HUMAN	YWHAE	14-3-3 protein epsilon	MDDREDLVYQAK	TRUE	TRUE	-1	-12	1	0	12	_[Acetyl (Protein N-term)]M[Oxidation (M)]DDREDLVYQAK_	597.752
uniprot-Homo sapiens-9606-2022-11	P62258	1433E_HUMAN	YWHAE	14-3-3 protein epsilon	YDEMVESMKK	TRUE	TRUE	-20	-29	1	0.00106458	10	_YDEMVESMKK_	422.907
uniprot-Homo sapiens-9606-2022-11	P62258	1433E_HUMAN	YWHAE	14-3-3 protein epsilon	YDEMVESMKK	TRUE	TRUE	-20	-29	1	0.00106458	10	_YDEMVESM[Oxidation (M)]KK_	422.907
uniprot-Homo sapiens-9606-2022-11	P62258	1433E_HUMAN	YWHAE	14-3-3 protein epsilon	YLAEFATGNDRK	TRUE	TRUE	-131	-142	1	0	12	_YLAEFATGNDRK_	373.097
uniprot-Homo sapiens-9606-2022-11	P62258	1433E_HUMAN	YWHAE	14-3-3 protein epsilon	AASDIAMTELPPTHPIR	TRUE	TRUE	-154	-170	0	0	17	_AASDIAMTELPPTHPIR_	201.496
uniprot-Homo sapiens-9606-2022-11	P62258	1433E_HUMAN	YWHAE	14-3-3 protein epsilon	AASDIAMTELPPTHPIR	TRUE	TRUE	-154	-170	0	0	17	_AASDIAM[Oxidation (M)]TELPPTHPIR_	201.496
uniprot-Homo sapiens-9606-2022-11	P62258	1433E_HUMAN	YWHAE	14-3-3 protein epsilon	LICCDILDVLDK	TRUE	TRUE	-95	-106	0	0.00106458	12	_LIC[Carbamidomethyl (C)]C[Carbamidomethyl (C)]DILDVLDK_	178.175
uniprot-Homo sapiens-9606-2022-11	P62258	1433E_HUMAN	YWHAE	14-3-3 protein epsilon	IISSIEQKEENK	TRUE	TRUE	-62	-73	1	0	12	_IISSIEQKEENK_	176.977
uniprot-Homo sapiens-9606-2022-11	P23588	IF4B_HUMAN	EIF4B	Eukaryotic translation initiation factor 4B	AASIFGGAKPVDTAAR	TRUE	TRUE	-357	-372	1	0	16	_AASIFGGAKPVDTAAR_	102.392
uniprot-Homo sapiens-9606-2022-11	Q08554	DSC1_HUMAN	DSC1	Desmocollin-1	ALDPEISSGEGLR	TRUE	TRUE	-495	-507	0	0.00106458	13	_ALDPEISSGEGLR_	358.99
uniprot-Homo sapiens-9606-2022-11	Q08554	DSC1_HUMAN	DSC1	Desmocollin-1	VTATDLDEPDTLHTR	TRUE	TRUE	-264	-278	0	0.000826788	15	_VTATDLDEPDTLHTR_	336.827
uniprot-Homo sapiens-9606-2022-11	Q08554	DSC1_HUMAN	DSC1	Desmocollin-1	ILQQIPDHPK	TRUE	TRUE	-283	-292	0	0	10	_ILQQIPDHPK_	290.635
uniprot-Homo sapiens-9606-2022-11	Q08554	DSC1_HUMAN	DSC1	Desmocollin-1	IEDDNDNAPYFEHR	TRUE	TRUE	-232	-245	0	0	14	_IEDDNDNAPYFEHR_	255.278
uniprot-Homo sapiens-9606-2022-11	Q08554	DSC1_HUMAN	DSC1	Desmocollin-1	IEDDNDNAPYFEHR	TRUE	TRUE	-232	-245	0	0	14	_IEDDNDNAPYFEHR_	255.278
uniprot-Homo sapiens-9606-2022-11	Q08554	DSC1_HUMAN	DSC1	Desmocollin-1	VQDQDLPNTPHSK	TRUE	TRUE	-377	-389	0	0	13	_VQDQDLPNTPHSK_	248.279
uniprot-Homo sapiens-9606-2022-11	Q08554	DSC1_HUMAN	DSC1	Desmocollin-1	DTGDIFCTR	TRUE	TRUE	-190	-198	0	0	9	_DTGDIFC[Carbamidomethyl (C)]TR_	223.802
uniprot-Homo sapiens-9606-2022-11	Q08554	DSC1_HUMAN	DSC1	Desmocollin-1	CDTYQLIMEVR	TRUE	TRUE	-315	-325	0	0.00134409	11	_C[Carbamidomethyl (C)]DTYQLIM[Oxidation (M)]EVR_	198.771
uniprot-Homo sapiens-9606-2022-11	Q08554	DSC1_HUMAN	DSC1	Desmocollin-1	AASSQTPTMCTTTVTVK	TRUE	TRUE	-445	-461	0	0.00185071	17	_AASSQTPTM[Oxidation (M)]C[Carbamidomethyl (C)]TTTVTVK_	97.623
uniprot-Homo sapiens-9606-2022-11	Q02978	M2OM_HUMAN	SLC25A11	Mitochondrial 2-oxoglutarate/malate carrier protein	AATASAGAGGIDGKPR	TRUE	TRUE	-2	-17	1	0	16	_[Acetyl (Protein N-term)]AATASAGAGGIDGKPR_	148.401
uniprot-Homo sapiens-9606-2022-11	O95456	PSMG1_HUMAN	PSMG1	Proteasome assembly chaperone 1	AATFFGEVVK	TRUE	TRUE	-2	-11	0	0	10	_[Acetyl (Protein N-term)]AATFFGEVVK_	42.1784
uniprot-Homo sapiens-9606-2022-11	P12270	TPR_HUMAN	TPR	Nucleoprotein TPR	AAVLQQVLER	TRUE	TRUE	-2	-11	0	0	10	_[Acetyl (Protein N-term)]AAVLQQVLER_	66.1849
uniprot-Homo sapiens-9606-2022-11	P13929	ENOB_HUMAN	ENO3	Beta-enolase	GNPTVEVDLHTAK	TRUE	TRUE	-16	-28	0	0	13	_GNPTVEVDLHTAK_	123.967
uniprot-Homo sapiens-9606-2022-11	P13929	ENOB_HUMAN	ENO3	Beta-enolase	AAVPSGASTGIYEALELR	FALSE	FALSE	-33	-50	0	0	18	_AAVPSGASTGIYEALELR_	115.86
uniprot-Homo sapiens-9606-2022-11	P02545	LMNA_HUMAN	LMNA	Prelamin-A/C	AAYEAELGDARK	TRUE	TRUE	-79	-90	1	0.00106458	12	_AAYEAELGDARK_	865.595
uniprot-Homo sapiens-9606-2022-11	P02545	LMNA_HUMAN	LMNA	Prelamin-A/C	TALINSTGEEVAMR	TRUE	TRUE	-528	-541	0	0	14	_TALINSTGEEVAMR_	277.651
uniprot-Homo sapiens-9606-2022-11	P02545	LMNA_HUMAN	LMNA	Prelamin-A/C	EAALSTALSEKR	TRUE	TRUE	-145	-156	1	0	12	_EAALSTALSEKR_	232.184
uniprot-Homo sapiens-9606-2022-11	P02545	LMNA_HUMAN	LMNA	Prelamin-A/C	LADALQELR	TRUE	TRUE	-241	-249	0	0.00106458	9	_LADALQELR_	204.394
uniprot-Homo sapiens-9606-2022-11	P02545	LMNA_HUMAN	LMNA	Prelamin-A/C	LKDLEALLNSK	TRUE	TRUE	-134	-144	1	0.000826788	11	_LKDLEALLNSK_	174.051
uniprot-Homo sapiens-9606-2022-11	P02545	LMNA_HUMAN	LMNA	Prelamin-A/C	VAVEEVDEEGKFVR	TRUE	TRUE	-440	-453	1	0.00106458	14	_VAVEEVDEEGKFVR_	165.838
uniprot-Homo sapiens-9606-2022-11	P02545	LMNA_HUMAN	LMNA	Prelamin-A/C	IDSLSAQLSQLQK	TRUE	TRUE	-299	-311	0	0	13	_IDSLSAQLSQLQK_	149.33
uniprot-Homo sapiens-9606-2022-11	P02545	LMNA_HUMAN	LMNA	Prelamin-A/C	EDLQELNDR	TRUE	TRUE	-33	-41	0	0.00185071	9	_EDLQELNDR_	139.555
uniprot-Homo sapiens-9606-2022-11	P02545	LMNA_HUMAN	LMNA	Prelamin-A/C	TLEGELHDLR	TRUE	TRUE	-157	-166	0	0.000826788	10	_TLEGELHDLR_	134.155
uniprot-Homo sapiens-9606-2022-11	P02545	LMNA_HUMAN	LMNA	Prelamin-A/C	ITESEEVVSR	TRUE	TRUE	-63	-72	0	0.00692042	10	_ITESEEVVSR_	101.424
uniprot-Homo sapiens-9606-2022-11	P02545	LMNA_HUMAN	LMNA	Prelamin-A/C	NSNLVGAAHEELQQSR	TRUE	TRUE	-281	-296	0	0.00185071	16	_NSNLVGAAHEELQQSR_	73.6712
uniprot-Homo sapiens-9606-2022-11	P02545	LMNA_HUMAN	LMNA	Prelamin-A/C	LRDLEDSLAR	TRUE	TRUE	-320	-329	1	0	10	_LRDLEDSLAR_	0
uniprot-Homo sapiens-9606-2022-11	P02545	LMNA_HUMAN	LMNA	Prelamin-A/C	SGAQASSTPLSPTR	TRUE	TRUE	-12	-25	0	0	14	_SGAQASSTPLSPTR_	0
uniprot-Homo sapiens-9606-2022-11	P04083	ANXA1_HUMAN	ANXA1	Annexin A1	TPAQFDADELR	TRUE	TRUE	-114	-124	0	0.00449371	11	_TPAQFDADELR_	906.32
uniprot-Homo sapiens-9606-2022-11	P04083	ANXA1_HUMAN	ANXA1	Annexin A1	GTDVNVFNTILTTR	TRUE	TRUE	-215	-228	0	0	14	_GTDVNVFNTILTTR_	416.13
uniprot-Homo sapiens-9606-2022-11	P04083	ANXA1_HUMAN	ANXA1	Annexin A1	GVDEATIIDILTK	TRUE	TRUE	-59	-71	0	0.000826788	13	_GVDEATIIDILTK_	395.674
uniprot-Homo sapiens-9606-2022-11	P04083	ANXA1_HUMAN	ANXA1	Annexin A1	AAYLQETGKPLDETLK	TRUE	TRUE	-82	-97	1	0.000826788	16	_AAYLQETGKPLDETLK_	370.891
uniprot-Homo sapiens-9606-2022-11	P04083	ANXA1_HUMAN	ANXA1	Annexin A1	AAYLQETGKPLDETLKK	TRUE	TRUE	-82	-98	2	0	17	_AAYLQETGKPLDETLKK_	319.651
uniprot-Homo sapiens-9606-2022-11	P04083	ANXA1_HUMAN	ANXA1	Annexin A1	GGPGSAVSPYPTFNPSSDVAALHK	TRUE	TRUE	-30	-53	0	0	24	_GGPGSAVSPYPTFNPSSDVAALHK_	299.432
uniprot-Homo sapiens-9606-2022-11	P04083	ANXA1_HUMAN	ANXA1	Annexin A1	GLGTDEDTLIEILASR	TRUE	TRUE	-129	-144	0	0	16	_GLGTDEDTLIEILASR_	275.439
uniprot-Homo sapiens-9606-2022-11	P04083	ANXA1_HUMAN	ANXA1	Annexin A1	SEDFGVNEDLADSDAR	TRUE	TRUE	-189	-204	0	0	16	_SEDFGVNEDLADSDAR_	153.932
uniprot-Homo sapiens-9606-2022-11	P04083	ANXA1_HUMAN	ANXA1	Annexin A1	DITSDTSGDFR	TRUE	TRUE	-167	-177	0	0	11	_DITSDTSGDFR_	134.199
uniprot-Homo sapiens-9606-2022-11	P04083	ANXA1_HUMAN	ANXA1	Annexin A1	VYREELKR	TRUE	TRUE	-155	-162	2	0.00185071	8	_VYREELKR_	92.778
uniprot-Homo sapiens-9606-2022-11	P01024	CO3_HUMAN	C3	Complement C3	IPIEDGSGEVVLSR	TRUE	TRUE	-291	-304	0	0	14	_IPIEDGSGEVVLSR_	829.4
uniprot-Homo sapiens-9606-2022-11	P01024	CO3_HUMAN	C3	Complement C3	NTMILEICTR	TRUE	TRUE	-1382	-1391	0	0	10	_NTM[Oxidation (M)]ILEIC[Carbamidomethyl (C)]TR_	678.591
uniprot-Homo sapiens-9606-2022-11	P01024	CO3_HUMAN	C3	Complement C3	SGSDEVQVGQQR	TRUE	TRUE	-1571	-1582	0	0.000826788	12	_SGSDEVQVGQQR_	416.41
uniprot-Homo sapiens-9606-2022-11	P01024	CO3_HUMAN	C3	Complement C3	SDDKVTLEER	TRUE	TRUE	-1523	-1532	1	0.00185071	10	_SDDKVTLEER_	412.894
uniprot-Homo sapiens-9606-2022-11	P01024	CO3_HUMAN	C3	Complement C3	KQELSEAEQATR	TRUE	TRUE	-428	-439	1	0	12	_KQELSEAEQATR_	392.429
uniprot-Homo sapiens-9606-2022-11	P01024	CO3_HUMAN	C3	Complement C3	ACEPGVDYVYK	TRUE	TRUE	-1536	-1546	0	0	11	_AC[Carbamidomethyl (C)]EPGVDYVYK_	376.048
uniprot-Homo sapiens-9606-2022-11	P01024	CO3_HUMAN	C3	Complement C3	AGDFLEANYMNLQR	TRUE	TRUE	-1172	-1185	0	0	14	_AGDFLEANYM[Oxidation (M)]NLQR_	358.889
uniprot-Homo sapiens-9606-2022-11	P01024	CO3_HUMAN	C3	Complement C3	AGDFLEANYMNLQR	TRUE	TRUE	-1172	-1185	0	0	14	_AGDFLEANYMNLQR_	358.889
uniprot-Homo sapiens-9606-2022-11	P01024	CO3_HUMAN	C3	Complement C3	VTIKPAPETEK	TRUE	TRUE	-1365	-1375	1	0	11	_VTIKPAPETEK_	341.575
uniprot-Homo sapiens-9606-2022-11	P01024	CO3_HUMAN	C3	Complement C3	KGYTQQLAFR	TRUE	TRUE	-1051	-1060	1	0.000826788	10	_KGYTQQLAFR_	304.754
uniprot-Homo sapiens-9606-2022-11	P01024	CO3_HUMAN	C3	Complement C3	ISLPESLKR	TRUE	TRUE	-282	-290	1	0.00106458	9	_ISLPESLKR_	302.254
uniprot-Homo sapiens-9606-2022-11	P01024	CO3_HUMAN	C3	Complement C3	GQGTLSVVTMYHAK	TRUE	TRUE	-1338	-1351	0	0	14	_GQGTLSVVTM[Oxidation (M)]YHAK_	255.177
uniprot-Homo sapiens-9606-2022-11	P01024	CO3_HUMAN	C3	Complement C3	GQGTLSVVTMYHAK	TRUE	TRUE	-1338	-1351	0	0	14	_GQGTLSVVTMYHAK_	255.177
uniprot-Homo sapiens-9606-2022-11	P01024	CO3_HUMAN	C3	Complement C3	CAEENCFIQK	TRUE	TRUE	-1513	-1522	0	0	10	_C[Carbamidomethyl (C)]AEENC[Carbamidomethyl (C)]FIQK_	229.617
uniprot-Homo sapiens-9606-2022-11	P01024	CO3_HUMAN	C3	Complement C3	TVMVNIENPEGIPVK	TRUE	TRUE	-162	-176	0	0	15	_TVM[Oxidation (M)]VNIENPEGIPVK_	192.005
uniprot-Homo sapiens-9606-2022-11	P01024	CO3_HUMAN	C3	Complement C3	VYAYYNLEESCTR	TRUE	TRUE	-1479	-1491	0	0	13	_VYAYYNLEESC[Carbamidomethyl (C)]TR_	172.99
uniprot-Homo sapiens-9606-2022-11	P01024	CO3_HUMAN	C3	Complement C3	SYTVAIAGYALAQMGR	TRUE	TRUE	-1186	-1201	0	0	16	_SYTVAIAGYALAQM[Oxidation (M)]GR_	169.39
uniprot-Homo sapiens-9606-2022-11	P01024	CO3_HUMAN	C3	Complement C3	GVFVLNKK	TRUE	TRUE	-601	-608	1	0.00185071	8	_GVFVLNKK_	166.453
uniprot-Homo sapiens-9606-2022-11	P01024	CO3_HUMAN	C3	Complement C3	ILLQGTPVAQMTEDAVDAER	TRUE	TRUE	-980	-999	0	0.00106458	20	_ILLQGTPVAQM[Oxidation (M)]TEDAVDAER_	156.586
uniprot-Homo sapiens-9606-2022-11	P01024	CO3_HUMAN	C3	Complement C3	LMNIFLK	TRUE	TRUE	-790	-796	0	0.00692042	7	_LM[Oxidation (M)]NIFLK_	153.966
uniprot-Homo sapiens-9606-2022-11	P01024	CO3_HUMAN	C3	Complement C3	SNLDEDIIAEENIVSR	TRUE	TRUE	-749	-764	0	0	16	_SNLDEDIIAEENIVSR_	141.36
uniprot-Homo sapiens-9606-2022-11	P01024	CO3_HUMAN	C3	Complement C3	DICEEQVNSLPGSITK	TRUE	TRUE	-1156	-1171	0	0	16	_DIC[Carbamidomethyl (C)]EEQVNSLPGSITK_	137.618
uniprot-Homo sapiens-9606-2022-11	P01024	CO3_HUMAN	C3	Complement C3	FISLGEACKK	TRUE	TRUE	-713	-722	1	0	10	_FISLGEAC[Carbamidomethyl (C)]KK_	120.91
uniprot-Homo sapiens-9606-2022-11	P01024	CO3_HUMAN	C3	Complement C3	SEETKENEGFTVTAEGK	TRUE	TRUE	-1321	-1337	1	0.00106458	17	_SEETKENEGFTVTAEGK_	120.18
uniprot-Homo sapiens-9606-2022-11	P01024	CO3_HUMAN	C3	Complement C3	LVAYYTLIGASGQR	TRUE	TRUE	-531	-544	0	0.00106458	14	_LVAYYTLIGASGQR_	117.901
uniprot-Homo sapiens-9606-2022-11	P01024	CO3_HUMAN	C3	Complement C3	VPVAVQGEDTVQSLTQGDGVAK	TRUE	TRUE	-387	-408	0	0	22	_VPVAVQGEDTVQSLTQGDGVAK_	115.397
uniprot-Homo sapiens-9606-2022-11	P01024	CO3_HUMAN	C3	Complement C3	VLLDGVQNPR	TRUE	TRUE	-306	-315	0	0	10	_VLLDGVQNPR_	102.463
uniprot-Homo sapiens-9606-2022-11	P01024	CO3_HUMAN	C3	Complement C3	KVLLDGVQNPR	TRUE	TRUE	-305	-315	1	0	11	_KVLLDGVQNPR_	74.8682
uniprot-Homo sapiens-9606-2022-11	P01024	CO3_HUMAN	C3	Complement C3	IHWESASLLR	TRUE	TRUE	-1311	-1320	0	0.00134409	10	_IHWESASLLR_	0
uniprot-Homo sapiens-9606-2022-11	P01024	CO3_HUMAN	C3	Complement C3	QELSEAEQATR	TRUE	TRUE	-429	-439	0	0.00616559	11	_QELSEAEQATR_	0
uniprot-Homo sapiens-9606-2022-11	P09382	LEG1_HUMAN	LGALS1	Galectin-1	DSNNLCLHFNPR	TRUE	TRUE	-38	-49	0	0	12	_DSNNLC[Carbamidomethyl (C)]LHFNPR_	726.683
uniprot-Homo sapiens-9606-2022-11	P09382	LEG1_HUMAN	LGALS1	Galectin-1	DGGAWGTEQR	TRUE	TRUE	-65	-74	0	0	10	_DGGAWGTEQR_	238.957
uniprot-Homo sapiens-9606-2022-11	P09382	LEG1_HUMAN	LGALS1	Galectin-1	ACGLVASNLNLKPGECLR	TRUE	TRUE	-2	-19	1	0	18	_[Acetyl (Protein N-term)]AC[Carbamidomethyl (C)]GLVASNLNLKPGEC[Carbamidomethyl (C)]LR_	220.993
uniprot-Homo sapiens-9606-2022-11	P09382	LEG1_HUMAN	LGALS1	Galectin-1	FNAHGDANTIVCNSK	TRUE	TRUE	-50	-64	0	0	15	_FNAHGDANTIVC[Carbamidomethyl (C)]NSK_	144.121
uniprot-Homo sapiens-9606-2022-11	P09382	LEG1_HUMAN	LGALS1	Galectin-1	FNAHGDANTIVCNSK	TRUE	TRUE	-50	-64	0	0	15	_FNAHGDANTIVC[Carbamidomethyl (C)]NSK_	144.121
uniprot-Homo sapiens-9606-2022-11	P09382	LEG1_HUMAN	LGALS1	Galectin-1	VRGEVAPDAK	TRUE	TRUE	-20	-29	1	0.000826788	10	_VRGEVAPDAK_	116.2
uniprot-Homo sapiens-9606-2022-11	P09382	LEG1_HUMAN	LGALS1	Galectin-1	LPDGYEFK	TRUE	TRUE	-101	-108	0	0.00669188	8	_LPDGYEFK_	114.663
uniprot-Homo sapiens-9606-2022-11	P09382	LEG1_HUMAN	LGALS1	Galectin-1	LNLEAINYMAADGDFK	TRUE	TRUE	-113	-128	0	0	16	_LNLEAINYM[Oxidation (M)]AADGDFK_	106.452
uniprot-Homo sapiens-9606-2022-11	P61247	RS3A_HUMAN	RPS3A	40S ribosomal protein S3a	LIPDSIGKDIEK	TRUE	TRUE	-188	-199	1	0	12	_LIPDSIGKDIEK_	472.968
uniprot-Homo sapiens-9606-2022-11	P61247	RS3A_HUMAN	RPS3A	40S ribosomal protein S3a	EVQTNDLKEVVNK	TRUE	TRUE	-175	-187	1	0	13	_EVQTNDLKEVVNK_	384.66
uniprot-Homo sapiens-9606-2022-11	P61247	RS3A_HUMAN	RPS3A	40S ribosomal protein S3a	ACQSIYPLHDVFVR	TRUE	TRUE	-200	-213	0	0	14	_AC[Carbamidomethyl (C)]QSIYPLHDVFVR_	162.829
uniprot-Homo sapiens-9606-2022-11	P61247	RS3A_HUMAN	RPS3A	40S ribosomal protein S3a	NCLTNFHGMDLTR	TRUE	TRUE	-95	-107	0	0	13	_NC[Carbamidomethyl (C)]LTNFHGM[Oxidation (M)]DLTR_	122.492
uniprot-Homo sapiens-9606-2022-11	P61247	RS3A_HUMAN	RPS3A	40S ribosomal protein S3a	LMELHGEGSSSGK	TRUE	TRUE	-228	-240	0	0	13	_LM[Oxidation (M)]ELHGEGSSSGK_	116.99
uniprot-Homo sapiens-9606-2022-11	P61247	RS3A_HUMAN	RPS3A	40S ribosomal protein S3a	VVDPFSKK	TRUE	TRUE	-21	-28	1	0.000826788	8	_VVDPFSKK_	110.313
uniprot-Homo sapiens-9606-2022-11	P61247	RS3A_HUMAN	RPS3A	40S ribosomal protein S3a	ADGYEPPVQESV	TRUE	TRUE	-253	-264	0	0.00185071	12	_ADGYEPPVQESV_	31.212
uniprot-Homo sapiens-9606-2022-11	P63027;Q15836	VAMP2_HUMAN;VAMP3_HUMAN	VAMP2;VAMP3	Vesicle-associated membrane protein 2;Vesicle-associated membrane protein 3	ADALQAGASQFETSAAK	FALSE	TRUE	(67);(50)	(83);(66)	0	0	17	_ADALQAGASQFETSAAK_	108.251
uniprot-Homo sapiens-9606-2022-11	P35580	MYH10_HUMAN	MYH10	Myosin-10	AGVLAHLEEER	FALSE	FALSE	-772	-782	0	0	11	_AGVLAHLEEER_	15065.3
uniprot-Homo sapiens-9606-2022-11	P35580	MYH10_HUMAN	MYH10	Myosin-10	VDYKADEWLMK	FALSE	FALSE	-584	-594	1	0	11	_VDYKADEWLM[Oxidation (M)]K_	13843.3
uniprot-Homo sapiens-9606-2022-11	P35580	MYH10_HUMAN	MYH10	Myosin-10	VDYKADEWLMK	FALSE	FALSE	-584	-594	1	0	11	_VDYKADEWLMK_	13843.3
uniprot-Homo sapiens-9606-2022-11	P35580	MYH10_HUMAN	MYH10	Myosin-10	VDYKADEWLMK	FALSE	FALSE	-584	-594	1	0	11	_VDYKADEWLMK_	13843.3
uniprot-Homo sapiens-9606-2022-11	P35580	MYH10_HUMAN	MYH10	Myosin-10	ELEAELEDERK	TRUE	TRUE	-1600	-1610	1	0	11	_ELEAELEDERK_	5697.14
uniprot-Homo sapiens-9606-2022-11	P35580	MYH10_HUMAN	MYH10	Myosin-10	CIIPNHEK	FALSE	FALSE	-678	-685	0	0.00185071	8	_C[Carbamidomethyl (C)]IIPNHEK_	5069.73
uniprot-Homo sapiens-9606-2022-11	P35580	MYH10_HUMAN	MYH10	Myosin-10	EDQSILCTGESGAGK	FALSE	FALSE	-170	-184	0	0.00185071	15	_EDQSILC[Carbamidomethyl (C)]TGESGAGK_	4943.98
uniprot-Homo sapiens-9606-2022-11	P35580	MYH10_HUMAN	MYH10	Myosin-10	ALEEALEAKEEFER	TRUE	TRUE	-1491	-1504	1	0.000475285	14	_ALEEALEAKEEFER_	4785.02
uniprot-Homo sapiens-9606-2022-11	P35580	MYH10_HUMAN	MYH10	Myosin-10	ELDDATEANEGLSR	TRUE	TRUE	-1906	-1919	0	0.000826788	14	_ELDDATEANEGLSR_	3751.11
uniprot-Homo sapiens-9606-2022-11	P35580	MYH10_HUMAN	MYH10	Myosin-10	QVLALQSQLADTK	TRUE	TRUE	-1365	-1377	0	0.000475285	13	_QVLALQSQLADTK_	3578.01
uniprot-Homo sapiens-9606-2022-11	P35580	MYH10_HUMAN	MYH10	Myosin-10	NKQEVMISDLEER	TRUE	TRUE	-1030	-1042	1	0	13	_NKQEVMISDLEER_	3235.77
uniprot-Homo sapiens-9606-2022-11	P35580	MYH10_HUMAN	MYH10	Myosin-10	NKQEVMISDLEER	TRUE	TRUE	-1030	-1042	1	0	13	_NKQEVM[Oxidation (M)]ISDLEER_	3235.77
uniprot-Homo sapiens-9606-2022-11	P35580	MYH10_HUMAN	MYH10	Myosin-10	AVIYNPATQADWTAK	TRUE	TRUE	-19	-33	0	0	15	_AVIYNPATQADWTAK_	3185.43
uniprot-Homo sapiens-9606-2022-11	P35580	MYH10_HUMAN	MYH10	Myosin-10	ALAYDKLEK	TRUE	TRUE	-1412	-1420	1	0.000475285	9	_ALAYDKLEK_	3015.44
uniprot-Homo sapiens-9606-2022-11	P35580	MYH10_HUMAN	MYH10	Myosin-10	LDAQVQELHAK	TRUE	TRUE	-1257	-1267	0	0.00106458	11	_LDAQVQELHAK_	3010.85
uniprot-Homo sapiens-9606-2022-11	P35580	MYH10_HUMAN	MYH10	Myosin-10	QLLQANPILESFGNAK	TRUE	TRUE	-217	-232	0	0.00185071	16	_QLLQANPILESFGNAK_	2998.88
uniprot-Homo sapiens-9606-2022-11	P35580	MYH10_HUMAN	MYH10	Myosin-10	DHNIPGELER	TRUE	TRUE	-207	-216	0	0.00185071	10	_DHNIPGELER_	2795.41
uniprot-Homo sapiens-9606-2022-11	P35580	MYH10_HUMAN	MYH10	Myosin-10	ASRDEIFAQSK	TRUE	TRUE	-1666	-1676	1	0	11	_ASRDEIFAQSK_	2745.36
uniprot-Homo sapiens-9606-2022-11	P35580	MYH10_HUMAN	MYH10	Myosin-10	ASRDEIFAQSK	TRUE	TRUE	-1666	-1676	1	0	11	_ASRDEIFAQSK_	2745.36
uniprot-Homo sapiens-9606-2022-11	P35580	MYH10_HUMAN	MYH10	Myosin-10	VEDMAELTCLNEASVLHNLK	FALSE	FALSE	-87	-106	0	0	20	_VEDM[Oxidation (M)]AELTC[Carbamidomethyl (C)]LNEASVLHNLK_	2727.15
uniprot-Homo sapiens-9606-2022-11	P35580	MYH10_HUMAN	MYH10	Myosin-10	VEDMAELTCLNEASVLHNLK	FALSE	FALSE	-87	-106	0	0	20	_VEDMAELTC[Carbamidomethyl (C)]LNEASVLHNLK_	2727.15
uniprot-Homo sapiens-9606-2022-11	P35580	MYH10_HUMAN	MYH10	Myosin-10	VEDMAELTCLNEASVLHNLK	FALSE	FALSE	-87	-106	0	0	20	_VEDMAELTC[Carbamidomethyl (C)]LNEASVLHNLK_	2727.15
uniprot-Homo sapiens-9606-2022-11	P35580	MYH10_HUMAN	MYH10	Myosin-10	VEDMAELTCLNEASVLHNLK	FALSE	FALSE	-87	-106	0	0	20	_VEDM[Oxidation (M)]AELTC[Carbamidomethyl (C)]LNEASVLHNLK_	2727.15
uniprot-Homo sapiens-9606-2022-11	P35580	MYH10_HUMAN	MYH10	Myosin-10	NTNPNFVR	FALSE	FALSE	-670	-677	0	0.00106458	8	_NTNPNFVR_	2216.55
uniprot-Homo sapiens-9606-2022-11	P35580	MYH10_HUMAN	MYH10	Myosin-10	IAECSSQLAEEEEK	TRUE	TRUE	-1008	-1021	0	0	14	_IAEC[Carbamidomethyl (C)]SSQLAEEEEK_	2197.89
uniprot-Homo sapiens-9606-2022-11	P35580	MYH10_HUMAN	MYH10	Myosin-10	ALEQQVEEMR	TRUE	TRUE	-1536	-1545	0	0	10	_ALEQQVEEM[Oxidation (M)]R_	2173.82
uniprot-Homo sapiens-9606-2022-11	P35580	MYH10_HUMAN	MYH10	Myosin-10	ALEQQVEEMR	TRUE	TRUE	-1536	-1545	0	0	10	_ALEQQVEEMR_	2173.82
uniprot-Homo sapiens-9606-2022-11	P35580	MYH10_HUMAN	MYH10	Myosin-10	KLVWIPSER	TRUE	TRUE	-34	-42	1	0.000826788	9	_KLVWIPSER_	2112.09
uniprot-Homo sapiens-9606-2022-11	P35580	MYH10_HUMAN	MYH10	Myosin-10	RGGPISFSSSR	TRUE	TRUE	-1930	-1940	1	0.000826788	11	_RGGPISFSSSR_	2049.19
uniprot-Homo sapiens-9606-2022-11	P35580	MYH10_HUMAN	MYH10	Myosin-10	EQEVAELKK	TRUE	TRUE	-1173	-1181	1	0.000826788	9	_EQEVAELKK_	2048.01
uniprot-Homo sapiens-9606-2022-11	P35580	MYH10_HUMAN	MYH10	Myosin-10	AMVNKDDIQK	TRUE	TRUE	-69	-78	1	0	10	_AMVNKDDIQK_	2029
uniprot-Homo sapiens-9606-2022-11	P35580	MYH10_HUMAN	MYH10	Myosin-10	AMVNKDDIQK	TRUE	TRUE	-69	-78	1	0	10	_AM[Oxidation (M)]VNKDDIQK_	2029
uniprot-Homo sapiens-9606-2022-11	P35580	MYH10_HUMAN	MYH10	Myosin-10	SALLDEKR	TRUE	TRUE	-1725	-1732	1	0.00134409	8	_SALLDEKR_	1987.79
uniprot-Homo sapiens-9606-2022-11	P35580	MYH10_HUMAN	MYH10	Myosin-10	QEEELQAKDEELLK	TRUE	TRUE	-850	-863	1	0	14	_QEEELQAKDEELLK_	1984.06
uniprot-Homo sapiens-9606-2022-11	P35580	MYH10_HUMAN	MYH10	Myosin-10	KEEELQGALAR	TRUE	TRUE	-1088	-1098	1	0.000826788	11	_KEEELQGALAR_	1915.73
uniprot-Homo sapiens-9606-2022-11	P35580	MYH10_HUMAN	MYH10	Myosin-10	QVLALQSQLADTKK	TRUE	TRUE	-1365	-1378	1	0	14	_QVLALQSQLADTKK_	1910.63
uniprot-Homo sapiens-9606-2022-11	P35580	MYH10_HUMAN	MYH10	Myosin-10	NMDPLNDNVATLLHQSSDR	TRUE	TRUE	-595	-613	0	0.00106458	19	_NM[Oxidation (M)]DPLNDNVATLLHQSSDR_	1863.71
uniprot-Homo sapiens-9606-2022-11	P35580	MYH10_HUMAN	MYH10	Myosin-10	QLEEAEEEATR	TRUE	TRUE	-1885	-1895	0	0	11	_QLEEAEEEATR_	1744.08
uniprot-Homo sapiens-9606-2022-11	P35580	MYH10_HUMAN	MYH10	Myosin-10	AGVLAHLEEERDLK	FALSE	FALSE	-772	-785	1	0	14	_AGVLAHLEEERDLK_	1741.39
uniprot-Homo sapiens-9606-2022-11	P35580	MYH10_HUMAN	MYH10	Myosin-10	AGVLAHLEEERDLK	FALSE	FALSE	-772	-785	1	0	14	_AGVLAHLEEERDLK_	1741.39
uniprot-Homo sapiens-9606-2022-11	P35580	MYH10_HUMAN	MYH10	Myosin-10	ADMEDLMSSKDDVGK	TRUE	TRUE	-1511	-1525	1	0	15	_ADMEDLMSSKDDVGK_	1702.13
uniprot-Homo sapiens-9606-2022-11	P35580	MYH10_HUMAN	MYH10	Myosin-10	ADMEDLMSSKDDVGK	TRUE	TRUE	-1511	-1525	1	0	15	_ADM[Oxidation (M)]EDLM[Oxidation (M)]SSKDDVGK_	1702.13
uniprot-Homo sapiens-9606-2022-11	P35580	MYH10_HUMAN	MYH10	Myosin-10	ADMEDLMSSKDDVGK	TRUE	TRUE	-1511	-1525	1	0	15	_ADM[Oxidation (M)]EDLMSSKDDVGK_	1702.13
uniprot-Homo sapiens-9606-2022-11	P35580	MYH10_HUMAN	MYH10	Myosin-10	ADMEDLMSSKDDVGK	TRUE	TRUE	-1511	-1525	1	0	15	_ADM[Oxidation (M)]EDLM[Oxidation (M)]SSKDDVGK_	1702.13
uniprot-Homo sapiens-9606-2022-11	P35580	MYH10_HUMAN	MYH10	Myosin-10	NSLQEQQEEEEEARK	TRUE	TRUE	-1346	-1360	1	0	15	_NSLQEQQEEEEEARK_	1672.18
uniprot-Homo sapiens-9606-2022-11	P35580	MYH10_HUMAN	MYH10	Myosin-10	NSLQEQQEEEEEARK	TRUE	TRUE	-1346	-1360	1	0	15	_NSLQEQQEEEEEARK_	1672.18
uniprot-Homo sapiens-9606-2022-11	P35580	MYH10_HUMAN	MYH10	Myosin-10	DKADFCIIHYAGK	FALSE	FALSE	-571	-583	1	0.00106458	13	_DKADFC[Carbamidomethyl (C)]IIHYAGK_	1656.08
uniprot-Homo sapiens-9606-2022-11	P35580	MYH10_HUMAN	MYH10	Myosin-10	DKADFCIIHYAGK	FALSE	FALSE	-571	-583	1	0.00106458	13	_DKADFC[Carbamidomethyl (C)]IIHYAGK_	1656.08
uniprot-Homo sapiens-9606-2022-11	P35580	MYH10_HUMAN	MYH10	Myosin-10	NTDQASMPENTVAQK	TRUE	TRUE	-366	-380	0	0	15	_NTDQASM[Oxidation (M)]PENTVAQK_	1629.18
uniprot-Homo sapiens-9606-2022-11	P35580	MYH10_HUMAN	MYH10	Myosin-10	NTDQASMPENTVAQK	TRUE	TRUE	-366	-380	0	0	15	_NTDQASMPENTVAQK_	1629.18
uniprot-Homo sapiens-9606-2022-11	P35580	MYH10_HUMAN	MYH10	Myosin-10	VEGELEEMER	TRUE	TRUE	-871	-880	0	0.000826788	10	_VEGELEEM[Oxidation (M)]ER_	1606.44
uniprot-Homo sapiens-9606-2022-11	P35580	MYH10_HUMAN	MYH10	Myosin-10	VEGELEEMER	TRUE	TRUE	-871	-880	0	0.000826788	10	_VEGELEEMER_	1606.44
uniprot-Homo sapiens-9606-2022-11	P35580	MYH10_HUMAN	MYH10	Myosin-10	NVHELEK	FALSE	FALSE	-1526	-1532	0	0.00185071	7	_NVHELEK_	1579.5
uniprot-Homo sapiens-9606-2022-11	P35580	MYH10_HUMAN	MYH10	Myosin-10	KFDQLLAEEK	FALSE	FALSE	-1452	-1461	1	0	10	_KFDQLLAEEK_	1531.68
uniprot-Homo sapiens-9606-2022-11	P35580	MYH10_HUMAN	MYH10	Myosin-10	KLQAQMK	FALSE	FALSE	-1649	-1655	1	0.00106458	7	_KLQAQMK_	1489.02
uniprot-Homo sapiens-9606-2022-11	P35580	MYH10_HUMAN	MYH10	Myosin-10	SDLLLEGFNNYR	TRUE	TRUE	-297	-308	0	0.00134409	12	_SDLLLEGFNNYR_	1460.5
uniprot-Homo sapiens-9606-2022-11	P35580	MYH10_HUMAN	MYH10	Myosin-10	VIQYLAHVASSHK	TRUE	TRUE	-191	-203	0	0	13	_VIQYLAHVASSHK_	1383.21
uniprot-Homo sapiens-9606-2022-11	P35580	MYH10_HUMAN	MYH10	Myosin-10	VIQYLAHVASSHK	TRUE	TRUE	-191	-203	0	0	13	_VIQYLAHVASSHK_	1383.21
uniprot-Homo sapiens-9606-2022-11	P35580	MYH10_HUMAN	MYH10	Myosin-10	ELEAELEDER	TRUE	TRUE	-1600	-1609	0	0	10	_ELEAELEDER_	1361.91
uniprot-Homo sapiens-9606-2022-11	P35580	MYH10_HUMAN	MYH10	Myosin-10	HGFEAASIKEER	TRUE	TRUE	-43	-54	1	0	12	_HGFEAASIKEER_	1311.26
uniprot-Homo sapiens-9606-2022-11	P35580	MYH10_HUMAN	MYH10	Myosin-10	CNGVLEGIR	FALSE	FALSE	-701	-709	0	0	9	_C[Carbamidomethyl (C)]NGVLEGIR_	1308.6
uniprot-Homo sapiens-9606-2022-11	P35580	MYH10_HUMAN	MYH10	Myosin-10	LRVELAEK	TRUE	TRUE	-1274	-1281	1	0.00134409	8	_LRVELAEK_	1306.99
uniprot-Homo sapiens-9606-2022-11	P35580	MYH10_HUMAN	MYH10	Myosin-10	LLKDAEALSQR	TRUE	TRUE	-1397	-1407	1	0	11	_LLKDAEALSQR_	1289.05
uniprot-Homo sapiens-9606-2022-11	P35580	MYH10_HUMAN	MYH10	Myosin-10	TTLQVDTLNAELAAER	TRUE	TRUE	-1762	-1777	0	0.00106458	16	_TTLQVDTLNAELAAER_	1268.55
uniprot-Homo sapiens-9606-2022-11	P35580	MYH10_HUMAN	MYH10	Myosin-10	EIFMQVEDERR	TRUE	TRUE	-1853	-1863	1	0.000475285	11	_EIFMQVEDERR_	1229.97
uniprot-Homo sapiens-9606-2022-11	P35580	MYH10_HUMAN	MYH10	Myosin-10	RQLEEAEEEATR	TRUE	TRUE	-1884	-1895	1	0	12	_RQLEEAEEEATR_	1189.43
uniprot-Homo sapiens-9606-2022-11	P35580	MYH10_HUMAN	MYH10	Myosin-10	RQLEEAEEEATR	TRUE	TRUE	-1884	-1895	1	0	12	_RQLEEAEEEATR_	1189.43
uniprot-Homo sapiens-9606-2022-11	P35580	MYH10_HUMAN	MYH10	Myosin-10	QLEEEKNSLQEQQEEEEEARK	TRUE	TRUE	-1340	-1360	2	0	21	_QLEEEKNSLQEQQEEEEEARK_	1076.4
uniprot-Homo sapiens-9606-2022-11	P35580	MYH10_HUMAN	MYH10	Myosin-10	DELADEITNSASGK	TRUE	TRUE	-1711	-1724	0	0.00106458	14	_DELADEITNSASGK_	1064.28
uniprot-Homo sapiens-9606-2022-11	P35580	MYH10_HUMAN	MYH10	Myosin-10	HGFEAASIK	TRUE	TRUE	-43	-51	0	0.000826788	9	_HGFEAASIK_	995.762
uniprot-Homo sapiens-9606-2022-11	P35580	MYH10_HUMAN	MYH10	Myosin-10	ALEEETKNHEAQIQDMR	TRUE	TRUE	-1182	-1198	1	0	17	_ALEEETKNHEAQIQDMR_	955.228
uniprot-Homo sapiens-9606-2022-11	P35580	MYH10_HUMAN	MYH10	Myosin-10	ALEEETKNHEAQIQDMR	TRUE	TRUE	-1182	-1198	1	0	17	_ALEEETKNHEAQIQDMR_	955.228
uniprot-Homo sapiens-9606-2022-11	P35580	MYH10_HUMAN	MYH10	Myosin-10	ALEEETKNHEAQIQDMR	TRUE	TRUE	-1182	-1198	1	0	17	_ALEEETKNHEAQIQDM[Oxidation (M)]R_	955.228
uniprot-Homo sapiens-9606-2022-11	P35580	MYH10_HUMAN	MYH10	Myosin-10	QGLETDNKELACEVK	TRUE	TRUE	-1227	-1241	1	0.00134409	15	_QGLETDNKELAC[Carbamidomethyl (C)]EVK_	926.122
uniprot-Homo sapiens-9606-2022-11	P35580	MYH10_HUMAN	MYH10	Myosin-10	NSLQEQQEEEEEAR	TRUE	TRUE	-1346	-1359	0	0.00106458	14	_NSLQEQQEEEEEAR_	918.192
uniprot-Homo sapiens-9606-2022-11	P35580	MYH10_HUMAN	MYH10	Myosin-10	VVSSVLQFGNISFK	TRUE	TRUE	-349	-362	0	0	14	_VVSSVLQFGNISFK_	905.426
uniprot-Homo sapiens-9606-2022-11	P35580	MYH10_HUMAN	MYH10	Myosin-10	MEEEILLLEDQNSK	TRUE	TRUE	-983	-996	0	0	14	_M[Oxidation (M)]EEEILLLEDQNSK_	880.252
uniprot-Homo sapiens-9606-2022-11	P35580	MYH10_HUMAN	MYH10	Myosin-10	MEEEILLLEDQNSK	TRUE	TRUE	-983	-996	0	0	14	_MEEEILLLEDQNSK_	880.252
uniprot-Homo sapiens-9606-2022-11	P35580	MYH10_HUMAN	MYH10	Myosin-10	LQQELDDLTVDLDHQR	TRUE	TRUE	-1425	-1440	0	0	16	_LQQELDDLTVDLDHQR_	835.568
uniprot-Homo sapiens-9606-2022-11	P35580	MYH10_HUMAN	MYH10	Myosin-10	LQQELDDLTVDLDHQR	TRUE	TRUE	-1425	-1440	0	0	16	_LQQELDDLTVDLDHQR_	835.568
uniprot-Homo sapiens-9606-2022-11	P35580	MYH10_HUMAN	MYH10	Myosin-10	LRLEVNMQAMK	TRUE	TRUE	-1563	-1573	1	0.00106458	11	_LRLEVNM[Oxidation (M)]QAM[Oxidation (M)]K_	789.939
uniprot-Homo sapiens-9606-2022-11	P35580	MYH10_HUMAN	MYH10	Myosin-10	NHEAQIQDMR	TRUE	TRUE	-1189	-1198	0	0.000475285	10	_NHEAQIQDMR_	776.196
uniprot-Homo sapiens-9606-2022-11	P35580	MYH10_HUMAN	MYH10	Myosin-10	GGPISFSSSR	TRUE	TRUE	-1931	-1940	0	0.00106458	10	_GGPISFSSSR_	752.912
uniprot-Homo sapiens-9606-2022-11	P35580	MYH10_HUMAN	MYH10	Myosin-10	KLDAQVQELHAK	TRUE	TRUE	-1256	-1267	1	0	12	_KLDAQVQELHAK_	719.217
uniprot-Homo sapiens-9606-2022-11	P35580	MYH10_HUMAN	MYH10	Myosin-10	KLDAQVQELHAK	TRUE	TRUE	-1256	-1267	1	0	12	_KLDAQVQELHAK_	719.217
uniprot-Homo sapiens-9606-2022-11	P35580	MYH10_HUMAN	MYH10	Myosin-10	LQNELDNVSTLLEEAEKK	TRUE	TRUE	-1285	-1302	1	0.00106458	18	_LQNELDNVSTLLEEAEKK_	711.86
uniprot-Homo sapiens-9606-2022-11	P35580	MYH10_HUMAN	MYH10	Myosin-10	RALEQQVEEMR	TRUE	TRUE	-1535	-1545	1	0.000826788	11	_RALEQQVEEMR_	707.528
uniprot-Homo sapiens-9606-2022-11	P35580	MYH10_HUMAN	MYH10	Myosin-10	DAEALSQRLEEK	TRUE	TRUE	-1400	-1411	1	0	12	_DAEALSQRLEEK_	703.34
uniprot-Homo sapiens-9606-2022-11	P35580	MYH10_HUMAN	MYH10	Myosin-10	QRYEILTPNAIPK	FALSE	FALSE	-726	-738	1	0	13	_QRYEILTPNAIPK_	703.242
uniprot-Homo sapiens-9606-2022-11	P35580	MYH10_HUMAN	MYH10	Myosin-10	YEILTPNAIPK	FALSE	FALSE	-728	-738	0	0.00745627	11	_YEILTPNAIPK_	662.807
uniprot-Homo sapiens-9606-2022-11	P35580	MYH10_HUMAN	MYH10	Myosin-10	HQQLLEEK	TRUE	TRUE	-882	-889	0	0.00106458	8	_HQQLLEEK_	635.848
uniprot-Homo sapiens-9606-2022-11	P35580	MYH10_HUMAN	MYH10	Myosin-10	MQAHIQDLEEQLDEEEGAR	TRUE	TRUE	-948	-966	0	0	19	_M[Oxidation (M)]QAHIQDLEEQLDEEEGAR_	613.312
uniprot-Homo sapiens-9606-2022-11	P35580	MYH10_HUMAN	MYH10	Myosin-10	MQAHIQDLEEQLDEEEGAR	TRUE	TRUE	-948	-966	0	0	19	_MQAHIQDLEEQLDEEEGAR_	613.312
uniprot-Homo sapiens-9606-2022-11	P35580	MYH10_HUMAN	MYH10	Myosin-10	KTTLQVDTLNAELAAER	TRUE	TRUE	-1761	-1777	1	0	17	_KTTLQVDTLNAELAAER_	588.62
uniprot-Homo sapiens-9606-2022-11	P35580	MYH10_HUMAN	MYH10	Myosin-10	KTTLQVDTLNAELAAER	TRUE	TRUE	-1761	-1777	1	0	17	_KTTLQVDTLNAELAAER_	588.62
uniprot-Homo sapiens-9606-2022-11	P35580	MYH10_HUMAN	MYH10	Myosin-10	TQLEELEDELQATEDAK	FALSE	FALSE	-1546	-1562	0	0	17	_TQLEELEDELQATEDAK_	573.355
uniprot-Homo sapiens-9606-2022-11	P35580	MYH10_HUMAN	MYH10	Myosin-10	NLPIYSENIIEMYR	TRUE	TRUE	-130	-143	0	0	14	_NLPIYSENIIEMYR_	569.855
uniprot-Homo sapiens-9606-2022-11	P35580	MYH10_HUMAN	MYH10	Myosin-10	NLPIYSENIIEMYR	TRUE	TRUE	-130	-143	0	0	14	_NLPIYSENIIEM[Oxidation (M)]YR_	569.855
uniprot-Homo sapiens-9606-2022-11	P35580	MYH10_HUMAN	MYH10	Myosin-10	KQQQLSALK	TRUE	TRUE	-809	-817	1	0.000826788	9	_KQQQLSALK_	562.041
uniprot-Homo sapiens-9606-2022-11	P35580	MYH10_HUMAN	MYH10	Myosin-10	LEVNMQAMK	TRUE	TRUE	-1565	-1573	0	0.000826788	9	_LEVNMQAMK_	546.908
uniprot-Homo sapiens-9606-2022-11	P35580	MYH10_HUMAN	MYH10	Myosin-10	LEVNMQAMK	TRUE	TRUE	-1565	-1573	0	0.000826788	9	_LEVNMQAM[Oxidation (M)]K_	546.908
uniprot-Homo sapiens-9606-2022-11	P35580	MYH10_HUMAN	MYH10	Myosin-10	AKLQELEGAVK	TRUE	TRUE	-1799	-1809	1	0.000826788	11	_AKLQELEGAVK_	533.639
uniprot-Homo sapiens-9606-2022-11	P35580	MYH10_HUMAN	MYH10	Myosin-10	KVDDDLGTIESLEEAK	TRUE	TRUE	-1379	-1394	1	0.000826788	16	_KVDDDLGTIESLEEAK_	531.286
uniprot-Homo sapiens-9606-2022-11	P35580	MYH10_HUMAN	MYH10	Myosin-10	KVDDDLGTIESLEEAK	TRUE	TRUE	-1379	-1394	1	0.000826788	16	_KVDDDLGTIESLEEAK_	531.286
uniprot-Homo sapiens-9606-2022-11	P35580	MYH10_HUMAN	MYH10	Myosin-10	NQILQNEK	TRUE	TRUE	-938	-945	0	0.000826788	8	_NQILQNEK_	515.473
uniprot-Homo sapiens-9606-2022-11	P35580	MYH10_HUMAN	MYH10	Myosin-10	VDDDLGTIESLEEAK	TRUE	TRUE	-1380	-1394	0	0	15	_VDDDLGTIESLEEAK_	507.123
uniprot-Homo sapiens-9606-2022-11	P35580	MYH10_HUMAN	MYH10	Myosin-10	LKEIFMQVEDERR	TRUE	TRUE	-1851	-1863	2	0.00929839	13	_LKEIFM[Oxidation (M)]QVEDERR_	483.741
uniprot-Homo sapiens-9606-2022-11	P35580	MYH10_HUMAN	MYH10	Myosin-10	GDEVMVELAENGKK	TRUE	TRUE	-55	-68	1	0	14	_GDEVMVELAENGKK_	473.209
uniprot-Homo sapiens-9606-2022-11	P35580	MYH10_HUMAN	MYH10	Myosin-10	GDEVMVELAENGKK	TRUE	TRUE	-55	-68	1	0	14	_GDEVM[Oxidation (M)]VELAENGKK_	473.209
uniprot-Homo sapiens-9606-2022-11	P35580	MYH10_HUMAN	MYH10	Myosin-10	LCHLLGMNVMEFTR	TRUE	TRUE	-381	-394	0	0.000475285	14	_LC[Carbamidomethyl (C)]HLLGM[Oxidation (M)]NVM[Oxidation (M)]EFTR_	464.296
uniprot-Homo sapiens-9606-2022-11	P35580	MYH10_HUMAN	MYH10	Myosin-10	LCHLLGMNVMEFTR	TRUE	TRUE	-381	-394	0	0.000475285	14	_LC[Carbamidomethyl (C)]HLLGM[Oxidation (M)]NVM[Oxidation (M)]EFTR_	464.296
uniprot-Homo sapiens-9606-2022-11	P35580	MYH10_HUMAN	MYH10	Myosin-10	LCHLLGMNVMEFTR	TRUE	TRUE	-381	-394	0	0.000475285	14	_LC[Carbamidomethyl (C)]HLLGMNVM[Oxidation (M)]EFTR_	464.296
uniprot-Homo sapiens-9606-2022-11	P35580	MYH10_HUMAN	MYH10	Myosin-10	ADFCIIHYAGK	FALSE	FALSE	-573	-583	0	0	11	_ADFC[Carbamidomethyl (C)]IIHYAGK_	456.694
uniprot-Homo sapiens-9606-2022-11	P35580	MYH10_HUMAN	MYH10	Myosin-10	HAEQERDELADEITNSASGK	TRUE	TRUE	-1705	-1724	1	0.00185071	20	_HAEQERDELADEITNSASGK_	441.716
uniprot-Homo sapiens-9606-2022-11	P35580	MYH10_HUMAN	MYH10	Myosin-10	QKLNLSSR	TRUE	TRUE	-1330	-1337	1	0.00185071	8	_QKLNLSSR_	397.205
uniprot-Homo sapiens-9606-2022-11	P35580	MYH10_HUMAN	MYH10	Myosin-10	QVASNLEK	TRUE	TRUE	-1441	-1448	0	0	8	_QVASNLEK_	393.3
uniprot-Homo sapiens-9606-2022-11	P35580	MYH10_HUMAN	MYH10	Myosin-10	AVIYNPATQADWTAKK	TRUE	TRUE	-19	-34	1	0	16	_AVIYNPATQADWTAKK_	384.73
uniprot-Homo sapiens-9606-2022-11	P35580	MYH10_HUMAN	MYH10	Myosin-10	TGLEDPER	TRUE	TRUE	-5	-12	0	0.00106458	8	_TGLEDPER_	379.372
uniprot-Homo sapiens-9606-2022-11	P35580	MYH10_HUMAN	MYH10	Myosin-10	QEVMISDLEER	TRUE	TRUE	-1032	-1042	0	0	11	_QEVMISDLEER_	360.935
uniprot-Homo sapiens-9606-2022-11	P35580	MYH10_HUMAN	MYH10	Myosin-10	LDPHLVLDQLR	FALSE	FALSE	-690	-700	0	0	11	_LDPHLVLDQLR_	354.427
uniprot-Homo sapiens-9606-2022-11	P35580	MYH10_HUMAN	MYH10	Myosin-10	LDPHLVLDQLR	FALSE	FALSE	-690	-700	0	0	11	_LDPHLVLDQLR_	354.427
uniprot-Homo sapiens-9606-2022-11	P35580	MYH10_HUMAN	MYH10	Myosin-10	ATDKTFVEK	TRUE	TRUE	-544	-552	1	0.00106458	9	_ATDKTFVEK_	348.205
uniprot-Homo sapiens-9606-2022-11	P35580	MYH10_HUMAN	MYH10	Myosin-10	FKANLEK	TRUE	TRUE	-1218	-1224	1	0.00134409	7	_FKANLEK_	347.006
uniprot-Homo sapiens-9606-2022-11	P35580	MYH10_HUMAN	MYH10	Myosin-10	KMEEEILLLEDQNSK	TRUE	TRUE	-982	-996	1	0	15	_KMEEEILLLEDQNSK_	344.647
uniprot-Homo sapiens-9606-2022-11	P35580	MYH10_HUMAN	MYH10	Myosin-10	KMEEEILLLEDQNSK	TRUE	TRUE	-982	-996	1	0	15	_KM[Oxidation (M)]EEEILLLEDQNSK_	344.647
uniprot-Homo sapiens-9606-2022-11	P35580	MYH10_HUMAN	MYH10	Myosin-10	KMEEEILLLEDQNSK	TRUE	TRUE	-982	-996	1	0	15	_KMEEEILLLEDQNSK_	344.647
uniprot-Homo sapiens-9606-2022-11	P35580	MYH10_HUMAN	MYH10	Myosin-10	KMEEEILLLEDQNSK	TRUE	TRUE	-982	-996	1	0	15	_KM[Oxidation (M)]EEEILLLEDQNSK_	344.647
uniprot-Homo sapiens-9606-2022-11	P35580	MYH10_HUMAN	MYH10	Myosin-10	VKPLLQVTR	FALSE	FALSE	-841	-849	1	0.000826788	9	_VKPLLQVTR_	334.936
uniprot-Homo sapiens-9606-2022-11	P35580	MYH10_HUMAN	MYH10	Myosin-10	TELEDTLDTTAAQQELR	TRUE	TRUE	-1153	-1169	0	0	17	_TELEDTLDTTAAQQELR_	312.879
uniprot-Homo sapiens-9606-2022-11	P35580	MYH10_HUMAN	MYH10	Myosin-10	ADEWLMK	FALSE	FALSE	-588	-594	0	0	7	_ADEWLMK_	303.707
uniprot-Homo sapiens-9606-2022-11	P35580	MYH10_HUMAN	MYH10	Myosin-10	FDQLLAEEK	FALSE	FALSE	-1453	-1461	0	0.000826788	9	_FDQLLAEEK_	295.831
uniprot-Homo sapiens-9606-2022-11	P35580	MYH10_HUMAN	MYH10	Myosin-10	FDQLLAEEK	FALSE	FALSE	-1453	-1461	0	0.000826788	9	_FDQLLAEEK_	295.831
uniprot-Homo sapiens-9606-2022-11	P35580	MYH10_HUMAN	MYH10	Myosin-10	EDQSILCTGESGAGKTENTKK	FALSE	FALSE	-170	-190	2	0	21	_EDQSILC[Carbamidomethyl (C)]TGESGAGKTENTKK_	295.433
uniprot-Homo sapiens-9606-2022-11	P35580	MYH10_HUMAN	MYH10	Myosin-10	DDVGKNVHELEK	FALSE	FALSE	-1521	-1532	1	0	12	_DDVGKNVHELEK_	294.888
uniprot-Homo sapiens-9606-2022-11	P35580	MYH10_HUMAN	MYH10	Myosin-10	IGQLEEQLEQEAKER	TRUE	TRUE	-1823	-1837	1	0.000826788	15	_IGQLEEQLEQEAKER_	289.956
uniprot-Homo sapiens-9606-2022-11	P35580	MYH10_HUMAN	MYH10	Myosin-10	VVSSVLQFGNISFKK	TRUE	TRUE	-349	-363	1	0	15	_VVSSVLQFGNISFKK_	288.896
uniprot-Homo sapiens-9606-2022-11	P35580	MYH10_HUMAN	MYH10	Myosin-10	LVQEQGSHSK	TRUE	TRUE	-553	-562	0	0	10	_LVQEQGSHSK_	280.654
uniprot-Homo sapiens-9606-2022-11	P35580	MYH10_HUMAN	MYH10	Myosin-10	NQILQNEKK	TRUE	TRUE	-938	-946	1	0.00185071	9	_NQILQNEKK_	268.664
uniprot-Homo sapiens-9606-2022-11	P35580	MYH10_HUMAN	MYH10	Myosin-10	QTKVEGELEEMER	TRUE	TRUE	-868	-880	1	0.00106458	13	_QTKVEGELEEMER_	251.16
uniprot-Homo sapiens-9606-2022-11	P35580	MYH10_HUMAN	MYH10	Myosin-10	QTKVEGELEEMER	TRUE	TRUE	-868	-880	1	0.00106458	13	_QTKVEGELEEMER_	251.16
uniprot-Homo sapiens-9606-2022-11	P35580	MYH10_HUMAN	MYH10	Myosin-10	FVAELWK	TRUE	TRUE	-614	-620	0	0.00929839	7	_FVAELWK_	233.674
uniprot-Homo sapiens-9606-2022-11	P35580	MYH10_HUMAN	MYH10	Myosin-10	KVDDDLGTIESLEEAKK	TRUE	TRUE	-1379	-1395	2	0.0030349	17	_KVDDDLGTIESLEEAKK_	232.246
uniprot-Homo sapiens-9606-2022-11	P35580	MYH10_HUMAN	MYH10	Myosin-10	FKATISALEAK	TRUE	TRUE	-1812	-1822	1	0.00106458	11	_FKATISALEAK_	232.215
uniprot-Homo sapiens-9606-2022-11	P35580	MYH10_HUMAN	MYH10	Myosin-10	QQQLSALK	TRUE	TRUE	-810	-817	0	0.00185071	8	_QQQLSALK_	230.275
uniprot-Homo sapiens-9606-2022-11	P35580	MYH10_HUMAN	MYH10	Myosin-10	FLSNGYIPIPGQQDK	TRUE	TRUE	-309	-323	0	0.00106458	15	_FLSNGYIPIPGQQDK_	229.926
uniprot-Homo sapiens-9606-2022-11	P35580	MYH10_HUMAN	MYH10	Myosin-10	DAEALSQR	TRUE	TRUE	-1400	-1407	0	0.00745627	8	_DAEALSQR_	217.085
uniprot-Homo sapiens-9606-2022-11	P35580	MYH10_HUMAN	MYH10	Myosin-10	IRQLEEEK	TRUE	TRUE	-1338	-1345	1	0.00718597	8	_IRQLEEEK_	209.777
uniprot-Homo sapiens-9606-2022-11	P35580	MYH10_HUMAN	MYH10	Myosin-10	LKEIFMQVEDER	TRUE	TRUE	-1851	-1862	1	0.00185071	12	_LKEIFMQVEDER_	189.485
uniprot-Homo sapiens-9606-2022-11	P35580	MYH10_HUMAN	MYH10	Myosin-10	VEEEEERNQILQNEK	TRUE	TRUE	-931	-945	1	0	15	_VEEEEERNQILQNEK_	189.306
uniprot-Homo sapiens-9606-2022-11	P35580	MYH10_HUMAN	MYH10	Myosin-10	KKVDDDLGTIESLEEAK	TRUE	TRUE	-1378	-1394	2	0.00106458	17	_KKVDDDLGTIESLEEAK_	186.034
uniprot-Homo sapiens-9606-2022-11	P35580	MYH10_HUMAN	MYH10	Myosin-10	ALELDPNLYR	FALSE	FALSE	-753	-762	0	0	10	_ALELDPNLYR_	184.093
uniprot-Homo sapiens-9606-2022-11	P35580	MYH10_HUMAN	MYH10	Myosin-10	DLQTRDEQNEEK	TRUE	TRUE	-1579	-1590	1	0.000826788	12	_DLQTRDEQNEEK_	178.136
uniprot-Homo sapiens-9606-2022-11	P35580	MYH10_HUMAN	MYH10	Myosin-10	DRAEAEAR	FALSE	FALSE	-1472	-1479	1	0.00185071	8	_DRAEAEAR_	169.787
uniprot-Homo sapiens-9606-2022-11	P35580	MYH10_HUMAN	MYH10	Myosin-10	VDDDLGTIESLEEAKK	TRUE	TRUE	-1380	-1395	1	0	16	_VDDDLGTIESLEEAKK_	157.961
uniprot-Homo sapiens-9606-2022-11	P35580	MYH10_HUMAN	MYH10	Myosin-10	DLEAQIEAANK	TRUE	TRUE	-1628	-1638	0	0.00185071	11	_DLEAQIEAANK_	149.197
uniprot-Homo sapiens-9606-2022-11	P35580	MYH10_HUMAN	MYH10	Myosin-10	IAECSSQLAEEEEKAK	TRUE	TRUE	-1008	-1023	1	0	16	_IAEC[Carbamidomethyl (C)]SSQLAEEEEKAK_	127.749
uniprot-Homo sapiens-9606-2022-11	P35580	MYH10_HUMAN	MYH10	Myosin-10	IVFQEFR	FALSE	FALSE	-719	-725	0	0.00106458	7	_IVFQEFR_	118.722
uniprot-Homo sapiens-9606-2022-11	P35580	MYH10_HUMAN	MYH10	Myosin-10	ELQAQIAELQEDFESEK	TRUE	TRUE	-1115	-1131	0	0.000826788	17	_ELQAQIAELQEDFESEK_	112.805
uniprot-Homo sapiens-9606-2022-11	P35580	MYH10_HUMAN	MYH10	Myosin-10	EDQSILCTGESGAGKTENTK	FALSE	FALSE	-170	-189	1	0.0056213	20	_EDQSILC[Carbamidomethyl (C)]TGESGAGKTENTK_	100.526
uniprot-Homo sapiens-9606-2022-11	P35580	MYH10_HUMAN	MYH10	Myosin-10	HATALEELSEQLEQAK	TRUE	TRUE	-1201	-1216	0	0	16	_HATALEELSEQLEQAK_	91.6598
uniprot-Homo sapiens-9606-2022-11	P35580	MYH10_HUMAN	MYH10	Myosin-10	DAASLESQLQDTQELLQEETR	TRUE	TRUE	-1309	-1329	0	0	21	_DAASLESQLQDTQELLQEETR_	90.427
uniprot-Homo sapiens-9606-2022-11	P35580	MYH10_HUMAN	MYH10	Myosin-10	TVGQLYK	FALSE	FALSE	-652	-658	0	0.00449371	7	_TVGQLYK_	88.1875
uniprot-Homo sapiens-9606-2022-11	P35580	MYH10_HUMAN	MYH10	Myosin-10	IVGLDQVTGMTETAFGSAYK	TRUE	TRUE	-625	-644	0	0	20	_IVGLDQVTGMTETAFGSAYK_	84.329
uniprot-Homo sapiens-9606-2022-11	P35580	MYH10_HUMAN	MYH10	Myosin-10	SLEAEILQLQEELASSER	TRUE	TRUE	-1684	-1701	0	0	18	_SLEAEILQLQEELASSER_	80.2099
uniprot-Homo sapiens-9606-2022-11	P35580	MYH10_HUMAN	MYH10	Myosin-10	GDDETLHK	TRUE	TRUE	-1099	-1106	0	0	8	_GDDETLHK_	69.4187
uniprot-Homo sapiens-9606-2022-11	P35580	MYH10_HUMAN	MYH10	Myosin-10	NILAEQLQAETELFAEAEEMR	TRUE	TRUE	-890	-910	0	0.00106458	21	_NILAEQLQAETELFAEAEEM[Oxidation (M)]R_	58.6889
uniprot-Homo sapiens-9606-2022-11	P35580	MYH10_HUMAN	MYH10	Myosin-10	VEEEEER	FALSE	FALSE	-931	-937	0	0.00449371	7	_VEEEEER_	55.7058
uniprot-Homo sapiens-9606-2022-11	P35580	MYH10_HUMAN	MYH10	Myosin-10	QVASNLEKK	TRUE	TRUE	-1441	-1449	1	0.00185071	9	_QVASNLEKK_	47.5238
uniprot-Homo sapiens-9606-2022-11	P35580	MYH10_HUMAN	MYH10	Myosin-10	IGQLEEQLEQEAK	TRUE	TRUE	-1823	-1835	0	0.000826788	13	_IGQLEEQLEQEAK_	38.9433
uniprot-Homo sapiens-9606-2022-11	P35580	MYH10_HUMAN	MYH10	Myosin-10	EIFMQVEDER	TRUE	TRUE	-1853	-1862	0	0.00363636	10	_EIFM[Oxidation (M)]QVEDER_	0
uniprot-Homo sapiens-9606-2022-11	P35580	MYH10_HUMAN	MYH10	Myosin-10	GDEVMVELAENGK	TRUE	TRUE	-55	-67	0	0.00106458	13	_GDEVM[Oxidation (M)]VELAENGK_	0
uniprot-Homo sapiens-9606-2022-11	P35580	MYH10_HUMAN	MYH10	Myosin-10	LQELEGAVK	TRUE	TRUE	-1801	-1809	0	0.00106458	9	_LQELEGAVK_	0
uniprot-Homo sapiens-9606-2022-11	P35580	MYH10_HUMAN	MYH10	Myosin-10	QKLQLEK	FALSE	FALSE	-967	-973	1	0.0030349	7	_QKLQLEK_	0
uniprot-Homo sapiens-9606-2022-11	P52907	CAZA1_HUMAN	CAPZA1	F-actin-capping protein subunit alpha-1	LLLNNDNLLR	FALSE	FALSE	-38	-47	0	0	10	_LLLNNDNLLR_	759.5
uniprot-Homo sapiens-9606-2022-11	P52907	CAZA1_HUMAN	CAPZA1	F-actin-capping protein subunit alpha-1	ADFDDRVSDEEK	TRUE	TRUE	-2	-13	1	0.00185071	12	_[Acetyl (Protein N-term)]ADFDDRVSDEEK_	397.571
uniprot-Homo sapiens-9606-2022-11	P52907	CAZA1_HUMAN	CAPZA1	F-actin-capping protein subunit alpha-1	FTITPPTAQVVGVLK	TRUE	TRUE	-179	-193	0	0	15	_FTITPPTAQVVGVLK_	350.567
uniprot-Homo sapiens-9606-2022-11	P52907	CAZA1_HUMAN	CAPZA1	F-actin-capping protein subunit alpha-1	ADFDDRVSDEEKVR	TRUE	TRUE	-2	-15	2	0	14	_[Acetyl (Protein N-term)]ADFDDRVSDEEKVR_	146.335
uniprot-Homo sapiens-9606-2022-11	P52907	CAZA1_HUMAN	CAPZA1	F-actin-capping protein subunit alpha-1	DVQDSLTVSNEAQTAK	TRUE	TRUE	-211	-226	0	0	16	_DVQDSLTVSNEAQTAK_	59.8656
uniprot-Homo sapiens-9606-2022-11	P52907	CAZA1_HUMAN	CAPZA1	F-actin-capping protein subunit alpha-1	EASDPQPEEADGGLK	TRUE	TRUE	-104	-118	0	0	15	_EASDPQPEEADGGLK_	0
uniprot-Homo sapiens-9606-2022-11	P52907	CAZA1_HUMAN	CAPZA1	F-actin-capping protein subunit alpha-1	TKIDWNK	FALSE	FALSE	-267	-273	1	0.00106458	7	_TKIDWNK_	0
uniprot-Homo sapiens-9606-2022-11	P61803	DAD1_HUMAN	DAD1	Dolichyl-diphosphooligosaccharide--protein glycosyltransferase subunit DAD1	ADFQGISPER	TRUE	TRUE	-83	-92	0	0.000826788	10	_ADFQGISPER_	33.2995
uniprot-Homo sapiens-9606-2022-11	Q9Y285	SYFA_HUMAN	FARSA	Phenylalanine--tRNA ligase alpha subunit	ADGQVAELLLR	TRUE	TRUE	-2	-12	0	0.00106458	11	_[Acetyl (Protein N-term)]ADGQVAELLLR_	66.7536
uniprot-Homo sapiens-9606-2022-11	P62269	RS18_HUMAN	RPS18	40S ribosomal protein S18	IPDWFLNR	TRUE	TRUE	-79	-86	0	0.00106458	8	_IPDWFLNR_	3365.8
uniprot-Homo sapiens-9606-2022-11	P62269	RS18_HUMAN	RPS18	40S ribosomal protein S18	RAGELTEDEVER	TRUE	TRUE	-55	-66	1	0.00134409	12	_RAGELTEDEVER_	2407.5
uniprot-Homo sapiens-9606-2022-11	P62269	RS18_HUMAN	RPS18	40S ribosomal protein S18	LREDLER	TRUE	TRUE	-107	-113	1	0.00185071	7	_LREDLER_	1876.56
uniprot-Homo sapiens-9606-2022-11	P62269	RS18_HUMAN	RPS18	40S ribosomal protein S18	VLNTNIDGRR	TRUE	TRUE	-15	-24	1	0.00106458	10	_VLNTNIDGRR_	1037.66
uniprot-Homo sapiens-9606-2022-11	P62269	RS18_HUMAN	RPS18	40S ribosomal protein S18	YAHVVLR	TRUE	TRUE	-40	-46	0	0.0030349	7	_YAHVVLR_	978.617
uniprot-Homo sapiens-9606-2022-11	P62269	RS18_HUMAN	RPS18	40S ribosomal protein S18	VITIMQNPR	TRUE	TRUE	-67	-75	0	0.000826788	9	_VITIMQNPR_	701.481
uniprot-Homo sapiens-9606-2022-11	P62269	RS18_HUMAN	RPS18	40S ribosomal protein S18	VITIMQNPR	TRUE	TRUE	-67	-75	0	0.000826788	9	_VITIM[Oxidation (M)]QNPR_	701.481
uniprot-Homo sapiens-9606-2022-11	P62269	RS18_HUMAN	RPS18	40S ribosomal protein S18	AGELTEDEVER	TRUE	TRUE	-56	-66	0	0	11	_AGELTEDEVER_	498.183
uniprot-Homo sapiens-9606-2022-11	P62269	RS18_HUMAN	RPS18	40S ribosomal protein S18	KIAFAITAIK	TRUE	TRUE	-25	-34	1	0	10	_KIAFAITAIK_	445.439
uniprot-Homo sapiens-9606-2022-11	P62269	RS18_HUMAN	RPS18	40S ribosomal protein S18	KADIDLTK	TRUE	TRUE	-47	-54	1	0.00185071	8	_KADIDLTK_	419.008
uniprot-Homo sapiens-9606-2022-11	P62269	RS18_HUMAN	RPS18	40S ribosomal protein S18	ADIDLTKR	TRUE	TRUE	-48	-55	1	0.00185071	8	_ADIDLTKR_	299.244
uniprot-Homo sapiens-9606-2022-11	P62269	RS18_HUMAN	RPS18	40S ribosomal protein S18	KADIDLTKR	TRUE	TRUE	-47	-55	2	0	9	_KADIDLTKR_	110.64
uniprot-Homo sapiens-9606-2022-11	P62269	RS18_HUMAN	RPS18	40S ribosomal protein S18	VLNTNIDGR	TRUE	TRUE	-15	-23	0	0	9	_VLNTNIDGR_	82.1235
uniprot-Homo sapiens-9606-2022-11	P62269	RS18_HUMAN	RPS18	40S ribosomal protein S18	YSQVLANGLDNK	TRUE	TRUE	-95	-106	0	0.00185071	12	_YSQVLANGLDNK_	0
uniprot-Homo sapiens-9606-2022-11	P47755	CAZA2_HUMAN	CAPZA2	F-actin-capping protein subunit alpha-2	ADLEEQLSDEEKVR	TRUE	TRUE	-2	-15	1	0	14	_[Acetyl (Protein N-term)]ADLEEQLSDEEKVR_	265.442
uniprot-Homo sapiens-9606-2022-11	P47755	CAZA2_HUMAN	CAPZA2	F-actin-capping protein subunit alpha-2	DIQDSLTVSNEVQTAK	TRUE	TRUE	-211	-226	0	0	16	_DIQDSLTVSNEVQTAK_	141.433
uniprot-Homo sapiens-9606-2022-11	P47755	CAZA2_HUMAN	CAPZA2	F-actin-capping protein subunit alpha-2	FTITPSTTQVVGILK	TRUE	TRUE	-179	-193	0	0.00134409	15	_FTITPSTTQVVGILK_	112.267
uniprot-Homo sapiens-9606-2022-11	P02533	K1C14_HUMAN	KRT14	Keratin, type I cytoskeletal 14	VTMQNLNDR	FALSE	FALSE	-117	-125	0	0.00106458	9	_VTM[Oxidation (M)]QNLNDR_	5058
uniprot-Homo sapiens-9606-2022-11	P02533	K1C14_HUMAN	KRT14	Keratin, type I cytoskeletal 14	VTMQNLNDR	FALSE	FALSE	-117	-125	0	0.00106458	9	_VTMQNLNDR_	5058
uniprot-Homo sapiens-9606-2022-11	P02533	K1C14_HUMAN	KRT14	Keratin, type I cytoskeletal 14	LASYLDKVR	FALSE	FALSE	-126	-134	1	0	9	_LASYLDKVR_	4811.33
uniprot-Homo sapiens-9606-2022-11	P02533	K1C14_HUMAN	KRT14	Keratin, type I cytoskeletal 14	SEISELRR	FALSE	FALSE	-329	-336	1	0.000826788	8	_SEISELRR_	4072.92
uniprot-Homo sapiens-9606-2022-11	P02533	K1C14_HUMAN	KRT14	Keratin, type I cytoskeletal 14	APSTYGGGLSVSSSR	TRUE	TRUE	-42	-56	0	0.000475285	15	_APSTYGGGLSVSSSR_	3109.35
uniprot-Homo sapiens-9606-2022-11	P02533	K1C14_HUMAN	KRT14	Keratin, type I cytoskeletal 14	TRLEQEIATYR	FALSE	FALSE	-406	-416	1	0.000826788	11	_TRLEQEIATYR_	3038.23
uniprot-Homo sapiens-9606-2022-11	P02533	K1C14_HUMAN	KRT14	Keratin, type I cytoskeletal 14	IRDWYQR	FALSE	FALSE	-147	-153	1	0.00185071	7	_IRDWYQR_	2690.67
uniprot-Homo sapiens-9606-2022-11	P02533	K1C14_HUMAN	KRT14	Keratin, type I cytoskeletal 14	EVATNSELVQSGK	FALSE	FALSE	-316	-328	0	0	13	_EVATNSELVQSGK_	2453.87
uniprot-Homo sapiens-9606-2022-11	P02533	K1C14_HUMAN	KRT14	Keratin, type I cytoskeletal 14	MSVEADINGLRR	FALSE	FALSE	-212	-223	1	0	12	_M[Oxidation (M)]SVEADINGLRR_	2242.41
uniprot-Homo sapiens-9606-2022-11	P02533	K1C14_HUMAN	KRT14	Keratin, type I cytoskeletal 14	MSVEADINGLRR	FALSE	FALSE	-212	-223	1	0	12	_MSVEADINGLRR_	2242.41
uniprot-Homo sapiens-9606-2022-11	P02533	K1C14_HUMAN	KRT14	Keratin, type I cytoskeletal 14	RVLDELTLAR	FALSE	FALSE	-223	-232	1	0.00185071	10	_RVLDELTLAR_	1789.97
uniprot-Homo sapiens-9606-2022-11	P02533	K1C14_HUMAN	KRT14	Keratin, type I cytoskeletal 14	ILNEMRDQYEK	FALSE	FALSE	-283	-293	1	0.000826788	11	_ILNEMRDQYEK_	1667.08
uniprot-Homo sapiens-9606-2022-11	P02533	K1C14_HUMAN	KRT14	Keratin, type I cytoskeletal 14	ILNEMRDQYEK	FALSE	FALSE	-283	-293	1	0.000826788	11	_ILNEM[Oxidation (M)]RDQYEK_	1667.08
uniprot-Homo sapiens-9606-2022-11	P02533	K1C14_HUMAN	KRT14	Keratin, type I cytoskeletal 14	NHEEEMNALR	FALSE	FALSE	-252	-261	0	0	10	_NHEEEMNALR_	1613.46
uniprot-Homo sapiens-9606-2022-11	P02533	K1C14_HUMAN	KRT14	Keratin, type I cytoskeletal 14	NHEEEMNALR	FALSE	FALSE	-252	-261	0	0	10	_NHEEEM[Oxidation (M)]NALR_	1613.46
uniprot-Homo sapiens-9606-2022-11	P02533	K1C14_HUMAN	KRT14	Keratin, type I cytoskeletal 14	ALEEANADLEVK	FALSE	FALSE	-135	-146	0	0	12	_ALEEANADLEVK_	1377.49
uniprot-Homo sapiens-9606-2022-11	P02533	K1C14_HUMAN	KRT14	Keratin, type I cytoskeletal 14	TKYETELNLR	TRUE	TRUE	-202	-211	1	0	10	_TKYETELNLR_	1309.92
uniprot-Homo sapiens-9606-2022-11	P02533	K1C14_HUMAN	KRT14	Keratin, type I cytoskeletal 14	GSCGIGGGIGGGSSR	FALSE	FALSE	-16	-30	0	0.00106458	15	_GSC[Carbamidomethyl (C)]GIGGGIGGGSSR_	1271.43
uniprot-Homo sapiens-9606-2022-11	P02533	K1C14_HUMAN	KRT14	Keratin, type I cytoskeletal 14	ASLENSLEETKGR	FALSE	FALSE	-353	-365	1	0	13	_ASLENSLEETKGR_	884.286
uniprot-Homo sapiens-9606-2022-11	P02533	K1C14_HUMAN	KRT14	Keratin, type I cytoskeletal 14	VVSTHEQVLR	TRUE	TRUE	-460	-469	0	0	10	_VVSTHEQVLR_	677.292
uniprot-Homo sapiens-9606-2022-11	P02533	K1C14_HUMAN	KRT14	Keratin, type I cytoskeletal 14	LLEGEDAHLSSSQFSSGSQSSR	TRUE	TRUE	-418	-439	0	0	22	_LLEGEDAHLSSSQFSSGSQSSR_	659.652
uniprot-Homo sapiens-9606-2022-11	P02533	K1C14_HUMAN	KRT14	Keratin, type I cytoskeletal 14	LLEGEDAHLSSSQFSSGSQSSR	TRUE	TRUE	-418	-439	0	0	22	_LLEGEDAHLSSSQFSSGSQSSR_	659.652
uniprot-Homo sapiens-9606-2022-11	P02533	K1C14_HUMAN	KRT14	Keratin, type I cytoskeletal 14	ISSVLAGGSCR	FALSE	FALSE	-31	-41	0	0.00106458	11	_ISSVLAGGSC[Carbamidomethyl (C)]R_	612.231
uniprot-Homo sapiens-9606-2022-11	P02533	K1C14_HUMAN	KRT14	Keratin, type I cytoskeletal 14	MSVEADINGLR	FALSE	FALSE	-212	-222	0	0.000826788	11	_M[Oxidation (M)]SVEADINGLR_	507.515
uniprot-Homo sapiens-9606-2022-11	P02533	K1C14_HUMAN	KRT14	Keratin, type I cytoskeletal 14	MSVEADINGLR	FALSE	FALSE	-212	-222	0	0.000826788	11	_MSVEADINGLR_	507.515
uniprot-Homo sapiens-9606-2022-11	P02533	K1C14_HUMAN	KRT14	Keratin, type I cytoskeletal 14	LEQEIATYR	FALSE	FALSE	-408	-416	0	0	9	_LEQEIATYR_	372.452
uniprot-Homo sapiens-9606-2022-11	P02533	K1C14_HUMAN	KRT14	Keratin, type I cytoskeletal 14	LAADDFR	FALSE	FALSE	-195	-201	0	0.00185071	7	_LAADDFR_	344.085
uniprot-Homo sapiens-9606-2022-11	P02533	K1C14_HUMAN	KRT14	Keratin, type I cytoskeletal 14	ASLENSLEETK	FALSE	FALSE	-353	-363	0	0.00106458	11	_ASLENSLEETK_	341.409
uniprot-Homo sapiens-9606-2022-11	P02533	K1C14_HUMAN	KRT14	Keratin, type I cytoskeletal 14	DAEEWFFTK	TRUE	TRUE	-301	-309	0	0.00106458	9	_DAEEWFFTK_	226.068
uniprot-Homo sapiens-9606-2022-11	P02533	K1C14_HUMAN	KRT14	Keratin, type I cytoskeletal 14	GQVGGDVNVEMDAAPGVDLSR	TRUE	TRUE	-262	-282	0	0	21	_GQVGGDVNVEM[Oxidation (M)]DAAPGVDLSR_	224.934
uniprot-Homo sapiens-9606-2022-11	P02533	K1C14_HUMAN	KRT14	Keratin, type I cytoskeletal 14	CEMEQQNQEYK	FALSE	FALSE	-389	-399	0	0	11	_C[Carbamidomethyl (C)]EMEQQNQEYK_	209.413
uniprot-Homo sapiens-9606-2022-11	P02533	K1C14_HUMAN	KRT14	Keratin, type I cytoskeletal 14	ADLEMQIESLK	TRUE	TRUE	-233	-243	0	0	11	_ADLEM[Oxidation (M)]QIESLK_	208.088
uniprot-Homo sapiens-9606-2022-11	P02533	K1C14_HUMAN	KRT14	Keratin, type I cytoskeletal 14	VLDELTLAR	FALSE	FALSE	-224	-232	0	0.00106458	9	_VLDELTLAR_	0
uniprot-Homo sapiens-9606-2022-11	P13645	K1C10_HUMAN	KRT10	Keratin, type I cytoskeletal 10	IRLENEIQTYR	TRUE	TRUE	-440	-450	1	0.000826788	11	_IRLENEIQTYR_	12438.7
uniprot-Homo sapiens-9606-2022-11	P13645	K1C10_HUMAN	KRT10	Keratin, type I cytoskeletal 10	GSLGGGFSSGGFSGGSFSR	TRUE	TRUE	-41	-59	0	0	19	_GSLGGGFSSGGFSGGSFSR_	7266.73
uniprot-Homo sapiens-9606-2022-11	P13645	K1C10_HUMAN	KRT10	Keratin, type I cytoskeletal 10	IKEWYEK	TRUE	TRUE	-178	-184	1	0.00134409	7	_IKEWYEK_	6558.14
uniprot-Homo sapiens-9606-2022-11	P13645	K1C10_HUMAN	KRT10	Keratin, type I cytoskeletal 10	LENEIQTYR	TRUE	TRUE	-442	-450	0	0.00106458	9	_LENEIQTYR_	5350.39
uniprot-Homo sapiens-9606-2022-11	P13645	K1C10_HUMAN	KRT10	Keratin, type I cytoskeletal 10	DAEAWFNEK	FALSE	FALSE	-335	-343	0	0.00106458	9	_DAEAWFNEK_	4312.88
uniprot-Homo sapiens-9606-2022-11	P13645	K1C10_HUMAN	KRT10	Keratin, type I cytoskeletal 10	LKYENEVALR	TRUE	TRUE	-236	-245	1	0	10	_LKYENEVALR_	4098.89
uniprot-Homo sapiens-9606-2022-11	P13645	K1C10_HUMAN	KRT10	Keratin, type I cytoskeletal 10	VLDELTLTK	TRUE	TRUE	-258	-266	0	0	9	_VLDELTLTK_	3993.34
uniprot-Homo sapiens-9606-2022-11	P13645	K1C10_HUMAN	KRT10	Keratin, type I cytoskeletal 10	QSLEASLAETEGR	TRUE	TRUE	-387	-399	0	0.00106458	13	_QSLEASLAETEGR_	2507.03
uniprot-Homo sapiens-9606-2022-11	P13645	K1C10_HUMAN	KRT10	Keratin, type I cytoskeletal 10	KDAEAWFNEK	FALSE	FALSE	-334	-343	1	0	10	_KDAEAWFNEK_	2366.44
uniprot-Homo sapiens-9606-2022-11	P13645	K1C10_HUMAN	KRT10	Keratin, type I cytoskeletal 10	RVLDELTLTK	TRUE	TRUE	-257	-266	1	0.00106458	10	_RVLDELTLTK_	2263.52
uniprot-Homo sapiens-9606-2022-11	P13645	K1C10_HUMAN	KRT10	Keratin, type I cytoskeletal 10	SQYEQLAEQNR	TRUE	TRUE	-323	-333	0	0.00106458	11	_SQYEQLAEQNR_	1968.69
uniprot-Homo sapiens-9606-2022-11	P13645	K1C10_HUMAN	KRT10	Keratin, type I cytoskeletal 10	SLLEGEGSSGGGGR	TRUE	TRUE	-451	-464	0	0.00134409	14	_SLLEGEGSSGGGGR_	1842
uniprot-Homo sapiens-9606-2022-11	P13645	K1C10_HUMAN	KRT10	Keratin, type I cytoskeletal 10	NHEEEMKDLR	TRUE	TRUE	-286	-295	1	0	10	_NHEEEMKDLR_	1663.14
uniprot-Homo sapiens-9606-2022-11	P13645	K1C10_HUMAN	KRT10	Keratin, type I cytoskeletal 10	NHEEEMKDLR	TRUE	TRUE	-286	-295	1	0	10	_NHEEEM[Oxidation (M)]KDLR_	1663.14
uniprot-Homo sapiens-9606-2022-11	P13645	K1C10_HUMAN	KRT10	Keratin, type I cytoskeletal 10	NHEEEMKDLR	TRUE	TRUE	-286	-295	1	0	10	_NHEEEM[Oxidation (M)]KDLR_	1663.14
uniprot-Homo sapiens-9606-2022-11	P13645	K1C10_HUMAN	KRT10	Keratin, type I cytoskeletal 10	NHEEEMKDLR	TRUE	TRUE	-286	-295	1	0	10	_NHEEEMKDLR_	1663.14
uniprot-Homo sapiens-9606-2022-11	P13645	K1C10_HUMAN	KRT10	Keratin, type I cytoskeletal 10	AETECQNTEYQQLLDIK	TRUE	TRUE	-423	-439	0	0.00134409	17	_AETEC[Carbamidomethyl (C)]QNTEYQQLLDIK_	1429.7
uniprot-Homo sapiens-9606-2022-11	P13645	K1C10_HUMAN	KRT10	Keratin, type I cytoskeletal 10	SKELTTEIDNNIEQISSYK	TRUE	TRUE	-344	-362	1	0	19	_SKELTTEIDNNIEQISSYK_	752.921
uniprot-Homo sapiens-9606-2022-11	P13645	K1C10_HUMAN	KRT10	Keratin, type I cytoskeletal 10	SKELTTEIDNNIEQISSYK	TRUE	TRUE	-344	-362	1	0	19	_SKELTTEIDNNIEQISSYK_	752.921
uniprot-Homo sapiens-9606-2022-11	P13645	K1C10_HUMAN	KRT10	Keratin, type I cytoskeletal 10	ADLEMQIESLTEELAYLKK	TRUE	TRUE	-267	-285	1	0	19	_ADLEM[Oxidation (M)]QIESLTEELAYLKK_	566.137
uniprot-Homo sapiens-9606-2022-11	P13645	K1C10_HUMAN	KRT10	Keratin, type I cytoskeletal 10	ADLEMQIESLTEELAYLKK	TRUE	TRUE	-267	-285	1	0	19	_ADLEMQIESLTEELAYLKK_	566.137
uniprot-Homo sapiens-9606-2022-11	P13645	K1C10_HUMAN	KRT10	Keratin, type I cytoskeletal 10	SEITELRR	TRUE	TRUE	-363	-370	1	0	8	_SEITELRR_	553.963
uniprot-Homo sapiens-9606-2022-11	P13645	K1C10_HUMAN	KRT10	Keratin, type I cytoskeletal 10	ELTTEIDNNIEQISSYK	TRUE	TRUE	-346	-362	0	0	17	_ELTTEIDNNIEQISSYK_	428.05
uniprot-Homo sapiens-9606-2022-11	P13645	K1C10_HUMAN	KRT10	Keratin, type I cytoskeletal 10	YENEVALR	TRUE	TRUE	-238	-245	0	0.00134409	8	_YENEVALR_	392.652
uniprot-Homo sapiens-9606-2022-11	P13645	K1C10_HUMAN	KRT10	Keratin, type I cytoskeletal 10	ADLEMQIESLTEELAYLK	TRUE	TRUE	-267	-284	0	0.000826788	18	_ADLEM[Oxidation (M)]QIESLTEELAYLK_	386.793
uniprot-Homo sapiens-9606-2022-11	P13645	K1C10_HUMAN	KRT10	Keratin, type I cytoskeletal 10	SQYEQLAEQNRK	TRUE	TRUE	-323	-334	1	0	12	_SQYEQLAEQNRK_	335.608
uniprot-Homo sapiens-9606-2022-11	P13645	K1C10_HUMAN	KRT10	Keratin, type I cytoskeletal 10	SQYEQLAEQNRK	TRUE	TRUE	-323	-334	1	0	12	_SQYEQLAEQNRK_	335.608
uniprot-Homo sapiens-9606-2022-11	P13645	K1C10_HUMAN	KRT10	Keratin, type I cytoskeletal 10	ALEESNYELEGK	TRUE	TRUE	-166	-177	0	0.000475285	12	_ALEESNYELEGK_	269.633
uniprot-Homo sapiens-9606-2022-11	P13645	K1C10_HUMAN	KRT10	Keratin, type I cytoskeletal 10	SGGGGGGGGCGGGGGVSSLR	TRUE	TRUE	-16	-35	0	0	20	_SGGGGGGGGC[Carbamidomethyl (C)]GGGGGVSSLR_	256.363
uniprot-Homo sapiens-9606-2022-11	P13645	K1C10_HUMAN	KRT10	Keratin, type I cytoskeletal 10	ISSSKGSLGGGFSSGGFSGGSFSR	TRUE	TRUE	-36	-59	1	0	24	_ISSSKGSLGGGFSSGGFSGGSFSR_	219.002
uniprot-Homo sapiens-9606-2022-11	P13645	K1C10_HUMAN	KRT10	Keratin, type I cytoskeletal 10	NVSTGDVNVEMNAAPGVDLTQLLNNMR	TRUE	TRUE	-296	-322	0	0	27	_NVSTGDVNVEM[Oxidation (M)]NAAPGVDLTQLLNNMR_	207.588
uniprot-Homo sapiens-9606-2022-11	P13645	K1C10_HUMAN	KRT10	Keratin, type I cytoskeletal 10	NVSTGDVNVEMNAAPGVDLTQLLNNMR	TRUE	TRUE	-296	-322	0	0	27	_NVSTGDVNVEM[Oxidation (M)]NAAPGVDLTQLLNNMR_	207.588
uniprot-Homo sapiens-9606-2022-11	P13645	K1C10_HUMAN	KRT10	Keratin, type I cytoskeletal 10	NVSTGDVNVEMNAAPGVDLTQLLNNMR	TRUE	TRUE	-296	-322	0	0	27	_NVSTGDVNVEMNAAPGVDLTQLLNNMR_	207.588
uniprot-Homo sapiens-9606-2022-11	P13645	K1C10_HUMAN	KRT10	Keratin, type I cytoskeletal 10	DYSKYYK	TRUE	TRUE	-195	-201	1	0.00106458	7	_DYSKYYK_	204.818
uniprot-Homo sapiens-9606-2022-11	P13645	K1C10_HUMAN	KRT10	Keratin, type I cytoskeletal 10	ALEESNYELEGKIK	TRUE	TRUE	-166	-179	1	0	14	_ALEESNYELEGKIK_	172.395
uniprot-Homo sapiens-9606-2022-11	P13645	K1C10_HUMAN	KRT10	Keratin, type I cytoskeletal 10	DAEAWFNEKSK	TRUE	TRUE	-335	-345	1	0.00134409	11	_DAEAWFNEKSK_	170.903
uniprot-Homo sapiens-9606-2022-11	P13645	K1C10_HUMAN	KRT10	Keratin, type I cytoskeletal 10	SSSSGSVGESSSK	TRUE	TRUE	-568	-580	0	0	13	_SSSSGSVGESSSK_	112.514
uniprot-Homo sapiens-9606-2022-11	P13645	K1C10_HUMAN	KRT10	Keratin, type I cytoskeletal 10	NVQALEIELQSQLALK	TRUE	TRUE	-371	-386	0	0.00106458	16	_NVQALEIELQSQLALK_	72.2012
uniprot-Homo sapiens-9606-2022-11	P99999	CYC_HUMAN	CYCS	Cytochrome c	TGQAPGYSYTAANK	TRUE	TRUE	-41	-54	0	0.000826788	14	_TGQAPGYSYTAANK_	246.494
uniprot-Homo sapiens-9606-2022-11	P99999	CYC_HUMAN	CYCS	Cytochrome c	TGPNLHGLFGR	TRUE	TRUE	-29	-39	0	0.000826788	11	_TGPNLHGLFGR_	233.603
uniprot-Homo sapiens-9606-2022-11	P99999	CYC_HUMAN	CYCS	Cytochrome c	ADLIAYLKK	TRUE	TRUE	-93	-101	1	0	9	_ADLIAYLKK_	93.0674
uniprot-Homo sapiens-9606-2022-11	P08238	HS90B_HUMAN	HSP90AB1	Heat shock protein HSP 90-beta	ADLINNLGTIAK	FALSE	FALSE	-96	-107	0	0	12	_ADLINNLGTIAK_	2521.97
uniprot-Homo sapiens-9606-2022-11	P08238	HS90B_HUMAN	HSP90AB1	Heat shock protein HSP 90-beta	SLTNDWEDHLAVK	FALSE	FALSE	-307	-319	0	0.000826788	13	_SLTNDWEDHLAVK_	2439.67
uniprot-Homo sapiens-9606-2022-11	P08238	HS90B_HUMAN	HSP90AB1	Heat shock protein HSP 90-beta	IDIIPNPQER	FALSE	FALSE	-73	-82	0	0	10	_IDIIPNPQER_	2035.79
uniprot-Homo sapiens-9606-2022-11	P08238	HS90B_HUMAN	HSP90AB1	Heat shock protein HSP 90-beta	NPDDITQEEYGEFYK	TRUE	TRUE	-292	-306	0	0	15	_NPDDITQEEYGEFYK_	1275.3
uniprot-Homo sapiens-9606-2022-11	P08238	HS90B_HUMAN	HSP90AB1	Heat shock protein HSP 90-beta	YESLTDPSKLDSGK	FALSE	FALSE	-56	-69	1	0	14	_YESLTDPSKLDSGK_	1192.36
uniprot-Homo sapiens-9606-2022-11	P08238	HS90B_HUMAN	HSP90AB1	Heat shock protein HSP 90-beta	ELISNASDALDKIR	FALSE	FALSE	-42	-55	1	0.00106458	14	_ELISNASDALDKIR_	1152.11
uniprot-Homo sapiens-9606-2022-11	P08238	HS90B_HUMAN	HSP90AB1	Heat shock protein HSP 90-beta	YIDQEELNK	FALSE	FALSE	-276	-284	0	0.00106458	9	_YIDQEELNK_	775.292
uniprot-Homo sapiens-9606-2022-11	P08238	HS90B_HUMAN	HSP90AB1	Heat shock protein HSP 90-beta	ELISNASDALDK	FALSE	FALSE	-42	-53	0	0	12	_ELISNASDALDK_	683.051
uniprot-Homo sapiens-9606-2022-11	P08238	HS90B_HUMAN	HSP90AB1	Heat shock protein HSP 90-beta	EDQTEYLEER	FALSE	FALSE	-187	-196	0	0	10	_EDQTEYLEER_	645.18
uniprot-Homo sapiens-9606-2022-11	P08238	HS90B_HUMAN	HSP90AB1	Heat shock protein HSP 90-beta	EDQTEYLEERR	FALSE	FALSE	-187	-197	1	0.000826788	11	_EDQTEYLEERR_	643.79
uniprot-Homo sapiens-9606-2022-11	P08238	HS90B_HUMAN	HSP90AB1	Heat shock protein HSP 90-beta	LGIHEDSTNR	TRUE	TRUE	-439	-448	0	0	10	_LGIHEDSTNR_	623.24
uniprot-Homo sapiens-9606-2022-11	P08238	HS90B_HUMAN	HSP90AB1	Heat shock protein HSP 90-beta	LGIHEDSTNR	TRUE	TRUE	-439	-448	0	0	10	_LGIHEDSTNR_	623.24
uniprot-Homo sapiens-9606-2022-11	P08238	HS90B_HUMAN	HSP90AB1	Heat shock protein HSP 90-beta	RAPFDLFENK	FALSE	FALSE	-338	-347	1	0.00134409	10	_RAPFDLFENK_	566.893
uniprot-Homo sapiens-9606-2022-11	P08238	HS90B_HUMAN	HSP90AB1	Heat shock protein HSP 90-beta	SIYYITGESK	FALSE	FALSE	-482	-491	0	0	10	_SIYYITGESK_	486.744
uniprot-Homo sapiens-9606-2022-11	P08238	HS90B_HUMAN	HSP90AB1	Heat shock protein HSP 90-beta	YHTSQSGDEMTSLSEYVSR	TRUE	TRUE	-457	-475	0	0	19	_YHTSQSGDEM[Oxidation (M)]TSLSEYVSR_	358.161
uniprot-Homo sapiens-9606-2022-11	P08238	HS90B_HUMAN	HSP90AB1	Heat shock protein HSP 90-beta	YHTSQSGDEMTSLSEYVSR	TRUE	TRUE	-457	-475	0	0	19	_YHTSQSGDEMTSLSEYVSR_	358.161
uniprot-Homo sapiens-9606-2022-11	P08238	HS90B_HUMAN	HSP90AB1	Heat shock protein HSP 90-beta	APFDLFENK	FALSE	FALSE	-339	-347	0	0	9	_APFDLFENK_	307.968
uniprot-Homo sapiens-9606-2022-11	P08238	HS90B_HUMAN	HSP90AB1	Heat shock protein HSP 90-beta	IRYESLTDPSK	FALSE	FALSE	-54	-64	1	0.00167392	11	_IRYESLTDPSK_	294.603
uniprot-Homo sapiens-9606-2022-11	P08238	HS90B_HUMAN	HSP90AB1	Heat shock protein HSP 90-beta	EGLELPEDEEEK	FALSE	FALSE	-539	-550	0	0	12	_EGLELPEDEEEK_	243.886
uniprot-Homo sapiens-9606-2022-11	P08238	HS90B_HUMAN	HSP90AB1	Heat shock protein HSP 90-beta	APFDLFENKK	FALSE	FALSE	-339	-348	1	0.000826788	10	_APFDLFENKK_	237.272
uniprot-Homo sapiens-9606-2022-11	P08238	HS90B_HUMAN	HSP90AB1	Heat shock protein HSP 90-beta	EGLELPEDEEEKKK	FALSE	FALSE	-539	-552	2	0	14	_EGLELPEDEEEKKK_	209.181
uniprot-Homo sapiens-9606-2022-11	P08238	HS90B_HUMAN	HSP90AB1	Heat shock protein HSP 90-beta	EGLELPEDEEEKKK	FALSE	FALSE	-539	-552	2	0	14	_EGLELPEDEEEKKK_	209.181
uniprot-Homo sapiens-9606-2022-11	P08238	HS90B_HUMAN	HSP90AB1	Heat shock protein HSP 90-beta	YESLTDPSK	FALSE	FALSE	-56	-64	0	0	9	_YESLTDPSK_	208.344
uniprot-Homo sapiens-9606-2022-11	P08238	HS90B_HUMAN	HSP90AB1	Heat shock protein HSP 90-beta	ELKIDIIPNPQER	FALSE	FALSE	-70	-82	1	0	13	_ELKIDIIPNPQER_	176.542
uniprot-Homo sapiens-9606-2022-11	P08238	HS90B_HUMAN	HSP90AB1	Heat shock protein HSP 90-beta	EGLELPEDEEEKK	FALSE	FALSE	-539	-551	1	0.00106458	13	_EGLELPEDEEEKK_	112.316
uniprot-Homo sapiens-9606-2022-11	Q13045	FLII_HUMAN	FLII	Protein flightless-1 homolog	AVQGAQQPSLYQIR	TRUE	TRUE	-1047	-1060	0	0	14	_AVQGAQQPSLYQIR_	246.498
uniprot-Homo sapiens-9606-2022-11	Q13045	FLII_HUMAN	FLII	Protein flightless-1 homolog	LAEDILNTMFDTSYSK	TRUE	TRUE	-1116	-1131	0	0.00134409	16	_LAEDILNTMFDTSYSK_	73.5608
uniprot-Homo sapiens-9606-2022-11	Q13045	FLII_HUMAN	FLII	Protein flightless-1 homolog	ADLTALFLPR	TRUE	TRUE	-875	-884	0	0	10	_ADLTALFLPR_	55.9724
uniprot-Homo sapiens-9606-2022-11	Q9H4M9	EHD1_HUMAN	EHD1	EH domain-containing protein 1	ADQIETQQLMR	FALSE	FALSE	-221	-231	0	0	11	_ADQIETQQLM[Oxidation (M)]R_	240.354
uniprot-Homo sapiens-9606-2022-11	Q9H4M9	EHD1_HUMAN	EHD1	EH domain-containing protein 1	ELVNNLGEIYQK	TRUE	TRUE	-330	-341	0	0	12	_ELVNNLGEIYQK_	157.99
uniprot-Homo sapiens-9606-2022-11	P02787	TRFE_HUMAN	TF	Serotransferrin	MYLGYEYVTAIR	TRUE	TRUE	-332	-343	0	0	12	_M[Oxidation (M)]YLGYEYVTAIR_	745.905
uniprot-Homo sapiens-9606-2022-11	P02787	TRFE_HUMAN	TF	Serotransferrin	EGYYGYTGAFR	TRUE	TRUE	-531	-541	0	0	11	_EGYYGYTGAFR_	638.423
uniprot-Homo sapiens-9606-2022-11	P02787	TRFE_HUMAN	TF	Serotransferrin	DLLFRDDTVCLAK	TRUE	TRUE	-647	-659	1	0.00134409	13	_DLLFRDDTVC[Carbamidomethyl (C)]LAK_	610.134
uniprot-Homo sapiens-9606-2022-11	P02787	TRFE_HUMAN	TF	Serotransferrin	WCAVSEHEATK	TRUE	TRUE	-27	-37	0	0	11	_WC[Carbamidomethyl (C)]AVSEHEATK_	592.42
uniprot-Homo sapiens-9606-2022-11	P02787	TRFE_HUMAN	TF	Serotransferrin	FDEFFSEGCAPGSK	TRUE	TRUE	-495	-508	0	0.00106458	14	_FDEFFSEGC[Carbamidomethyl (C)]APGSK_	561.947
uniprot-Homo sapiens-9606-2022-11	P02787	TRFE_HUMAN	TF	Serotransferrin	DSAHGFLK	TRUE	TRUE	-316	-323	0	0.00106458	8	_DSAHGFLK_	499.701
uniprot-Homo sapiens-9606-2022-11	P02787	TRFE_HUMAN	TF	Serotransferrin	KASYLDCIR	TRUE	TRUE	-61	-69	1	0.00185071	9	_KASYLDC[Carbamidomethyl (C)]IR_	412.171
uniprot-Homo sapiens-9606-2022-11	P02787	TRFE_HUMAN	TF	Serotransferrin	CSTSSLLEACTFR	TRUE	TRUE	-684	-696	0	0.000475285	13	_C[Carbamidomethyl (C)]STSSLLEAC[Carbamidomethyl (C)]TFR_	400.435
uniprot-Homo sapiens-9606-2022-11	P02787	TRFE_HUMAN	TF	Serotransferrin	EGTCPEAPTDECKPVK	TRUE	TRUE	-347	-362	1	0.00106458	16	_EGTC[Carbamidomethyl (C)]PEAPTDEC[Carbamidomethyl (C)]KPVK_	400.111
uniprot-Homo sapiens-9606-2022-11	P02787	TRFE_HUMAN	TF	Serotransferrin	ADRDQYELLCLDNTR	TRUE	TRUE	-237	-251	1	0	15	_ADRDQYELLC[Carbamidomethyl (C)]LDNTR_	372.55
uniprot-Homo sapiens-9606-2022-11	P02787	TRFE_HUMAN	TF	Serotransferrin	ADRDQYELLCLDNTR	TRUE	TRUE	-237	-251	1	0	15	_ADRDQYELLC[Carbamidomethyl (C)]LDNTR_	372.55
uniprot-Homo sapiens-9606-2022-11	P02787	TRFE_HUMAN	TF	Serotransferrin	SVIPSDGPSVACVK	TRUE	TRUE	-47	-60	0	0.00106458	14	_SVIPSDGPSVAC[Carbamidomethyl (C)]VK_	322.133
uniprot-Homo sapiens-9606-2022-11	P02787	TRFE_HUMAN	TF	Serotransferrin	DSGFQMNQLR	TRUE	TRUE	-123	-132	0	0	10	_DSGFQMNQLR_	288.365
uniprot-Homo sapiens-9606-2022-11	P02787	TRFE_HUMAN	TF	Serotransferrin	DSGFQMNQLR	TRUE	TRUE	-123	-132	0	0	10	_DSGFQM[Oxidation (M)]NQLR_	288.365
uniprot-Homo sapiens-9606-2022-11	P02787	TRFE_HUMAN	TF	Serotransferrin	HSTIFENLANK	TRUE	TRUE	-226	-236	0	0.00185071	11	_HSTIFENLANK_	262.227
uniprot-Homo sapiens-9606-2022-11	P02787	TRFE_HUMAN	TF	Serotransferrin	SASDLTWDNLK	TRUE	TRUE	-454	-464	0	0	11	_SASDLTWDNLK_	232.202
uniprot-Homo sapiens-9606-2022-11	P02787	TRFE_HUMAN	TF	Serotransferrin	NLNEKDYELLCLDGTR	TRUE	TRUE	-572	-587	1	0	16	_NLNEKDYELLC[Carbamidomethyl (C)]LDGTR_	201.402
uniprot-Homo sapiens-9606-2022-11	P02787	TRFE_HUMAN	TF	Serotransferrin	DQYELLCLDNTR	TRUE	TRUE	-240	-251	0	0	12	_DQYELLC[Carbamidomethyl (C)]LDNTR_	137.031
uniprot-Homo sapiens-9606-2022-11	P02787	TRFE_HUMAN	TF	Serotransferrin	DYELLCLDGTR	TRUE	TRUE	-577	-587	0	0	11	_DYELLC[Carbamidomethyl (C)]LDGTR_	128.555
uniprot-Homo sapiens-9606-2022-11	P02787	TRFE_HUMAN	TF	Serotransferrin	APNHAVVTR	TRUE	TRUE	-601	-609	0	0.000826788	9	_APNHAVVTR_	127.918
uniprot-Homo sapiens-9606-2022-11	P02787	TRFE_HUMAN	TF	Serotransferrin	TAGWNIPMGLLYNK	TRUE	TRUE	-476	-489	0	0	14	_TAGWNIPMGLLYNK_	119.045
uniprot-Homo sapiens-9606-2022-11	P02787	TRFE_HUMAN	TF	Serotransferrin	EFQLFSSPHGK	TRUE	TRUE	-300	-310	0	0.00106458	11	_EFQLFSSPHGK_	116.412
uniprot-Homo sapiens-9606-2022-11	P02787	TRFE_HUMAN	TF	Serotransferrin	IECVSAETTEDCIAK	TRUE	TRUE	-385	-399	0	0	15	_IEC[Carbamidomethyl (C)]VSAETTEDC[Carbamidomethyl (C)]IAK_	0
uniprot-Homo sapiens-9606-2022-11	P02787	TRFE_HUMAN	TF	Serotransferrin	LKCDEWSVNSVGK	TRUE	TRUE	-372	-384	1	0	13	_LKC[Carbamidomethyl (C)]DEWSVNSVGK_	0
uniprot-Homo sapiens-9606-2022-11	P02538	K2C6A_HUMAN	KRT6A	Keratin, type II cytoskeletal 6A	NKYEDEINKR	FALSE	FALSE	-251	-260	2	0	10	_NKYEDEINKR_	4787.74
uniprot-Homo sapiens-9606-2022-11	P02538	K2C6A_HUMAN	KRT6A	Keratin, type II cytoskeletal 6A	NKYEDEINKR	FALSE	FALSE	-251	-260	2	0	10	_NKYEDEINKR_	4787.74
uniprot-Homo sapiens-9606-2022-11	P02538	K2C6A_HUMAN	KRT6A	Keratin, type II cytoskeletal 6A	GRLDSELR	FALSE	FALSE	-233	-240	1	0.000475285	8	_GRLDSELR_	4650.95
uniprot-Homo sapiens-9606-2022-11	P02538	K2C6A_HUMAN	KRT6A	Keratin, type II cytoskeletal 6A	FASFIDKVR	FALSE	FALSE	-174	-182	1	0	9	_FASFIDKVR_	4427.31
uniprot-Homo sapiens-9606-2022-11	P02538	K2C6A_HUMAN	KRT6A	Keratin, type II cytoskeletal 6A	KLLEGEECR	FALSE	FALSE	-467	-475	1	0.000475285	9	_KLLEGEEC[Carbamidomethyl (C)]R_	3442.34
uniprot-Homo sapiens-9606-2022-11	P02538	K2C6A_HUMAN	KRT6A	Keratin, type II cytoskeletal 6A	AQYEEIAQR	FALSE	FALSE	-339	-347	0	0	9	_AQYEEIAQR_	3205.8
uniprot-Homo sapiens-9606-2022-11	P02538	K2C6A_HUMAN	KRT6A	Keratin, type II cytoskeletal 6A	TAAENEFVTLKK	FALSE	FALSE	-261	-272	1	0	12	_TAAENEFVTLKK_	3014.4
uniprot-Homo sapiens-9606-2022-11	P02538	K2C6A_HUMAN	KRT6A	Keratin, type II cytoskeletal 6A	WTLLQEQGTK	FALSE	FALSE	-195	-204	0	0.00185071	10	_WTLLQEQGTK_	2782.74
uniprot-Homo sapiens-9606-2022-11	P02538	K2C6A_HUMAN	KRT6A	Keratin, type II cytoskeletal 6A	YEDEINKR	FALSE	FALSE	-253	-260	1	0	8	_YEDEINKR_	2432.19
uniprot-Homo sapiens-9606-2022-11	P02538	K2C6A_HUMAN	KRT6A	Keratin, type II cytoskeletal 6A	NLDLDSIIAEVK	FALSE	FALSE	-327	-338	0	0	12	_NLDLDSIIAEVK_	2311.42
uniprot-Homo sapiens-9606-2022-11	P02538	K2C6A_HUMAN	KRT6A	Keratin, type II cytoskeletal 6A	NKLEGLEDALQK	FALSE	FALSE	-425	-436	1	0.00106458	12	_NKLEGLEDALQK_	1980.42
uniprot-Homo sapiens-9606-2022-11	P02538	K2C6A_HUMAN	KRT6A	Keratin, type II cytoskeletal 6A	GSGGLGGACGGAGFGSR	FALSE	FALSE	-43	-59	0	0.000826788	17	_GSGGLGGAC[Carbamidomethyl (C)]GGAGFGSR_	1481.29
uniprot-Homo sapiens-9606-2022-11	P02538	K2C6A_HUMAN	KRT6A	Keratin, type II cytoskeletal 6A	SRAEAESWYQTK	FALSE	FALSE	-348	-359	1	0	12	_SRAEAESWYQTK_	1470.27
uniprot-Homo sapiens-9606-2022-11	P02538	K2C6A_HUMAN	KRT6A	Keratin, type II cytoskeletal 6A	NTKQEIAEINR	FALSE	FALSE	-376	-386	1	0	11	_NTKQEIAEINR_	1315.94
uniprot-Homo sapiens-9606-2022-11	P02538	K2C6A_HUMAN	KRT6A	Keratin, type II cytoskeletal 6A	LLEGEECR	FALSE	FALSE	-468	-475	0	0	8	_LLEGEEC[Carbamidomethyl (C)]R_	1293.1
uniprot-Homo sapiens-9606-2022-11	P02538	K2C6A_HUMAN	KRT6A	Keratin, type II cytoskeletal 6A	YEELQVTAGR	FALSE	FALSE	-360	-369	0	0	10	_YEELQVTAGR_	1112.43
uniprot-Homo sapiens-9606-2022-11	P02538	K2C6A_HUMAN	KRT6A	Keratin, type II cytoskeletal 6A	TLNNKFASFIDK	FALSE	FALSE	-169	-180	1	0.00134409	12	_TLNNKFASFIDK_	1094.97
uniprot-Homo sapiens-9606-2022-11	P02538	K2C6A_HUMAN	KRT6A	Keratin, type II cytoskeletal 6A	ISIGGGSCAISGGYGSR	FALSE	FALSE	-70	-86	0	0	17	_ISIGGGSC[Carbamidomethyl (C)]AISGGYGSR_	696.575
uniprot-Homo sapiens-9606-2022-11	P02538	K2C6A_HUMAN	KRT6A	Keratin, type II cytoskeletal 6A	ADTLTDEINFLR	FALSE	FALSE	-288	-299	0	0	12	_ADTLTDEINFLR_	681.921
uniprot-Homo sapiens-9606-2022-11	P02538	K2C6A_HUMAN	KRT6A	Keratin, type II cytoskeletal 6A	DVDAAYMNKVELQAK	FALSE	FALSE	-273	-287	1	0.000826788	15	_DVDAAYMNKVELQAK_	681.832
uniprot-Homo sapiens-9606-2022-11	P02538	K2C6A_HUMAN	KRT6A	Keratin, type II cytoskeletal 6A	SGFSSVSVSR	TRUE	TRUE	-31	-40	0	0.000826788	10	_SGFSSVSVSR_	644.223
uniprot-Homo sapiens-9606-2022-11	P02538	K2C6A_HUMAN	KRT6A	Keratin, type II cytoskeletal 6A	SLYGLGGSKR	FALSE	FALSE	-60	-69	1	0	10	_SLYGLGGSKR_	633.208
uniprot-Homo sapiens-9606-2022-11	P02538	K2C6A_HUMAN	KRT6A	Keratin, type II cytoskeletal 6A	AIGGGLSSVGGGSSTIK	FALSE	FALSE	-534	-550	0	0	17	_AIGGGLSSVGGGSSTIK_	564.504
uniprot-Homo sapiens-9606-2022-11	P02538	K2C6A_HUMAN	KRT6A	Keratin, type II cytoskeletal 6A	NKYEDEINK	FALSE	FALSE	-251	-259	1	0	9	_NKYEDEINK_	510.043
uniprot-Homo sapiens-9606-2022-11	P02538	K2C6A_HUMAN	KRT6A	Keratin, type II cytoskeletal 6A	TAAENEFVTLK	FALSE	FALSE	-261	-271	0	0.000826788	11	_TAAENEFVTLK_	498.362
uniprot-Homo sapiens-9606-2022-11	P02538	K2C6A_HUMAN	KRT6A	Keratin, type II cytoskeletal 6A	RQLDSIVGER	FALSE	FALSE	-223	-232	1	0.00134409	10	_RQLDSIVGER_	476.314
uniprot-Homo sapiens-9606-2022-11	P02538	K2C6A_HUMAN	KRT6A	Keratin, type II cytoskeletal 6A	LLKEYQELMNVK	FALSE	FALSE	-444	-455	1	0	12	_LLKEYQELM[Oxidation (M)]NVK_	467.981
uniprot-Homo sapiens-9606-2022-11	P02538	K2C6A_HUMAN	KRT6A	Keratin, type II cytoskeletal 6A	LLKEYQELMNVK	FALSE	FALSE	-444	-455	1	0	12	_LLKEYQELMNVK_	467.981
uniprot-Homo sapiens-9606-2022-11	P02538	K2C6A_HUMAN	KRT6A	Keratin, type II cytoskeletal 6A	LALDVEIATYRK	FALSE	FALSE	-456	-467	1	0	12	_LALDVEIATYRK_	420.357
uniprot-Homo sapiens-9606-2022-11	P02538	K2C6A_HUMAN	KRT6A	Keratin, type II cytoskeletal 6A	QEIAEINR	FALSE	FALSE	-379	-386	0	0.00106458	8	_QEIAEINR_	404.901
uniprot-Homo sapiens-9606-2022-11	P02538	K2C6A_HUMAN	KRT6A	Keratin, type II cytoskeletal 6A	QCANLQAAIADAEQR	FALSE	FALSE	-401	-415	0	0	15	_QC[Carbamidomethyl (C)]ANLQAAIADAEQR_	369.075
uniprot-Homo sapiens-9606-2022-11	P02538	K2C6A_HUMAN	KRT6A	Keratin, type II cytoskeletal 6A	QCANLQAAIADAEQR	FALSE	FALSE	-401	-415	0	0	15	_QC[Carbamidomethyl (C)]ANLQAAIADAEQR_	369.075
uniprot-Homo sapiens-9606-2022-11	P02538	K2C6A_HUMAN	KRT6A	Keratin, type II cytoskeletal 6A	LALDVEIATYR	FALSE	FALSE	-456	-466	0	0	11	_LALDVEIATYR_	342.066
uniprot-Homo sapiens-9606-2022-11	P02538	K2C6A_HUMAN	KRT6A	Keratin, type II cytoskeletal 6A	QLDSIVGER	FALSE	FALSE	-224	-232	0	0.00106458	9	_QLDSIVGER_	296.493
uniprot-Homo sapiens-9606-2022-11	P02538	K2C6A_HUMAN	KRT6A	Keratin, type II cytoskeletal 6A	LEGLEDALQK	FALSE	FALSE	-427	-436	0	0.00106458	10	_LEGLEDALQK_	226.95
uniprot-Homo sapiens-9606-2022-11	P02538	K2C6A_HUMAN	KRT6A	Keratin, type II cytoskeletal 6A	QNLEPLFEQYINNLR	FALSE	FALSE	-208	-222	0	0.00245098	15	_QNLEPLFEQYINNLR_	214.658
uniprot-Homo sapiens-9606-2022-11	P02538	K2C6A_HUMAN	KRT6A	Keratin, type II cytoskeletal 6A	GMQDLVEDFKNK	TRUE	TRUE	-241	-252	1	0	12	_GMQDLVEDFKNK_	209.174
uniprot-Homo sapiens-9606-2022-11	P02538	K2C6A_HUMAN	KRT6A	Keratin, type II cytoskeletal 6A	GMQDLVEDFK	TRUE	TRUE	-241	-250	0	0.00106458	10	_GMQDLVEDFK_	153.102
uniprot-Homo sapiens-9606-2022-11	P02538	K2C6A_HUMAN	KRT6A	Keratin, type II cytoskeletal 6A	AEAESWYQTK	FALSE	FALSE	-350	-359	0	0.00106458	10	_AEAESWYQTK_	129.913
uniprot-Homo sapiens-9606-2022-11	P02538	K2C6A_HUMAN	KRT6A	Keratin, type II cytoskeletal 6A	ASTSTTIRSHSSSR	FALSE	FALSE	-2	-15	1	0.00185071	14	_[Acetyl (Protein N-term)]ASTSTTIRSHSSSR_	71.1466
uniprot-Homo sapiens-9606-2022-11	Q9BZE4	GTPB4_HUMAN	GTPBP4	GTP-binding protein 4	ADVDVQPYAFTTK	TRUE	TRUE	-191	-203	0	0	13	_ADVDVQPYAFTTK_	220.501
uniprot-Homo sapiens-9606-2022-11	P04040	CATA_HUMAN	CAT	Catalase	LSQEDPDYGIR	TRUE	TRUE	-253	-263	0	0	11	_LSQEDPDYGIR_	384
uniprot-Homo sapiens-9606-2022-11	P04040	CATA_HUMAN	CAT	Catalase	AFYVNVLNEEQR	TRUE	TRUE	-445	-456	0	0	12	_AFYVNVLNEEQR_	194.921
uniprot-Homo sapiens-9606-2022-11	P04040	CATA_HUMAN	CAT	Catalase	ADVLTTGAGNPVGDK	TRUE	TRUE	-24	-38	0	0	15	_ADVLTTGAGNPVGDK_	162.373
uniprot-Homo sapiens-9606-2022-11	P04040	CATA_HUMAN	CAT	Catalase	FSTVAGESGSADTVRDPR	TRUE	TRUE	-113	-130	1	0.00274223	18	_FSTVAGESGSADTVRDPR_	54.4485
uniprot-Homo sapiens-9606-2022-11	P04264	K2C1_HUMAN	KRT1	Keratin, type II cytoskeletal 1	WELLQQVDTSTR	TRUE	TRUE	-212	-223	0	0.00134409	12	_WELLQQVDTSTR_	14342.5
uniprot-Homo sapiens-9606-2022-11	P04264	K2C1_HUMAN	KRT1	Keratin, type II cytoskeletal 1	TNAENEFVTIK	TRUE	TRUE	-278	-288	0	0.00106458	11	_TNAENEFVTIK_	9521.25
uniprot-Homo sapiens-9606-2022-11	P04264	K2C1_HUMAN	KRT1	Keratin, type II cytoskeletal 1	NKLNDLEDALQQAK	TRUE	TRUE	-442	-455	1	0	14	_NKLNDLEDALQQAK_	7784.43
uniprot-Homo sapiens-9606-2022-11	P04264	K2C1_HUMAN	KRT1	Keratin, type II cytoskeletal 1	SLNNQFASFIDK	TRUE	TRUE	-186	-197	0	0.000826788	12	_SLNNQFASFIDK_	6078.13
uniprot-Homo sapiens-9606-2022-11	P04264	K2C1_HUMAN	KRT1	Keratin, type II cytoskeletal 1	NMQDMVEDYR	TRUE	TRUE	-258	-267	0	0	10	_NMQDM[Oxidation (M)]VEDYR_	5817.4
uniprot-Homo sapiens-9606-2022-11	P04264	K2C1_HUMAN	KRT1	Keratin, type II cytoskeletal 1	NMQDMVEDYR	TRUE	TRUE	-258	-267	0	0	10	_NM[Oxidation (M)]QDM[Oxidation (M)]VEDYR_	5817.4
uniprot-Homo sapiens-9606-2022-11	P04264	K2C1_HUMAN	KRT1	Keratin, type II cytoskeletal 1	NMQDMVEDYR	TRUE	TRUE	-258	-267	0	0	10	_NMQDMVEDYR_	5817.4
uniprot-Homo sapiens-9606-2022-11	P04264	K2C1_HUMAN	KRT1	Keratin, type II cytoskeletal 1	NMQDMVEDYR	TRUE	TRUE	-258	-267	0	0	10	_NM[Oxidation (M)]QDMVEDYR_	5817.4
uniprot-Homo sapiens-9606-2022-11	P04264	K2C1_HUMAN	KRT1	Keratin, type II cytoskeletal 1	NMQDMVEDYR	TRUE	TRUE	-258	-267	0	0	10	_NMQDMVEDYR_	5817.4
uniprot-Homo sapiens-9606-2022-11	P04264	K2C1_HUMAN	KRT1	Keratin, type II cytoskeletal 1	SKAEAESLYQSK	TRUE	TRUE	-365	-376	1	0	12	_SKAEAESLYQSK_	4154.7
uniprot-Homo sapiens-9606-2022-11	P04264	K2C1_HUMAN	KRT1	Keratin, type II cytoskeletal 1	SKAEAESLYQSK	TRUE	TRUE	-365	-376	1	0	12	_SKAEAESLYQSK_	4154.7
uniprot-Homo sapiens-9606-2022-11	P04264	K2C1_HUMAN	KRT1	Keratin, type II cytoskeletal 1	LDSELKNMQDMVEDYR	TRUE	TRUE	-252	-267	1	0	16	_LDSELKNM[Oxidation (M)]QDM[Oxidation (M)]VEDYR_	3778.45
uniprot-Homo sapiens-9606-2022-11	P04264	K2C1_HUMAN	KRT1	Keratin, type II cytoskeletal 1	LDSELKNMQDMVEDYR	TRUE	TRUE	-252	-267	1	0	16	_LDSELKNM[Oxidation (M)]QDMVEDYR_	3778.45
uniprot-Homo sapiens-9606-2022-11	P04264	K2C1_HUMAN	KRT1	Keratin, type II cytoskeletal 1	LDSELKNMQDMVEDYR	TRUE	TRUE	-252	-267	1	0	16	_LDSELKNM[Oxidation (M)]QDM[Oxidation (M)]VEDYR_	3778.45
uniprot-Homo sapiens-9606-2022-11	P04264	K2C1_HUMAN	KRT1	Keratin, type II cytoskeletal 1	LDSELKNMQDMVEDYR	TRUE	TRUE	-252	-267	1	0	16	_LDSELKNMQDM[Oxidation (M)]VEDYR_	3778.45
uniprot-Homo sapiens-9606-2022-11	P04264	K2C1_HUMAN	KRT1	Keratin, type II cytoskeletal 1	LRSEIDNVK	TRUE	TRUE	-408	-416	1	0.000826788	9	_LRSEIDNVK_	3541.03
uniprot-Homo sapiens-9606-2022-11	P04264	K2C1_HUMAN	KRT1	Keratin, type II cytoskeletal 1	GSGGGSSGGSIGGR	TRUE	TRUE	-603	-616	0	0	14	_GSGGGSSGGSIGGR_	3196.84
uniprot-Homo sapiens-9606-2022-11	P04264	K2C1_HUMAN	KRT1	Keratin, type II cytoskeletal 1	LRSEIDNVKK	TRUE	TRUE	-408	-417	2	0	10	_LRSEIDNVKK_	1980.85
uniprot-Homo sapiens-9606-2022-11	P04264	K2C1_HUMAN	KRT1	Keratin, type II cytoskeletal 1	LRSEIDNVKK	TRUE	TRUE	-408	-417	2	0	10	_LRSEIDNVKK_	1980.85
uniprot-Homo sapiens-9606-2022-11	P04264	K2C1_HUMAN	KRT1	Keratin, type II cytoskeletal 1	DYQELMNTK	TRUE	TRUE	-464	-472	0	0.000475285	9	_DYQELM[Oxidation (M)]NTK_	1734.44
uniprot-Homo sapiens-9606-2022-11	P04264	K2C1_HUMAN	KRT1	Keratin, type II cytoskeletal 1	DYQELMNTK	TRUE	TRUE	-464	-472	0	0.000475285	9	_DYQELMNTK_	1734.44
uniprot-Homo sapiens-9606-2022-11	P04264	K2C1_HUMAN	KRT1	Keratin, type II cytoskeletal 1	DVDGAYMTK	TRUE	TRUE	-290	-298	0	0.00669188	9	_DVDGAYM[Oxidation (M)]TK_	1611.45
uniprot-Homo sapiens-9606-2022-11	P04264	K2C1_HUMAN	KRT1	Keratin, type II cytoskeletal 1	GGGGGGYGSGGSSYGSGGGSYGSGGGGGGGR	TRUE	TRUE	-519	-549	0	0.000475285	31	_GGGGGGYGSGGSSYGSGGGSYGSGGGGGGGR_	1503.03
uniprot-Homo sapiens-9606-2022-11	P04264	K2C1_HUMAN	KRT1	Keratin, type II cytoskeletal 1	LLRDYQELMNTK	TRUE	TRUE	-461	-472	1	0	12	_LLRDYQELMNTK_	1373.06
uniprot-Homo sapiens-9606-2022-11	P04264	K2C1_HUMAN	KRT1	Keratin, type II cytoskeletal 1	LLRDYQELMNTK	TRUE	TRUE	-461	-472	1	0	12	_LLRDYQELM[Oxidation (M)]NTK_	1373.06
uniprot-Homo sapiens-9606-2022-11	P04264	K2C1_HUMAN	KRT1	Keratin, type II cytoskeletal 1	LLRDYQELMNTK	TRUE	TRUE	-461	-472	1	0	12	_LLRDYQELMNTK_	1373.06
uniprot-Homo sapiens-9606-2022-11	P04264	K2C1_HUMAN	KRT1	Keratin, type II cytoskeletal 1	LLRDYQELMNTK	TRUE	TRUE	-461	-472	1	0	12	_LLRDYQELM[Oxidation (M)]NTK_	1373.06
uniprot-Homo sapiens-9606-2022-11	P04264	K2C1_HUMAN	KRT1	Keratin, type II cytoskeletal 1	SLNNQFASFIDKVR	TRUE	TRUE	-186	-199	1	0	14	_SLNNQFASFIDKVR_	1330.59
uniprot-Homo sapiens-9606-2022-11	P04264	K2C1_HUMAN	KRT1	Keratin, type II cytoskeletal 1	SLNNQFASFIDKVR	TRUE	TRUE	-186	-199	1	0	14	_SLNNQFASFIDKVR_	1330.59
uniprot-Homo sapiens-9606-2022-11	P04264	K2C1_HUMAN	KRT1	Keratin, type II cytoskeletal 1	FSSCGGGGGSFGAGGGFGSR	TRUE	TRUE	-46	-65	0	0	20	_FSSC[Carbamidomethyl (C)]GGGGGSFGAGGGFGSR_	1083.57
uniprot-Homo sapiens-9606-2022-11	P04264	K2C1_HUMAN	KRT1	Keratin, type II cytoskeletal 1	KDVDGAYMTK	TRUE	TRUE	-289	-298	1	0	10	_KDVDGAYMTK_	1083.4
uniprot-Homo sapiens-9606-2022-11	P04264	K2C1_HUMAN	KRT1	Keratin, type II cytoskeletal 1	KDVDGAYMTK	TRUE	TRUE	-289	-298	1	0	10	_KDVDGAYM[Oxidation (M)]TK_	1083.4
uniprot-Homo sapiens-9606-2022-11	P04264	K2C1_HUMAN	KRT1	Keratin, type II cytoskeletal 1	SEIDNVKK	TRUE	TRUE	-410	-417	1	0.000826788	8	_SEIDNVKK_	1075.45
uniprot-Homo sapiens-9606-2022-11	P04264	K2C1_HUMAN	KRT1	Keratin, type II cytoskeletal 1	GSGGGSSGGSIGGRGSSSGGVK	TRUE	TRUE	-603	-624	1	0.00106458	22	_GSGGGSSGGSIGGRGSSSGGVK_	802.247
uniprot-Homo sapiens-9606-2022-11	P04264	K2C1_HUMAN	KRT1	Keratin, type II cytoskeletal 1	GSGGGSSGGSIGGRGSSSGGVK	TRUE	TRUE	-603	-624	1	0.00106458	22	_GSGGGSSGGSIGGRGSSSGGVK_	802.247
uniprot-Homo sapiens-9606-2022-11	P04264	K2C1_HUMAN	KRT1	Keratin, type II cytoskeletal 1	AEAESLYQSK	TRUE	TRUE	-367	-376	0	0.000826788	10	_AEAESLYQSK_	702.573
uniprot-Homo sapiens-9606-2022-11	P04264	K2C1_HUMAN	KRT1	Keratin, type II cytoskeletal 1	AEAESLYQSK	TRUE	TRUE	-367	-376	0	0.000826788	10	_AEAESLYQSK_	702.573
uniprot-Homo sapiens-9606-2022-11	P04264	K2C1_HUMAN	KRT1	Keratin, type II cytoskeletal 1	KQISNLQQSISDAEQR	TRUE	TRUE	-417	-432	1	0	16	_KQISNLQQSISDAEQR_	577.749
uniprot-Homo sapiens-9606-2022-11	P04264	K2C1_HUMAN	KRT1	Keratin, type II cytoskeletal 1	KQISNLQQSISDAEQR	TRUE	TRUE	-417	-432	1	0	16	_KQISNLQQSISDAEQR_	577.749
uniprot-Homo sapiens-9606-2022-11	P04264	K2C1_HUMAN	KRT1	Keratin, type II cytoskeletal 1	QISNLQQSISDAEQR	TRUE	TRUE	-418	-432	0	0	15	_QISNLQQSISDAEQR_	470.045
uniprot-Homo sapiens-9606-2022-11	P04264	K2C1_HUMAN	KRT1	Keratin, type II cytoskeletal 1	GENALKDAK	TRUE	TRUE	-433	-441	1	0	9	_GENALKDAK_	458.629
uniprot-Homo sapiens-9606-2022-11	P04264	K2C1_HUMAN	KRT1	Keratin, type II cytoskeletal 1	RTNAENEFVTIK	TRUE	TRUE	-277	-288	1	0.00185071	12	_RTNAENEFVTIK_	425.735
uniprot-Homo sapiens-9606-2022-11	P04264	K2C1_HUMAN	KRT1	Keratin, type II cytoskeletal 1	RTNAENEFVTIKK	TRUE	TRUE	-277	-289	2	0.000475285	13	_RTNAENEFVTIKK_	386.785
uniprot-Homo sapiens-9606-2022-11	P04264	K2C1_HUMAN	KRT1	Keratin, type II cytoskeletal 1	SLVNLGGSKSISISVAR	TRUE	TRUE	-66	-82	1	0.00106458	17	_SLVNLGGSKSISISVAR_	260.318
uniprot-Homo sapiens-9606-2022-11	P04264	K2C1_HUMAN	KRT1	Keratin, type II cytoskeletal 1	AQYEDIAQKSK	TRUE	TRUE	-356	-366	1	0.00106458	11	_AQYEDIAQKSK_	248.586
uniprot-Homo sapiens-9606-2022-11	P04264	K2C1_HUMAN	KRT1	Keratin, type II cytoskeletal 1	SRQFSSR	TRUE	TRUE	-2	-8	1	0.00245098	7	_[Acetyl (Protein N-term)]SRQFSSR_	238.256
uniprot-Homo sapiens-9606-2022-11	P04264	K2C1_HUMAN	KRT1	Keratin, type II cytoskeletal 1	MSGECAPNVSVSVSTSHTTISGGGSR	TRUE	TRUE	-493	-518	0	0	26	_M[Oxidation (M)]SGEC[Carbamidomethyl (C)]APNVSVSVSTSHTTISGGGSR_	223.754
uniprot-Homo sapiens-9606-2022-11	P04264	K2C1_HUMAN	KRT1	Keratin, type II cytoskeletal 1	SGGGFSSGSAGIINYQR	TRUE	TRUE	-13	-29	0	0	17	_SGGGFSSGSAGIINYQR_	213.571
uniprot-Homo sapiens-9606-2022-11	P04264	K2C1_HUMAN	KRT1	Keratin, type II cytoskeletal 1	SLDLDSIIAEVK	TRUE	TRUE	-344	-355	0	0	12	_SLDLDSIIAEVK_	202.171
uniprot-Homo sapiens-9606-2022-11	P04264	K2C1_HUMAN	KRT1	Keratin, type II cytoskeletal 1	AQYEDIAQK	TRUE	TRUE	-356	-364	0	0.00134409	9	_AQYEDIAQK_	186.379
uniprot-Homo sapiens-9606-2022-11	P04264	K2C1_HUMAN	KRT1	Keratin, type II cytoskeletal 1	TNAENEFVTIKK	TRUE	TRUE	-278	-289	1	0	12	_TNAENEFVTIKK_	182.946
uniprot-Homo sapiens-9606-2022-11	P04264	K2C1_HUMAN	KRT1	Keratin, type II cytoskeletal 1	TNAENEFVTIKK	TRUE	TRUE	-278	-289	1	0	12	_TNAENEFVTIKK_	182.946
uniprot-Homo sapiens-9606-2022-11	P04264	K2C1_HUMAN	KRT1	Keratin, type II cytoskeletal 1	AEAESLYQSKYEELQITAGR	TRUE	TRUE	-367	-386	1	0	20	_AEAESLYQSKYEELQITAGR_	126.263
uniprot-Homo sapiens-9606-2022-11	P04264	K2C1_HUMAN	KRT1	Keratin, type II cytoskeletal 1	LNDLEDALQQAK	TRUE	TRUE	-444	-455	0	0	12	_LNDLEDALQQAK_	123.936
uniprot-Homo sapiens-9606-2022-11	P04264	K2C1_HUMAN	KRT1	Keratin, type II cytoskeletal 1	NMQDMVEDYRNK	TRUE	TRUE	-258	-269	1	0.000475285	12	_NMQDMVEDYRNK_	118.306
uniprot-Homo sapiens-9606-2022-11	P04264	K2C1_HUMAN	KRT1	Keratin, type II cytoskeletal 1	NMQDMVEDYRNK	TRUE	TRUE	-258	-269	1	0.000475285	12	_NMQDM[Oxidation (M)]VEDYRNK_	118.306
uniprot-Homo sapiens-9606-2022-11	P04264	K2C1_HUMAN	KRT1	Keratin, type II cytoskeletal 1	GGSGGGGGGSSGGRGSGGGSSGGSIGGR	TRUE	TRUE	-589	-616	1	0.00185071	28	_GGSGGGGGGSSGGRGSGGGSSGGSIGGR_	112.105
uniprot-Homo sapiens-9606-2022-11	P04264	K2C1_HUMAN	KRT1	Keratin, type II cytoskeletal 1	LNDLEDALQQAKEDLAR	TRUE	TRUE	-444	-460	1	0	17	_LNDLEDALQQAKEDLAR_	108.773
uniprot-Homo sapiens-9606-2022-11	P04264	K2C1_HUMAN	KRT1	Keratin, type II cytoskeletal 1	LNDLEDALQQAKEDLAR	TRUE	TRUE	-444	-460	1	0	17	_LNDLEDALQQAKEDLAR_	108.773
uniprot-Homo sapiens-9606-2022-11	P04264	K2C1_HUMAN	KRT1	Keratin, type II cytoskeletal 1	DVDGAYMTKVDLQAK	TRUE	TRUE	-290	-304	1	0	15	_DVDGAYMTKVDLQAK_	105.767
uniprot-Homo sapiens-9606-2022-11	P46783;Q9NQ39	RS10_HUMAN;RS10L_HUMAN	RPS10;RPS10P5	40S ribosomal protein S10;Putative 40S ribosomal protein S10-like	AEAGAGSATEFQFR	FALSE	TRUE	(140);(151)	(153);(164)	0	0	14	_AEAGAGSATEFQFR_	319.726
uniprot-Homo sapiens-9606-2022-11	P21333	FLNA_HUMAN	FLNA	Filamin-A	AEAGVPAEFSIWTR	TRUE	TRUE	-2251	-2264	0	0	14	_AEAGVPAEFSIWTR_	2522.81
uniprot-Homo sapiens-9606-2022-11	P21333	FLNA_HUMAN	FLNA	Filamin-A	VTVLFAGQHIAK	TRUE	TRUE	-356	-367	0	0.00106458	12	_VTVLFAGQHIAK_	1705.39
uniprot-Homo sapiens-9606-2022-11	P21333	FLNA_HUMAN	FLNA	Filamin-A	GTVEPQLEAR	TRUE	TRUE	-428	-437	0	0.00106458	10	_GTVEPQLEAR_	1331.72
uniprot-Homo sapiens-9606-2022-11	P21333	FLNA_HUMAN	FLNA	Filamin-A	ANLPQSFQVDTSK	TRUE	TRUE	-1465	-1477	0	0	13	_ANLPQSFQVDTSK_	1264.16
uniprot-Homo sapiens-9606-2022-11	P21333	FLNA_HUMAN	FLNA	Filamin-A	VDVGKDQEFTVK	TRUE	TRUE	-983	-994	1	0	12	_VDVGKDQEFTVK_	1038.63
uniprot-Homo sapiens-9606-2022-11	P21333	FLNA_HUMAN	FLNA	Filamin-A	AFGPGLQGGSAGSPAR	TRUE	TRUE	-1072	-1087	0	0.00106458	16	_AFGPGLQGGSAGSPAR_	1019.97
uniprot-Homo sapiens-9606-2022-11	P21333	FLNA_HUMAN	FLNA	Filamin-A	GAGTGGLGLAVEGPSEAK	TRUE	TRUE	-1382	-1399	0	0	18	_GAGTGGLGLAVEGPSEAK_	965.906
uniprot-Homo sapiens-9606-2022-11	P21333	FLNA_HUMAN	FLNA	Filamin-A	FVPAEMGTHTVSVK	TRUE	TRUE	-2202	-2215	0	0	14	_FVPAEMGTHTVSVK_	857.054
uniprot-Homo sapiens-9606-2022-11	P21333	FLNA_HUMAN	FLNA	Filamin-A	FVPAEMGTHTVSVK	TRUE	TRUE	-2202	-2215	0	0	14	_FVPAEM[Oxidation (M)]GTHTVSVK_	857.054
uniprot-Homo sapiens-9606-2022-11	P21333	FLNA_HUMAN	FLNA	Filamin-A	VPVHDVTDASK	TRUE	TRUE	-1440	-1450	0	0	11	_VPVHDVTDASK_	842.503
uniprot-Homo sapiens-9606-2022-11	P21333	FLNA_HUMAN	FLNA	Filamin-A	TGVAVNKPAEFTVDAK	TRUE	TRUE	-685	-700	1	0	16	_TGVAVNKPAEFTVDAK_	723.996
uniprot-Homo sapiens-9606-2022-11	P21333	FLNA_HUMAN	FLNA	Filamin-A	TGVAVNKPAEFTVDAK	TRUE	TRUE	-685	-700	1	0	16	_TGVAVNKPAEFTVDAK_	723.996
uniprot-Homo sapiens-9606-2022-11	P21333	FLNA_HUMAN	FLNA	Filamin-A	AYGPGIEPTGNMVK	TRUE	TRUE	-286	-299	0	0	14	_AYGPGIEPTGNMVK_	700.498
uniprot-Homo sapiens-9606-2022-11	P21333	FLNA_HUMAN	FLNA	Filamin-A	IVGPSGAAVPCK	TRUE	TRUE	-1008	-1019	0	0.00134409	12	_IVGPSGAAVPC[Carbamidomethyl (C)]K_	692.157
uniprot-Homo sapiens-9606-2022-11	P21333	FLNA_HUMAN	FLNA	Filamin-A	AWGPGLEGGVVGK	TRUE	TRUE	-581	-593	0	0.000826788	13	_AWGPGLEGGVVGK_	683.934
uniprot-Homo sapiens-9606-2022-11	P21333	FLNA_HUMAN	FLNA	Filamin-A	AEISFEDRK	TRUE	TRUE	-2281	-2289	1	0	9	_AEISFEDRK_	674.403
uniprot-Homo sapiens-9606-2022-11	P21333	FLNA_HUMAN	FLNA	Filamin-A	GKLDVQFSGLTK	TRUE	TRUE	-905	-916	1	0.00106458	12	_GKLDVQFSGLTK_	642.728
uniprot-Homo sapiens-9606-2022-11	P21333	FLNA_HUMAN	FLNA	Filamin-A	LPQLPITNFSR	TRUE	TRUE	-180	-190	0	0.000826788	11	_LPQLPITNFSR_	603.98
uniprot-Homo sapiens-9606-2022-11	P21333	FLNA_HUMAN	FLNA	Filamin-A	SPFEVYVDK	TRUE	TRUE	-368	-376	0	0	9	_SPFEVYVDK_	560.715
uniprot-Homo sapiens-9606-2022-11	P21333	FLNA_HUMAN	FLNA	Filamin-A	VQVQDNEGCPVEALVK	TRUE	TRUE	-709	-724	0	0	16	_VQVQDNEGC[Carbamidomethyl (C)]PVEALVK_	537.519
uniprot-Homo sapiens-9606-2022-11	P21333	FLNA_HUMAN	FLNA	Filamin-A	RLTVSSLQESGLK	TRUE	TRUE	-2334	-2346	1	0	13	_RLTVSSLQESGLK_	485.975
uniprot-Homo sapiens-9606-2022-11	P21333	FLNA_HUMAN	FLNA	Filamin-A	VKETADFK	TRUE	TRUE	-497	-504	1	0.00106458	8	_VKETADFK_	478.446
uniprot-Homo sapiens-9606-2022-11	P21333	FLNA_HUMAN	FLNA	Filamin-A	IANLQTDLSDGLR	TRUE	TRUE	-64	-76	0	0	13	_IANLQTDLSDGLR_	447.52
uniprot-Homo sapiens-9606-2022-11	P21333	FLNA_HUMAN	FLNA	Filamin-A	YAPSEAGLHEMDIR	TRUE	TRUE	-1832	-1845	0	0	14	_YAPSEAGLHEMDIR_	436.478
uniprot-Homo sapiens-9606-2022-11	P21333	FLNA_HUMAN	FLNA	Filamin-A	YAPSEAGLHEMDIR	TRUE	TRUE	-1832	-1845	0	0	14	_YAPSEAGLHEM[Oxidation (M)]DIR_	436.478
uniprot-Homo sapiens-9606-2022-11	P21333	FLNA_HUMAN	FLNA	Filamin-A	YGGQPVPNFPSK	TRUE	TRUE	-1235	-1246	0	0	12	_YGGQPVPNFPSK_	436.187
uniprot-Homo sapiens-9606-2022-11	P21333	FLNA_HUMAN	FLNA	Filamin-A	ALTQTGGPHVK	TRUE	TRUE	-1284	-1294	0	0	11	_ALTQTGGPHVK_	429.099
uniprot-Homo sapiens-9606-2022-11	P21333	FLNA_HUMAN	FLNA	Filamin-A	AHVVPCFDASK	TRUE	TRUE	-1152	-1162	0	0	11	_AHVVPC[Carbamidomethyl (C)]FDASK_	380.616
uniprot-Homo sapiens-9606-2022-11	P21333	FLNA_HUMAN	FLNA	Filamin-A	AGNNMLLVGVHGPR	TRUE	TRUE	-2585	-2598	0	0	14	_AGNNMLLVGVHGPR_	370.101
uniprot-Homo sapiens-9606-2022-11	P21333	FLNA_HUMAN	FLNA	Filamin-A	AGNNMLLVGVHGPR	TRUE	TRUE	-2585	-2598	0	0	14	_AGNNM[Oxidation (M)]LLVGVHGPR_	370.101
uniprot-Homo sapiens-9606-2022-11	P21333	FLNA_HUMAN	FLNA	Filamin-A	AGNNMLLVGVHGPR	TRUE	TRUE	-2585	-2598	0	0	14	_AGNNM[Oxidation (M)]LLVGVHGPR_	370.101
uniprot-Homo sapiens-9606-2022-11	P21333	FLNA_HUMAN	FLNA	Filamin-A	FNGTHIPGSPFK	TRUE	TRUE	-2406	-2417	0	0.00134409	12	_FNGTHIPGSPFK_	365.537
uniprot-Homo sapiens-9606-2022-11	P21333	FLNA_HUMAN	FLNA	Filamin-A	VNQPASFAVSLNGAK	TRUE	TRUE	-2347	-2361	0	0	15	_VNQPASFAVSLNGAK_	352.428
uniprot-Homo sapiens-9606-2022-11	P21333	FLNA_HUMAN	FLNA	Filamin-A	NGHVGISFVPK	TRUE	TRUE	-2004	-2014	0	0.000826788	11	_NGHVGISFVPK_	309.571
uniprot-Homo sapiens-9606-2022-11	P21333	FLNA_HUMAN	FLNA	Filamin-A	DVDIIDHHDNTYTVK	TRUE	TRUE	-922	-936	0	0	15	_DVDIIDHHDNTYTVK_	296.815
uniprot-Homo sapiens-9606-2022-11	P21333	FLNA_HUMAN	FLNA	Filamin-A	VTAQGPGLEPSGNIANK	TRUE	TRUE	-384	-400	0	0.00106458	17	_VTAQGPGLEPSGNIANK_	285.142
uniprot-Homo sapiens-9606-2022-11	P21333	FLNA_HUMAN	FLNA	Filamin-A	VKAEGPGLSR	TRUE	TRUE	-875	-884	1	0.00185071	10	_VKAEGPGLSR_	283.491
uniprot-Homo sapiens-9606-2022-11	P21333	FLNA_HUMAN	FLNA	Filamin-A	VEPGLGADNSVVR	TRUE	TRUE	-1020	-1032	0	0.000826788	13	_VEPGLGADNSVVR_	282.401
uniprot-Homo sapiens-9606-2022-11	P21333	FLNA_HUMAN	FLNA	Filamin-A	VAQPTITDNKDGTVTVR	TRUE	TRUE	-1815	-1831	1	0	17	_VAQPTITDNKDGTVTVR_	280.264
uniprot-Homo sapiens-9606-2022-11	P21333	FLNA_HUMAN	FLNA	Filamin-A	VAQPTITDNKDGTVTVR	TRUE	TRUE	-1815	-1831	1	0	17	_VAQPTITDNKDGTVTVR_	280.264
uniprot-Homo sapiens-9606-2022-11	P21333	FLNA_HUMAN	FLNA	Filamin-A	FADQHVPGSPFSVK	TRUE	TRUE	-2120	-2133	0	0	14	_FADQHVPGSPFSVK_	269.29
uniprot-Homo sapiens-9606-2022-11	P21333	FLNA_HUMAN	FLNA	Filamin-A	FADQHVPGSPFSVK	TRUE	TRUE	-2120	-2133	0	0	14	_FADQHVPGSPFSVK_	269.29
uniprot-Homo sapiens-9606-2022-11	P21333	FLNA_HUMAN	FLNA	Filamin-A	LSPFMADIR	TRUE	TRUE	-656	-664	0	0.00134409	9	_LSPFMADIR_	248.828
uniprot-Homo sapiens-9606-2022-11	P21333	FLNA_HUMAN	FLNA	Filamin-A	YNEQHVPGSPFTAR	TRUE	TRUE	-1938	-1951	0	0	14	_YNEQHVPGSPFTAR_	242.081
uniprot-Homo sapiens-9606-2022-11	P21333	FLNA_HUMAN	FLNA	Filamin-A	LLGWIQNK	FALSE	FALSE	-172	-179	0	0.00185071	8	_LLGWIQNK_	221.635
uniprot-Homo sapiens-9606-2022-11	P21333	FLNA_HUMAN	FLNA	Filamin-A	DLAEDAPWKK	FALSE	FALSE	-34	-43	1	0	10	_DLAEDAPWKK_	197.745
uniprot-Homo sapiens-9606-2022-11	P21333	FLNA_HUMAN	FLNA	Filamin-A	YGGPYHIGGSPFK	TRUE	TRUE	-2501	-2513	0	0	13	_YGGPYHIGGSPFK_	185.617
uniprot-Homo sapiens-9606-2022-11	P21333	FLNA_HUMAN	FLNA	Filamin-A	TGVELGKPTHFTVNAK	TRUE	TRUE	-885	-900	1	0.00185071	16	_TGVELGKPTHFTVNAK_	181.814
uniprot-Homo sapiens-9606-2022-11	P21333	FLNA_HUMAN	FLNA	Filamin-A	TGVELGKPTHFTVNAK	TRUE	TRUE	-885	-900	1	0.00185071	16	_TGVELGKPTHFTVNAK_	181.814
uniprot-Homo sapiens-9606-2022-11	P21333	FLNA_HUMAN	FLNA	Filamin-A	LDVQFSGLTK	TRUE	TRUE	-907	-916	0	0	10	_LDVQFSGLTK_	173.328
uniprot-Homo sapiens-9606-2022-11	P21333	FLNA_HUMAN	FLNA	Filamin-A	KGEITGEVR	TRUE	TRUE	-1801	-1809	1	0.00134409	9	_KGEITGEVR_	169.946
uniprot-Homo sapiens-9606-2022-11	P21333	FLNA_HUMAN	FLNA	Filamin-A	IPEISIQDMTAQVTSPSGK	TRUE	TRUE	-2166	-2184	0	0.00106458	19	_IPEISIQDM[Oxidation (M)]TAQVTSPSGK_	154.624
uniprot-Homo sapiens-9606-2022-11	P21333	FLNA_HUMAN	FLNA	Filamin-A	SPYTVTVGQACNPSACR	TRUE	TRUE	-468	-484	0	0	17	_SPYTVTVGQAC[Carbamidomethyl (C)]NPSAC[Carbamidomethyl (C)]R_	131.425
uniprot-Homo sapiens-9606-2022-11	P21333	FLNA_HUMAN	FLNA	Filamin-A	DAPQDFHPDR	TRUE	TRUE	-665	-674	0	0	10	_DAPQDFHPDR_	128.465
uniprot-Homo sapiens-9606-2022-11	P21333	FLNA_HUMAN	FLNA	Filamin-A	MDCQECPEGYR	TRUE	TRUE	-2474	-2484	0	0.00185071	11	_MDC[Carbamidomethyl (C)]QEC[Carbamidomethyl (C)]PEGYR_	119.818
uniprot-Homo sapiens-9606-2022-11	P21333	FLNA_HUMAN	FLNA	Filamin-A	SPFEVYVDKSQGDASK	TRUE	TRUE	-368	-383	1	0	16	_SPFEVYVDKSQGDASK_	108.472
uniprot-Homo sapiens-9606-2022-11	P21333	FLNA_HUMAN	FLNA	Filamin-A	DAGEGGLSLAIEGPSK	TRUE	TRUE	-1892	-1907	0	0	16	_DAGEGGLSLAIEGPSK_	107.915
uniprot-Homo sapiens-9606-2022-11	P21333	FLNA_HUMAN	FLNA	Filamin-A	LIALLEVLSQK	FALSE	FALSE	-77	-87	0	0.00185071	11	_LIALLEVLSQK_	105.013
uniprot-Homo sapiens-9606-2022-11	P21333	FLNA_HUMAN	FLNA	Filamin-A	IECDDKGDGSCDVR	FALSE	FALSE	-621	-634	1	0	14	_IEC[Carbamidomethyl (C)]DDKGDGSC[Carbamidomethyl (C)]DVR_	102.834
uniprot-Homo sapiens-9606-2022-11	P21333	FLNA_HUMAN	FLNA	Filamin-A	VNVGAGSHPNK	TRUE	TRUE	-761	-771	0	0	11	_VNVGAGSHPNK_	102.215
uniprot-Homo sapiens-9606-2022-11	P21333	FLNA_HUMAN	FLNA	Filamin-A	AGQSAAGAAPGGGVDTR	TRUE	TRUE	-8	-24	0	0	17	_AGQSAAGAAPGGGVDTR_	92.7223
uniprot-Homo sapiens-9606-2022-11	P21333	FLNA_HUMAN	FLNA	Filamin-A	DAGEGLLAVQITDPEGKPK	TRUE	TRUE	-1574	-1592	1	0	19	_DAGEGLLAVQITDPEGKPK_	81.3346
uniprot-Homo sapiens-9606-2022-11	P21333	FLNA_HUMAN	FLNA	Filamin-A	ATCAPQHGAPGPGPADASK	TRUE	TRUE	-2541	-2559	0	0	19	_ATC[Carbamidomethyl (C)]APQHGAPGPGPADASK_	80.7229
uniprot-Homo sapiens-9606-2022-11	P21333	FLNA_HUMAN	FLNA	Filamin-A	ATCAPQHGAPGPGPADASK	TRUE	TRUE	-2541	-2559	0	0	19	_ATC[Carbamidomethyl (C)]APQHGAPGPGPADASK_	80.7229
uniprot-Homo sapiens-9606-2022-11	P21333	FLNA_HUMAN	FLNA	Filamin-A	AEGPGLSR	TRUE	TRUE	-877	-884	0	0.000826788	8	_AEGPGLSR_	75.9432
uniprot-Homo sapiens-9606-2022-11	P21333	FLNA_HUMAN	FLNA	Filamin-A	EAGAGGLAIAVEGPSK	TRUE	TRUE	-2265	-2280	0	0	16	_EAGAGGLAIAVEGPSK_	67.0042
uniprot-Homo sapiens-9606-2022-11	P21333	FLNA_HUMAN	FLNA	Filamin-A	AGGPGLER	FALSE	FALSE	-2243	-2250	0	0.00449371	8	_AGGPGLER_	60.3225
uniprot-Homo sapiens-9606-2022-11	P21333	FLNA_HUMAN	FLNA	Filamin-A	SAGQGEVLVYVEDPAGHQEEAK	TRUE	TRUE	-310	-331	0	0.00106458	22	_SAGQGEVLVYVEDPAGHQEEAK_	44.0183
uniprot-Homo sapiens-9606-2022-11	P21333	FLNA_HUMAN	FLNA	Filamin-A	VGSAADIPINISETDLSLLTATVVPPSGR	TRUE	TRUE	-1965	-1993	0	0	29	_VGSAADIPINISETDLSLLTATVVPPSGR_	43.6552
uniprot-Homo sapiens-9606-2022-11	P21333	FLNA_HUMAN	FLNA	Filamin-A	IKVSGLGEK	TRUE	TRUE	-974	-982	1	0.00106458	9	_IKVSGLGEK_	39.2055
uniprot-Homo sapiens-9606-2022-11	P21333	FLNA_HUMAN	FLNA	Filamin-A	SPFSVAVSPSLDLSK	TRUE	TRUE	-959	-973	0	0	15	_SPFSVAVSPSLDLSK_	32.8001
uniprot-Homo sapiens-9606-2022-11	P21333	FLNA_HUMAN	FLNA	Filamin-A	FNEEHIPDSPFVVPVASPSGDAR	TRUE	TRUE	-2311	-2333	0	0	23	_FNEEHIPDSPFVVPVASPSGDAR_	27.4656
uniprot-Homo sapiens-9606-2022-11	P21333	FLNA_HUMAN	FLNA	Filamin-A	TPCEEILVK	TRUE	TRUE	-2599	-2607	0	0.00106458	9	_TPC[Carbamidomethyl (C)]EEILVK_	0
uniprot-Homo sapiens-9606-2022-11	P21333	FLNA_HUMAN	FLNA	Filamin-A	VANPSGNLTETYVQDR	TRUE	TRUE	-1297	-1312	0	0	16	_VANPSGNLTETYVQDR_	0
uniprot-Homo sapiens-9606-2022-11	P21333	FLNA_HUMAN	FLNA	Filamin-A	VLPTHDASK	TRUE	TRUE	-1539	-1547	0	0.00616559	9	_VLPTHDASK_	0
uniprot-Homo sapiens-9606-2022-11	P15880	RS2_HUMAN	RPS2	40S ribosomal protein S2	SPYQEFTDHLVK	TRUE	TRUE	-264	-275	0	0.000826788	12	_SPYQEFTDHLVK_	723.687
uniprot-Homo sapiens-9606-2022-11	P15880	RS2_HUMAN	RPS2	40S ribosomal protein S2	AEDKEWMPVTK	TRUE	TRUE	-55	-65	1	0	11	_AEDKEWM[Oxidation (M)]PVTK_	150.462
uniprot-Homo sapiens-9606-2022-11	P01764;P01768;P0DP03	HV323_HUMAN;HV330_HUMAN;HVC05_HUMAN	IGHV3-23;IGHV3-30;IGHV3-30-5	Immunoglobulin heavy variable 3-23;Immunoglobulin heavy variable 3-30;Immunoglobulin heavy variable 3-30-5	NTLYLQMNSLR	FALSE	FALSE	(96);(96);(96)	(106);(106);(106)	0	0	11	_NTLYLQM[Oxidation (M)]NSLR_	182.941
uniprot-Homo sapiens-9606-2022-11	P01764;P01768;P0DP03	HV323_HUMAN;HV330_HUMAN;HVC05_HUMAN	IGHV3-23;IGHV3-30;IGHV3-30-5	Immunoglobulin heavy variable 3-23;Immunoglobulin heavy variable 3-30;Immunoglobulin heavy variable 3-30-5	AEDTAVYYCAK	FALSE	TRUE	(107);(107);(107)	(117);(117);(117)	0	0	11	_AEDTAVYYC[Carbamidomethyl (C)]AK_	0
uniprot-Homo sapiens-9606-2022-11	P0DOX2	IGA2_HUMAN	NaN	Immunoglobulin alpha-2 heavy chain	GRFTISR	FALSE	FALSE	-65	-71	1	0.00185071	7	_GRFTISR_	1628.55
uniprot-Homo sapiens-9606-2022-11	P0DOX2	IGA2_HUMAN	NaN	Immunoglobulin alpha-2 heavy chain	WLQGSQELPR	FALSE	FALSE	-366	-375	0	0	10	_WLQGSQELPR_	1036.18
uniprot-Homo sapiens-9606-2022-11	P0DOX2	IGA2_HUMAN	NaN	Immunoglobulin alpha-2 heavy chain	AEDTAVYYCAR	FALSE	FALSE	-87	-97	0	0	11	_AEDTAVYYC[Carbamidomethyl (C)]AR_	233.295
uniprot-Homo sapiens-9606-2022-11	P0DOX2	IGA2_HUMAN	NaN	Immunoglobulin alpha-2 heavy chain	GTTVTVSSASPTSPK	TRUE	TRUE	-108	-122	0	0	15	_GTTVTVSSASPTSPK_	86.2415
uniprot-Homo sapiens-9606-2022-11	P0DOX2	IGA2_HUMAN	NaN	Immunoglobulin alpha-2 heavy chain	DASGATFTWTPSSGK	FALSE	FALSE	-256	-270	0	0	15	_DASGATFTWTPSSGK_	0
uniprot-Homo sapiens-9606-2022-11	P27824	CALX_HUMAN	CANX	Calnexin	AEEDEILNR	TRUE	TRUE	-574	-582	0	0	9	_AEEDEILNR_	230.523
uniprot-Homo sapiens-9606-2022-11	P52565	GDIR1_HUMAN	ARHGDIA	Rho GDP-dissociation inhibitor 1	AEEYEFLTPVEEAPK	TRUE	TRUE	-153	-167	0	0.00106458	15	_AEEYEFLTPVEEAPK_	301.883
uniprot-Homo sapiens-9606-2022-11	P52565	GDIR1_HUMAN	ARHGDIA	Rho GDP-dissociation inhibitor 1	SIQEIQELDKDDESLRK	TRUE	TRUE	-34	-50	2	0	17	_SIQEIQELDKDDESLRK_	163.31
uniprot-Homo sapiens-9606-2022-11	P52565	GDIR1_HUMAN	ARHGDIA	Rho GDP-dissociation inhibitor 1	YIQHTYR	TRUE	TRUE	-128	-134	0	0	7	_YIQHTYR_	145.872
uniprot-Homo sapiens-9606-2022-11	P52565	GDIR1_HUMAN	ARHGDIA	Rho GDP-dissociation inhibitor 1	IDKTDYMVGSYGPR	TRUE	TRUE	-139	-152	1	0	14	_IDKTDYM[Oxidation (M)]VGSYGPR_	135.494
uniprot-Homo sapiens-9606-2022-11	P67936	TPM4_HUMAN	TPM4	Tropomyosin alpha-4 chain	AGLNSLEAVKR	TRUE	TRUE	-2	-12	1	0	11	_[Acetyl (Protein N-term)]AGLNSLEAVKR_	3675.81
uniprot-Homo sapiens-9606-2022-11	P67936	TPM4_HUMAN	TPM4	Tropomyosin alpha-4 chain	IQALQQQADEAEDR	TRUE	TRUE	-14	-27	0	0.000475285	14	_IQALQQQADEAEDR_	1963.32
uniprot-Homo sapiens-9606-2022-11	P67936	TPM4_HUMAN	TPM4	Tropomyosin alpha-4 chain	EKAEGDVAALNR	TRUE	TRUE	-43	-54	1	0	12	_EKAEGDVAALNR_	1274.32
uniprot-Homo sapiens-9606-2022-11	P67936	TPM4_HUMAN	TPM4	Tropomyosin alpha-4 chain	KLVILEGELER	FALSE	FALSE	-132	-142	1	0.00185071	11	_KLVILEGELER_	842.202
uniprot-Homo sapiens-9606-2022-11	P67936	TPM4_HUMAN	TPM4	Tropomyosin alpha-4 chain	AEGDVAALNRR	TRUE	TRUE	-45	-55	1	0.00134409	11	_AEGDVAALNRR_	648.699
uniprot-Homo sapiens-9606-2022-11	P67936	TPM4_HUMAN	TPM4	Tropomyosin alpha-4 chain	AEGDVAALNR	TRUE	TRUE	-45	-54	0	0.00134409	10	_AEGDVAALNR_	410.966
uniprot-Homo sapiens-9606-2022-11	P67936	TPM4_HUMAN	TPM4	Tropomyosin alpha-4 chain	YSEKEDKYEEEIK	TRUE	TRUE	-178	-190	2	0.000826788	13	_YSEKEDKYEEEIK_	374.835
uniprot-Homo sapiens-9606-2022-11	P67936	TPM4_HUMAN	TPM4	Tropomyosin alpha-4 chain	YSEKEDKYEEEIK	TRUE	TRUE	-178	-190	2	0.000826788	13	_YSEKEDKYEEEIK_	374.835
uniprot-Homo sapiens-9606-2022-11	P67936	TPM4_HUMAN	TPM4	Tropomyosin alpha-4 chain	LVILEGELER	FALSE	FALSE	-133	-142	0	0.000826788	10	_LVILEGELER_	356.369
uniprot-Homo sapiens-9606-2022-11	P67936	TPM4_HUMAN	TPM4	Tropomyosin alpha-4 chain	TIDDLEEKLAQAK	TRUE	TRUE	-216	-228	1	0	13	_TIDDLEEKLAQAK_	230.078
uniprot-Homo sapiens-9606-2022-11	P67936	TPM4_HUMAN	TPM4	Tropomyosin alpha-4 chain	EKAEGDVAALNRR	TRUE	TRUE	-43	-55	2	0.00533491	13	_EKAEGDVAALNRR_	100.88
uniprot-Homo sapiens-9606-2022-11	P67936	TPM4_HUMAN	TPM4	Tropomyosin alpha-4 chain	CGDLEEELK	FALSE	FALSE	-154	-162	0	0	9	_C[Carbamidomethyl (C)]GDLEEELK_	89.3201
uniprot-Homo sapiens-9606-2022-11	P67936	TPM4_HUMAN	TPM4	Tropomyosin alpha-4 chain	KIQALQQQADEAEDR	TRUE	TRUE	-13	-27	1	0	15	_KIQALQQQADEAEDR_	53.9221
uniprot-Homo sapiens-9606-2022-11	Q09666	AHNK_HUMAN	AHNAK	Neuroblast differentiation-associated protein AHNAK	AEGPEVDVNLPK	TRUE	TRUE	(764)(892)(1727)(2063)(2525)(2909)	(775)(903)(1738)(2074)(2536)(2920)	0	0	12	_AEGPEVDVNLPK_	269.384
uniprot-Homo sapiens-9606-2022-11	Q09666	AHNK_HUMAN	AHNAK	Neuroblast differentiation-associated protein AHNAK	AVEVQGPSLESGDHGK	TRUE	TRUE	-288	-303	0	0	16	_AVEVQGPSLESGDHGK_	222.929
uniprot-Homo sapiens-9606-2022-11	Q09666	AHNK_HUMAN	AHNAK	Neuroblast differentiation-associated protein AHNAK	VKGDFDVSVPK	TRUE	TRUE	-4863	-4873	1	0.00588408	11	_VKGDFDVSVPK_	129.429
uniprot-Homo sapiens-9606-2022-11	Q09666	AHNK_HUMAN	AHNAK	Neuroblast differentiation-associated protein AHNAK	VDVDVPDVNIEGPDAK	TRUE	TRUE	(3186)(3638)(3968)(4688)	(3201)(3653)(3983)(4703)	0	0.00106458	16	_VDVDVPDVNIEGPDAK_	113.694
uniprot-Homo sapiens-9606-2022-11	Q09666	AHNK_HUMAN	AHNAK	Neuroblast differentiation-associated protein AHNAK	VKGDVDVSVPK	TRUE	TRUE	(1209)(1936)	(1219)(1946)	1	0.00507311	11	_VKGDVDVSVPK_	85.4933
uniprot-Homo sapiens-9606-2022-11	Q09666	AHNK_HUMAN	AHNAK	Neuroblast differentiation-associated protein AHNAK	VDTNAPDLSLEGPEGK	TRUE	TRUE	-1034	-1049	0	0.00106458	16	_VDTNAPDLSLEGPEGK_	53.2099
uniprot-Homo sapiens-9606-2022-11	Q9NZB2	F120A_HUMAN	FAM120A	Constitutive coactivator of PPAR-gamma-like protein 1	AEGSSTASSGSQLAEGK	TRUE	TRUE	-503	-519	0	0	17	_AEGSSTASSGSQLAEGK_	71.828
uniprot-Homo sapiens-9606-2022-11	P13647	K2C5_HUMAN	KRT5	Keratin, type II cytoskeletal 5	LAELEEALQK	TRUE	TRUE	-432	-441	0	0.00185071	10	_LAELEEALQK_	3621.55
uniprot-Homo sapiens-9606-2022-11	P13647	K2C5_HUMAN	KRT5	Keratin, type II cytoskeletal 5	VDALMDEINFMK	TRUE	TRUE	-293	-304	0	0	12	_VDALM[Oxidation (M)]DEINFM[Oxidation (M)]K_	2584.38
uniprot-Homo sapiens-9606-2022-11	P13647	K2C5_HUMAN	KRT5	Keratin, type II cytoskeletal 5	VDALMDEINFMK	TRUE	TRUE	-293	-304	0	0	12	_VDALMDEINFM[Oxidation (M)]K_	2584.38
uniprot-Homo sapiens-9606-2022-11	P13647	K2C5_HUMAN	KRT5	Keratin, type II cytoskeletal 5	VDALMDEINFMK	TRUE	TRUE	-293	-304	0	0	12	_VDALMDEINFMK_	2584.38
uniprot-Homo sapiens-9606-2022-11	P13647	K2C5_HUMAN	KRT5	Keratin, type II cytoskeletal 5	ISISTSGGSFR	TRUE	TRUE	-74	-84	0	0	11	_ISISTSGGSFR_	2582.68
uniprot-Homo sapiens-9606-2022-11	P13647	K2C5_HUMAN	KRT5	Keratin, type II cytoskeletal 5	YEELQQTAGR	TRUE	TRUE	-365	-374	0	0	10	_YEELQQTAGR_	2418.35
uniprot-Homo sapiens-9606-2022-11	P13647	K2C5_HUMAN	KRT5	Keratin, type II cytoskeletal 5	VSLAGACGVGGYGSR	TRUE	TRUE	-49	-63	0	0	15	_VSLAGAC[Carbamidomethyl (C)]GVGGYGSR_	1637.15
uniprot-Homo sapiens-9606-2022-11	P13647	K2C5_HUMAN	KRT5	Keratin, type II cytoskeletal 5	TTAENEFVMLKK	TRUE	TRUE	-266	-277	1	0	12	_TTAENEFVM[Oxidation (M)]LKK_	1521.57
uniprot-Homo sapiens-9606-2022-11	P13647	K2C5_HUMAN	KRT5	Keratin, type II cytoskeletal 5	TTAENEFVMLKK	TRUE	TRUE	-266	-277	1	0	12	_TTAENEFVMLKK_	1521.57
uniprot-Homo sapiens-9606-2022-11	P13647	K2C5_HUMAN	KRT5	Keratin, type II cytoskeletal 5	SRTEAESWYQTK	TRUE	TRUE	-353	-364	1	0	12	_SRTEAESWYQTK_	1341.73
uniprot-Homo sapiens-9606-2022-11	P13647	K2C5_HUMAN	KRT5	Keratin, type II cytoskeletal 5	DVDAAYMNKVELEAK	FALSE	FALSE	-278	-292	1	0.000475285	15	_DVDAAYM[Oxidation (M)]NKVELEAK_	1289.8
uniprot-Homo sapiens-9606-2022-11	P13647	K2C5_HUMAN	KRT5	Keratin, type II cytoskeletal 5	DVDAAYMNKVELEAK	FALSE	FALSE	-278	-292	1	0.000475285	15	_DVDAAYMNKVELEAK_	1289.8
uniprot-Homo sapiens-9606-2022-11	P13647	K2C5_HUMAN	KRT5	Keratin, type II cytoskeletal 5	TEAESWYQTK	TRUE	TRUE	-355	-364	0	0	10	_TEAESWYQTK_	1187.57
uniprot-Homo sapiens-9606-2022-11	P13647	K2C5_HUMAN	KRT5	Keratin, type II cytoskeletal 5	EYQELMNTK	TRUE	TRUE	-452	-460	0	0.000826788	9	_EYQELM[Oxidation (M)]NTK_	978.921
uniprot-Homo sapiens-9606-2022-11	P13647	K2C5_HUMAN	KRT5	Keratin, type II cytoskeletal 5	AQYEEIANR	TRUE	TRUE	-344	-352	0	0.00274223	9	_AQYEEIANR_	779.184
uniprot-Homo sapiens-9606-2022-11	P13647	K2C5_HUMAN	KRT5	Keratin, type II cytoskeletal 5	LRAEIDNVK	TRUE	TRUE	-396	-404	1	0.00185071	9	_LRAEIDNVK_	775.143
uniprot-Homo sapiens-9606-2022-11	P13647	K2C5_HUMAN	KRT5	Keratin, type II cytoskeletal 5	LRAEIDNVKK	TRUE	TRUE	-396	-405	2	0	10	_LRAEIDNVKK_	728.928
uniprot-Homo sapiens-9606-2022-11	P13647	K2C5_HUMAN	KRT5	Keratin, type II cytoskeletal 5	LRAEIDNVKK	TRUE	TRUE	-396	-405	2	0	10	_LRAEIDNVKK_	728.928
uniprot-Homo sapiens-9606-2022-11	P13647	K2C5_HUMAN	KRT5	Keratin, type II cytoskeletal 5	TTAENEFVMLK	TRUE	TRUE	-266	-276	0	0	11	_TTAENEFVMLK_	710.307
uniprot-Homo sapiens-9606-2022-11	P13647	K2C5_HUMAN	KRT5	Keratin, type II cytoskeletal 5	TTAENEFVMLK	TRUE	TRUE	-266	-276	0	0	11	_TTAENEFVM[Oxidation (M)]LK_	710.307
uniprot-Homo sapiens-9606-2022-11	P13647	K2C5_HUMAN	KRT5	Keratin, type II cytoskeletal 5	NMQDLVEDFK	TRUE	TRUE	-246	-255	0	0	10	_NMQDLVEDFK_	680.764
uniprot-Homo sapiens-9606-2022-11	P13647	K2C5_HUMAN	KRT5	Keratin, type II cytoskeletal 5	NMQDLVEDFK	TRUE	TRUE	-246	-255	0	0	10	_NM[Oxidation (M)]QDLVEDFK_	680.764
uniprot-Homo sapiens-9606-2022-11	P13647	K2C5_HUMAN	KRT5	Keratin, type II cytoskeletal 5	SFSTASAITPSVSR	TRUE	TRUE	-16	-29	0	0	14	_SFSTASAITPSVSR_	665.04
uniprot-Homo sapiens-9606-2022-11	P13647	K2C5_HUMAN	KRT5	Keratin, type II cytoskeletal 5	GLGVGFGSGGGSSSSVK	TRUE	TRUE	-560	-576	0	0	17	_GLGVGFGSGGGSSSSVK_	607.381
uniprot-Homo sapiens-9606-2022-11	P13647	K2C5_HUMAN	KRT5	Keratin, type II cytoskeletal 5	SRQSSVSFR	TRUE	TRUE	-2	-10	1	0.00876449	9	_[Acetyl (Protein N-term)]SRQSSVSFR_	585.462
uniprot-Homo sapiens-9606-2022-11	P13647	K2C5_HUMAN	KRT5	Keratin, type II cytoskeletal 5	QCANLQNAIADAEQR	TRUE	TRUE	-406	-420	0	0	15	_QC[Carbamidomethyl (C)]ANLQNAIADAEQR_	574.343
uniprot-Homo sapiens-9606-2022-11	P13647	K2C5_HUMAN	KRT5	Keratin, type II cytoskeletal 5	SLYNLGGSKR	TRUE	TRUE	-64	-73	1	0	10	_SLYNLGGSKR_	437.482
uniprot-Homo sapiens-9606-2022-11	P13647	K2C5_HUMAN	KRT5	Keratin, type II cytoskeletal 5	NMQDLVEDFKNK	TRUE	TRUE	-246	-257	1	0	12	_NM[Oxidation (M)]QDLVEDFKNK_	340.055
uniprot-Homo sapiens-9606-2022-11	P13647	K2C5_HUMAN	KRT5	Keratin, type II cytoskeletal 5	NMQDLVEDFKNK	TRUE	TRUE	-246	-257	1	0	12	_NMQDLVEDFKNK_	340.055
uniprot-Homo sapiens-9606-2022-11	P13647	K2C5_HUMAN	KRT5	Keratin, type II cytoskeletal 5	GELALKDAR	FALSE	FALSE	-421	-429	1	0.00167392	9	_GELALKDAR_	295.463
uniprot-Homo sapiens-9606-2022-11	P13647	K2C5_HUMAN	KRT5	Keratin, type II cytoskeletal 5	AEIDNVKK	TRUE	TRUE	-398	-405	1	0.00185071	8	_AEIDNVKK_	119.042
uniprot-Homo sapiens-9606-2022-11	P13647	K2C5_HUMAN	KRT5	Keratin, type II cytoskeletal 5	SGGGGGGGFGR	TRUE	TRUE	-38	-48	0	0	11	_SGGGGGGGFGR_	83.3906
uniprot-Homo sapiens-9606-2022-11	P13647	K2C5_HUMAN	KRT5	Keratin, type II cytoskeletal 5	TEEREQIK	FALSE	FALSE	-166	-173	1	0.00692042	8	_TEEREQIK_	73.3519
uniprot-Homo sapiens-9606-2022-11	P13647	K2C5_HUMAN	KRT5	Keratin, type II cytoskeletal 5	FLEQQNKVLDTK	FALSE	FALSE	-188	-199	1	0.00185071	12	_FLEQQNKVLDTK_	41.2382
uniprot-Homo sapiens-9606-2022-11	P23396	RS3_HUMAN	RPS3	40S ribosomal protein S3	AELNEFLTR	TRUE	TRUE	-19	-27	0	0.00106458	9	_AELNEFLTR_	834.888
uniprot-Homo sapiens-9606-2022-11	P23396	RS3_HUMAN	RPS3	40S ribosomal protein S3	GGKPEPPAMPQPVPTA	TRUE	TRUE	-228	-243	1	0	16	_GGKPEPPAMPQPVPTA_	334.447
uniprot-Homo sapiens-9606-2022-11	P23396	RS3_HUMAN	RPS3	40S ribosomal protein S3	GGKPEPPAMPQPVPTA	TRUE	TRUE	-228	-243	1	0	16	_GGKPEPPAM[Oxidation (M)]PQPVPTA_	334.447
uniprot-Homo sapiens-9606-2022-11	P23396	RS3_HUMAN	RPS3	40S ribosomal protein S3	ELAEDGYSGVEVR	TRUE	TRUE	-28	-40	0	0	13	_ELAEDGYSGVEVR_	214.417
uniprot-Homo sapiens-9606-2022-11	P23396	RS3_HUMAN	RPS3	40S ribosomal protein S3	IMLPWDPTGK	TRUE	TRUE	-188	-197	0	0	10	_IM[Oxidation (M)]LPWDPTGK_	152.428
uniprot-Homo sapiens-9606-2022-11	P23396	RS3_HUMAN	RPS3	40S ribosomal protein S3	IMLPWDPTGK	TRUE	TRUE	-188	-197	0	0	10	_IMLPWDPTGK_	152.428
uniprot-Homo sapiens-9606-2022-11	P23396	RS3_HUMAN	RPS3	40S ribosomal protein S3	IRELTAVVQK	TRUE	TRUE	-66	-75	1	0	10	_IRELTAVVQK_	126.193
uniprot-Homo sapiens-9606-2022-11	P23396	RS3_HUMAN	RPS3	40S ribosomal protein S3	TEIIILATR	TRUE	TRUE	-46	-54	0	0	9	_TEIIILATR_	82.6928
uniprot-Homo sapiens-9606-2022-11	P23396	RS3_HUMAN	RPS3	40S ribosomal protein S3	DEILPTTPISEQK	TRUE	TRUE	-215	-227	0	0.000826788	13	_DEILPTTPISEQK_	0
uniprot-Homo sapiens-9606-2022-11	Q9Y608	LRRF2_HUMAN	LRRFIP2	Leucine-rich repeat flightless-interacting protein 2	AEQDITTLEQSISR	TRUE	TRUE	-640	-653	0	0	14	_AEQDITTLEQSISR_	197.459
uniprot-Homo sapiens-9606-2022-11	P11233	RALA_HUMAN	RALA	Ras-related protein Ral-A	AEQWNVNYVETSAK	TRUE	TRUE	-146	-159	0	0	14	_AEQWNVNYVETSAK_	384
uniprot-Homo sapiens-9606-2022-11	P11233	RALA_HUMAN	RALA	Ras-related protein Ral-A	VKEDENVPFLLVGNK	TRUE	TRUE	-114	-128	1	0.000826788	15	_VKEDENVPFLLVGNK_	239.433
uniprot-Homo sapiens-9606-2022-11	P40429	RL13A_HUMAN	RPL13A	60S ribosomal protein L13a	YQAVTATLEEK	FALSE	FALSE	-149	-159	0	0	11	_YQAVTATLEEK_	304.118
uniprot-Homo sapiens-9606-2022-11	P40429	RL13A_HUMAN	RPL13A	60S ribosomal protein L13a	AEVQVLVLDGR	TRUE	TRUE	-2	-12	0	0	11	_[Acetyl (Protein N-term)]AEVQVLVLDGR_	98.6308
uniprot-Homo sapiens-9606-2022-11	P40429	RL13A_HUMAN	RPL13A	60S ribosomal protein L13a	LAHEVGWK	TRUE	TRUE	-141	-148	0	0.00134409	8	_LAHEVGWK_	95.368
uniprot-Homo sapiens-9606-2022-11	P53396	ACLY_HUMAN	ACLY	ATP-citrate synthase	AFDSGIIPMEFVNK	TRUE	TRUE	-949	-962	0	0.00106458	14	_AFDSGIIPM[Oxidation (M)]EFVNK_	292.655
uniprot-Homo sapiens-9606-2022-11	P53396	ACLY_HUMAN	ACLY	ATP-citrate synthase	LNPEDIKK	TRUE	TRUE	-160	-167	1	0.00134409	8	_LNPEDIKK_	191.289
uniprot-Homo sapiens-9606-2022-11	P53396	ACLY_HUMAN	ACLY	ATP-citrate synthase	IGNTGGMLDNILASK	TRUE	TRUE	-636	-650	0	0.00692042	15	_IGNTGGM[Oxidation (M)]LDNILASK_	150.133
uniprot-Homo sapiens-9606-2022-11	Q14315	FLNC_HUMAN	FLNC	Filamin-C	ILVGPSEIGDASK	TRUE	TRUE	-2031	-2043	0	0.00106458	13	_ILVGPSEIGDASK_	368.773
uniprot-Homo sapiens-9606-2022-11	Q14315	FLNC_HUMAN	FLNC	Filamin-C	AFGPGLEGGLVNK	TRUE	TRUE	-1355	-1367	0	0.00134409	13	_AFGPGLEGGLVNK_	340.096
uniprot-Homo sapiens-9606-2022-11	Q14315	FLNC_HUMAN	FLNC	Filamin-C	SLTATGGNHVTAR	TRUE	TRUE	-1279	-1291	0	0	13	_SLTATGGNHVTAR_	179.519
uniprot-Homo sapiens-9606-2022-11	Q14315	FLNC_HUMAN	FLNC	Filamin-C	VEAAEIVEGEDSAYSVR	TRUE	TRUE	-2261	-2277	0	0	17	_VEAAEIVEGEDSAYSVR_	176.917
uniprot-Homo sapiens-9606-2022-11	Q14315	FLNC_HUMAN	FLNC	Filamin-C	TDTYVTDNGDGTYR	TRUE	TRUE	-1300	-1313	0	0	14	_TDTYVTDNGDGTYR_	126.33
uniprot-Homo sapiens-9606-2022-11	Q14315	FLNC_HUMAN	FLNC	Filamin-C	GGLVGTPAPFSIDTK	TRUE	TRUE	-1074	-1088	0	0.00185071	15	_GGLVGTPAPFSIDTK_	107.772
uniprot-Homo sapiens-9606-2022-11	Q14315	FLNC_HUMAN	FLNC	Filamin-C	VHVQPAVDTSGVK	TRUE	TRUE	-1242	-1254	0	0	13	_VHVQPAVDTSGVK_	70.1211
uniprot-Homo sapiens-9606-2022-11	Q14315	FLNC_HUMAN	FLNC	Filamin-C	VKAEGPGLNR	TRUE	TRUE	-870	-879	1	0	10	_VKAEGPGLNR_	63.2902
uniprot-Homo sapiens-9606-2022-11	Q14315	FLNC_HUMAN	FLNC	Filamin-C	SPFVVNVAPPLDLSK	TRUE	TRUE	-954	-968	0	0.00106458	15	_SPFVVNVAPPLDLSK_	62.254
uniprot-Homo sapiens-9606-2022-11	Q14315	FLNC_HUMAN	FLNC	Filamin-C	VPQLPITNFNR	TRUE	TRUE	-173	-183	0	0	11	_VPQLPITNFNR_	51.2807
uniprot-Homo sapiens-9606-2022-11	Q14315	FLNC_HUMAN	FLNC	Filamin-C	DAGEGLLTVQILDPEGKPK	TRUE	TRUE	-1568	-1586	1	0.000826788	19	_DAGEGLLTVQILDPEGKPK_	36.0518
uniprot-Homo sapiens-9606-2022-11	Q14315	FLNC_HUMAN	FLNC	Filamin-C	AWGPGLETGQVGK	TRUE	TRUE	-576	-588	0	0	13	_AWGPGLETGQVGK_	0
uniprot-Homo sapiens-9606-2022-11	P84103	SRSF3_HUMAN	SRSF3	Serine/arginine-rich splicing factor 3	AFGYYGPLR	TRUE	TRUE	-29	-37	0	0.00185071	9	_AFGYYGPLR_	135.632
uniprot-Homo sapiens-9606-2022-11	P17987	TCPA_HUMAN	TCP1	T-complex protein 1 subunit alpha	YPVNSVNILK	TRUE	TRUE	-190	-199	0	0.00185071	10	_YPVNSVNILK_	354.434
uniprot-Homo sapiens-9606-2022-11	P17987	TCPA_HUMAN	TCP1	T-complex protein 1 subunit alpha	ICDDELILIK	TRUE	TRUE	-356	-365	0	0	10	_IC[Carbamidomethyl (C)]DDELILIK_	295.212
uniprot-Homo sapiens-9606-2022-11	P17987	TCPA_HUMAN	TCP1	T-complex protein 1 subunit alpha	EQLAIAEFAR	TRUE	TRUE	-434	-443	0	0.00185071	10	_EQLAIAEFAR_	273.332
uniprot-Homo sapiens-9606-2022-11	P17987	TCPA_HUMAN	TCP1	T-complex protein 1 subunit alpha	AFHNEAQVNPER	TRUE	TRUE	-469	-480	0	0	12	_AFHNEAQVNPER_	154.663
uniprot-Homo sapiens-9606-2022-11	P17987	TCPA_HUMAN	TCP1	T-complex protein 1 subunit alpha	SLLVIPNTLAVNAAQDSTDLVAK	TRUE	TRUE	-444	-466	0	0.00106458	23	_SLLVIPNTLAVNAAQDSTDLVAK_	23.5388
uniprot-Homo sapiens-9606-2022-11	Q9Y6M9	NDUB9_HUMAN	NDUFB9	NADH dehydrogenase [ubiquinone] 1 beta subcomplex subunit 9	AFLASGPYLTHQQK	TRUE	TRUE	-2	-15	0	0	14	_[Acetyl (Protein N-term)]AFLASGPYLTHQQK_	93.5528
uniprot-Homo sapiens-9606-2022-11	Q12931	TRAP1_HUMAN	TRAP1	Heat shock protein 75 kDa, mitochondrial	AFLDALQNQAEASSK	TRUE	TRUE	-182	-196	0	0	15	_AFLDALQNQAEASSK_	120.292
uniprot-Homo sapiens-9606-2022-11	Q16629	SRSF7_HUMAN	SRSF7	Serine/arginine-rich splicing factor 7	AFSYYGPLR	TRUE	TRUE	-30	-38	0	0.000826788	9	_AFSYYGPLR_	135.625
uniprot-Homo sapiens-9606-2022-11	O95394	AGM1_HUMAN	PGM3	Phosphoacetylglucosamine mutase	AFVRPSGTEDVVR	TRUE	TRUE	-493	-505	1	0.00106458	13	_AFVRPSGTEDVVR_	21.233
uniprot-Homo sapiens-9606-2022-11	O95295	SNAPN_HUMAN	SNAPIN	SNARE-associated protein Snapin	AGAGSAAVSGAGTPVAGPTGR	TRUE	TRUE	-2	-22	0	0	21	_[Acetyl (Protein N-term)]AGAGSAAVSGAGTPVAGPTGR_	67.1391
uniprot-Homo sapiens-9606-2022-11	P40926	MDHM_HUMAN	MDH2	Malate dehydrogenase, mitochondrial	IFGVTTLDIVR	TRUE	TRUE	-166	-176	0	0	11	_IFGVTTLDIVR_	1140.52
uniprot-Homo sapiens-9606-2022-11	P40926	MDHM_HUMAN	MDH2	Malate dehydrogenase, mitochondrial	AGAGSATLSMAYAGAR	TRUE	TRUE	-242	-257	0	0	16	_AGAGSATLSMAYAGAR_	410.812
uniprot-Homo sapiens-9606-2022-11	P40926	MDHM_HUMAN	MDH2	Malate dehydrogenase, mitochondrial	AGAGSATLSMAYAGAR	TRUE	TRUE	-242	-257	0	0	16	_AGAGSATLSM[Oxidation (M)]AYAGAR_	410.812
uniprot-Homo sapiens-9606-2022-11	P40926	MDHM_HUMAN	MDH2	Malate dehydrogenase, mitochondrial	VNVPVIGGHAGK	TRUE	TRUE	-192	-203	0	0	12	_VNVPVIGGHAGK_	265.125
uniprot-Homo sapiens-9606-2022-11	P40926	MDHM_HUMAN	MDH2	Malate dehydrogenase, mitochondrial	TIIPLISQCTPK	TRUE	TRUE	-204	-215	0	0	12	_TIIPLISQC[Carbamidomethyl (C)]TPK_	115.196
uniprot-Homo sapiens-9606-2022-11	P40926	MDHM_HUMAN	MDH2	Malate dehydrogenase, mitochondrial	GCDVVVIPAGVPR	TRUE	TRUE	-92	-104	0	0.000826788	13	_GC[Carbamidomethyl (C)]DVVVIPAGVPR_	72.1451
uniprot-Homo sapiens-9606-2022-11	P40926	MDHM_HUMAN	MDH2	Malate dehydrogenase, mitochondrial	VAVLGASGGIGQPLSLLLK	TRUE	TRUE	-27	-45	0	0.00106458	19	_VAVLGASGGIGQPLSLLLK_	23.5537
uniprot-Homo sapiens-9606-2022-11	P04406	G3P_HUMAN	GAPDH	Glyceraldehyde-3-phosphate dehydrogenase	VIISAPSADAPMFVMGVNHEK	TRUE	TRUE	-119	-139	0	0	21	_VIISAPSADAPMFVMGVNHEK_	3121.48
uniprot-Homo sapiens-9606-2022-11	P04406	G3P_HUMAN	GAPDH	Glyceraldehyde-3-phosphate dehydrogenase	VIISAPSADAPMFVMGVNHEK	TRUE	TRUE	-119	-139	0	0	21	_VIISAPSADAPM[Oxidation (M)]FVM[Oxidation (M)]GVNHEK_	3121.48
uniprot-Homo sapiens-9606-2022-11	P04406	G3P_HUMAN	GAPDH	Glyceraldehyde-3-phosphate dehydrogenase	VIISAPSADAPMFVMGVNHEK	TRUE	TRUE	-119	-139	0	0	21	_VIISAPSADAPM[Oxidation (M)]FVM[Oxidation (M)]GVNHEK_	3121.48
uniprot-Homo sapiens-9606-2022-11	P04406	G3P_HUMAN	GAPDH	Glyceraldehyde-3-phosphate dehydrogenase	VVDLMAHMASKE	TRUE	TRUE	-324	-335	1	0	12	_VVDLM[Oxidation (M)]AHM[Oxidation (M)]ASKE_	1472.03
uniprot-Homo sapiens-9606-2022-11	P04406	G3P_HUMAN	GAPDH	Glyceraldehyde-3-phosphate dehydrogenase	VVDLMAHMASKE	TRUE	TRUE	-324	-335	1	0	12	_VVDLMAHM[Oxidation (M)]ASKE_	1472.03
uniprot-Homo sapiens-9606-2022-11	P04406	G3P_HUMAN	GAPDH	Glyceraldehyde-3-phosphate dehydrogenase	VVDLMAHMASKE	TRUE	TRUE	-324	-335	1	0	12	_VVDLM[Oxidation (M)]AHMASKE_	1472.03
uniprot-Homo sapiens-9606-2022-11	P04406	G3P_HUMAN	GAPDH	Glyceraldehyde-3-phosphate dehydrogenase	VVDLMAHMASKE	TRUE	TRUE	-324	-335	1	0	12	_VVDLMAHMASKE_	1472.03
uniprot-Homo sapiens-9606-2022-11	P04406	G3P_HUMAN	GAPDH	Glyceraldehyde-3-phosphate dehydrogenase	GALQNIIPASTGAAK	TRUE	TRUE	-201	-215	0	0.000826788	15	_GALQNIIPASTGAAK_	1324.32
uniprot-Homo sapiens-9606-2022-11	P04406	G3P_HUMAN	GAPDH	Glyceraldehyde-3-phosphate dehydrogenase	LTGMAFR	FALSE	FALSE	-228	-234	0	0.00449371	7	_LTGM[Oxidation (M)]AFR_	984.664
uniprot-Homo sapiens-9606-2022-11	P04406	G3P_HUMAN	GAPDH	Glyceraldehyde-3-phosphate dehydrogenase	LVINGNPITIFQER	TRUE	TRUE	-67	-80	0	0.00106458	14	_LVINGNPITIFQER_	827.898
uniprot-Homo sapiens-9606-2022-11	P04406	G3P_HUMAN	GAPDH	Glyceraldehyde-3-phosphate dehydrogenase	VPTANVSVVDLTCR	TRUE	TRUE	-235	-248	0	0	14	_VPTANVSVVDLTC[Carbamidomethyl (C)]R_	793.876
uniprot-Homo sapiens-9606-2022-11	P04406	G3P_HUMAN	GAPDH	Glyceraldehyde-3-phosphate dehydrogenase	VVDLMAHMASK	TRUE	TRUE	-324	-334	0	0	11	_VVDLM[Oxidation (M)]AHMASK_	739.809
uniprot-Homo sapiens-9606-2022-11	P04406	G3P_HUMAN	GAPDH	Glyceraldehyde-3-phosphate dehydrogenase	VVDLMAHMASK	TRUE	TRUE	-324	-334	0	0	11	_VVDLM[Oxidation (M)]AHM[Oxidation (M)]ASK_	739.809
uniprot-Homo sapiens-9606-2022-11	P04406	G3P_HUMAN	GAPDH	Glyceraldehyde-3-phosphate dehydrogenase	VVDLMAHMASK	TRUE	TRUE	-324	-334	0	0	11	_VVDLMAHM[Oxidation (M)]ASK_	739.809
uniprot-Homo sapiens-9606-2022-11	P04406	G3P_HUMAN	GAPDH	Glyceraldehyde-3-phosphate dehydrogenase	VVDLMAHMASK	TRUE	TRUE	-324	-334	0	0	11	_VVDLMAHMASK_	739.809
uniprot-Homo sapiens-9606-2022-11	P04406	G3P_HUMAN	GAPDH	Glyceraldehyde-3-phosphate dehydrogenase	LISWYDNEFGYSNR	TRUE	TRUE	-310	-323	0	0.00134409	14	_LISWYDNEFGYSNR_	231.533
uniprot-Homo sapiens-9606-2022-11	P04406	G3P_HUMAN	GAPDH	Glyceraldehyde-3-phosphate dehydrogenase	QASEGPLK	TRUE	TRUE	-264	-271	0	0	8	_QASEGPLK_	181.961
uniprot-Homo sapiens-9606-2022-11	P04406	G3P_HUMAN	GAPDH	Glyceraldehyde-3-phosphate dehydrogenase	VGVNGFGR	TRUE	TRUE	-6	-13	0	0.00616559	8	_VGVNGFGR_	134.004
uniprot-Homo sapiens-9606-2022-11	P04406	G3P_HUMAN	GAPDH	Glyceraldehyde-3-phosphate dehydrogenase	LVINGNPITIFQERDPSK	TRUE	TRUE	-67	-84	1	0	18	_LVINGNPITIFQERDPSK_	110.022
uniprot-Homo sapiens-9606-2022-11	P04406	G3P_HUMAN	GAPDH	Glyceraldehyde-3-phosphate dehydrogenase	LVINGNPITIFQERDPSK	TRUE	TRUE	-67	-84	1	0	18	_LVINGNPITIFQERDPSK_	110.022
uniprot-Homo sapiens-9606-2022-11	P04406	G3P_HUMAN	GAPDH	Glyceraldehyde-3-phosphate dehydrogenase	AGAHLQGGAK	TRUE	TRUE	-108	-117	0	0.00134409	10	_AGAHLQGGAK_	0
uniprot-Homo sapiens-9606-2022-11	P04406	G3P_HUMAN	GAPDH	Glyceraldehyde-3-phosphate dehydrogenase	IISNASCTTNCLAPLAK	TRUE	TRUE	-146	-162	0	0	17	_IISNASC[Carbamidomethyl (C)]TTNC[Carbamidomethyl (C)]LAPLAK_	0
uniprot-Homo sapiens-9606-2022-11	P05388	RLA0_HUMAN	RPLP0	60S acidic ribosomal protein P0	GHLENNPALEK	FALSE	FALSE	-67	-77	0	0	11	_GHLENNPALEK_	655.422
uniprot-Homo sapiens-9606-2022-11	P05388	RLA0_HUMAN	RPLP0	60S acidic ribosomal protein P0	TSFFQALGITTK	FALSE	FALSE	-135	-146	0	0	12	_TSFFQALGITTK_	386.177
uniprot-Homo sapiens-9606-2022-11	P05388	RLA0_HUMAN	RPLP0	60S acidic ribosomal protein P0	GNVGFVFTK	TRUE	TRUE	-84	-92	0	0.00134409	9	_GNVGFVFTK_	369.842
uniprot-Homo sapiens-9606-2022-11	P05388	RLA0_HUMAN	RPLP0	60S acidic ribosomal protein P0	AGAIAPCEVTVPAQNTGLGPEK	FALSE	FALSE	-113	-134	0	0.00106458	22	_AGAIAPC[Carbamidomethyl (C)]EVTVPAQNTGLGPEK_	89.6894
uniprot-Homo sapiens-9606-2022-11	P05388	RLA0_HUMAN	RPLP0	60S acidic ribosomal protein P0	DMLLANKVPAAAR	FALSE	FALSE	-100	-112	1	0.00134409	13	_DM[Oxidation (M)]LLANKVPAAAR_	62.2459
uniprot-Homo sapiens-9606-2022-11	P06396	GELS_HUMAN	GSN	Gelsolin	HVVPNEVVVQR	TRUE	TRUE	-178	-188	0	0.000826788	11	_HVVPNEVVVQR_	2542.4
uniprot-Homo sapiens-9606-2022-11	P06396	GELS_HUMAN	GSN	Gelsolin	AGALNSNDAFVLK	TRUE	TRUE	-585	-597	0	0	13	_AGALNSNDAFVLK_	514.067
uniprot-Homo sapiens-9606-2022-11	P06396	GELS_HUMAN	GSN	Gelsolin	AGKEPGLQIWR	TRUE	TRUE	-62	-72	1	0.000826788	11	_AGKEPGLQIWR_	345.111
uniprot-Homo sapiens-9606-2022-11	P06396	GELS_HUMAN	GSN	Gelsolin	DSQEEEKTEALTSAK	TRUE	TRUE	-714	-728	1	0	15	_DSQEEEKTEALTSAK_	308.24
uniprot-Homo sapiens-9606-2022-11	P06396	GELS_HUMAN	GSN	Gelsolin	RTPITVVK	TRUE	TRUE	-741	-748	1	0.00669188	8	_RTPITVVK_	163.974
uniprot-Homo sapiens-9606-2022-11	P06396	GELS_HUMAN	GSN	Gelsolin	TGAQELLR	TRUE	TRUE	-616	-623	0	0	8	_TGAQELLR_	112.726
uniprot-Homo sapiens-9606-2022-11	P06396	GELS_HUMAN	GSN	Gelsolin	EGGQTAPASTR	TRUE	TRUE	-554	-564	0	0.000826788	11	_EGGQTAPASTR_	38.6327
uniprot-Homo sapiens-9606-2022-11	Q9NZT1	CALL5_HUMAN	CALML5	Calmodulin-like protein 5	NLSEAQLRK	TRUE	TRUE	-43	-51	1	0	9	_NLSEAQLRK_	171.265
uniprot-Homo sapiens-9606-2022-11	Q9NZT1	CALL5_HUMAN	CALML5	Calmodulin-like protein 5	AGELTPEEEAQYKK	TRUE	TRUE	-2	-15	1	0	14	_[Acetyl (Protein N-term)]AGELTPEEEAQYKK_	0
uniprot-Homo sapiens-9606-2022-11	Q15233	NONO_HUMAN	NONO	Non-POU domain-containing octamer-binding protein	GIVEFSGKPAAR	TRUE	TRUE	-191	-202	1	0	12	_GIVEFSGKPAAR_	2077.13
uniprot-Homo sapiens-9606-2022-11	Q15233	NONO_HUMAN	NONO	Non-POU domain-containing octamer-binding protein	FACHSASLTVR	TRUE	TRUE	-143	-153	0	0	11	_FAC[Carbamidomethyl (C)]HSASLTVR_	260.855
uniprot-Homo sapiens-9606-2022-11	Q15233	NONO_HUMAN	NONO	Non-POU domain-containing octamer-binding protein	AGEVFIHK	TRUE	TRUE	-100	-107	0	0.00185071	8	_AGEVFIHK_	258.507
uniprot-Homo sapiens-9606-2022-11	Q15233	NONO_HUMAN	NONO	Non-POU domain-containing octamer-binding protein	FAQPGSFEYEYAMR	TRUE	TRUE	-257	-270	0	0.00134409	14	_FAQPGSFEYEYAMR_	163.488
uniprot-Homo sapiens-9606-2022-11	Q15233	NONO_HUMAN	NONO	Non-POU domain-containing octamer-binding protein	DKGFGFIR	TRUE	TRUE	-108	-115	1	0.00106458	8	_DKGFGFIR_	150.26
uniprot-Homo sapiens-9606-2022-11	Q15233	NONO_HUMAN	NONO	Non-POU domain-containing octamer-binding protein	VELDNMPLR	TRUE	TRUE	-127	-135	0	0	9	_VELDNMPLR_	149.969
uniprot-Homo sapiens-9606-2022-11	Q15233	NONO_HUMAN	NONO	Non-POU domain-containing octamer-binding protein	MEELHNQEVQK	TRUE	TRUE	-326	-336	0	0.00185071	11	_MEELHNQEVQK_	137.221
uniprot-Homo sapiens-9606-2022-11	P18206	VINC_HUMAN	VCL	Vinculin	SLLDASEEAIKK	TRUE	TRUE	-721	-732	1	0.00106458	12	_SLLDASEEAIKK_	2344.56
uniprot-Homo sapiens-9606-2022-11	P18206	VINC_HUMAN	VCL	Vinculin	EVENSEDPKFR	TRUE	TRUE	-770	-780	1	0	11	_EVENSEDPKFR_	327.899
uniprot-Homo sapiens-9606-2022-11	P18206	VINC_HUMAN	VCL	Vinculin	AQQVSQGLDVLTAK	TRUE	TRUE	-353	-366	0	0	14	_AQQVSQGLDVLTAK_	224.468
uniprot-Homo sapiens-9606-2022-11	P18206	VINC_HUMAN	VCL	Vinculin	LANVMMGPYR	TRUE	TRUE	-529	-538	0	0.000826788	10	_LANVMMGPYR_	191.62
uniprot-Homo sapiens-9606-2022-11	P18206	VINC_HUMAN	VCL	Vinculin	ALASQLQDSLK	TRUE	TRUE	-571	-581	0	0.00106458	11	_ALASQLQDSLK_	110.814
uniprot-Homo sapiens-9606-2022-11	P18206	VINC_HUMAN	VCL	Vinculin	AGEVINQPMMMAAR	TRUE	TRUE	-890	-903	0	0.00106458	14	_AGEVINQPM[Oxidation (M)]M[Oxidation (M)]M[Oxidation (M)]AAR_	105.737
uniprot-Homo sapiens-9606-2022-11	P18206	VINC_HUMAN	VCL	Vinculin	DPSASPGDAGEQAIR	TRUE	TRUE	-286	-300	0	0	15	_DPSASPGDAGEQAIR_	92.3456
uniprot-Homo sapiens-9606-2022-11	P18206	VINC_HUMAN	VCL	Vinculin	ETVQTTEDQILKR	TRUE	TRUE	-60	-72	1	0	13	_ETVQTTEDQILKR_	88.3671
uniprot-Homo sapiens-9606-2022-11	P18206	VINC_HUMAN	VCL	Vinculin	MLGQMTDQVADLR	TRUE	TRUE	-327	-339	0	0.000475285	13	_M[Oxidation (M)]LGQM[Oxidation (M)]TDQVADLR_	80.208
uniprot-Homo sapiens-9606-2022-11	P18206	VINC_HUMAN	VCL	Vinculin	LLAVAATAPPDAPNREEVFDER	TRUE	TRUE	-608	-629	1	0	22	_LLAVAATAPPDAPNREEVFDER_	70.2573
uniprot-Homo sapiens-9606-2022-11	P18206	VINC_HUMAN	VCL	Vinculin	NPGNQAAYEHFETMK	TRUE	TRUE	-685	-699	0	0.000826788	15	_NPGNQAAYEHFETM[Oxidation (M)]K_	68.4687
uniprot-Homo sapiens-9606-2022-11	P25311	ZA2G_HUMAN	AZGP1	Zinc-alpha-2-glycoprotein	AREDIFMETLK	TRUE	TRUE	-92	-102	1	0	11	_AREDIFM[Oxidation (M)]ETLK_	539.826
uniprot-Homo sapiens-9606-2022-11	P25311	ZA2G_HUMAN	AZGP1	Zinc-alpha-2-glycoprotein	AREDIFMETLK	TRUE	TRUE	-92	-102	1	0	11	_AREDIFMETLK_	539.826
uniprot-Homo sapiens-9606-2022-11	P25311	ZA2G_HUMAN	AZGP1	Zinc-alpha-2-glycoprotein	AGEVQEPELR	TRUE	TRUE	-242	-251	0	0	10	_AGEVQEPELR_	367.74
uniprot-Homo sapiens-9606-2022-11	P25311	ZA2G_HUMAN	AZGP1	Zinc-alpha-2-glycoprotein	YSLTYIYTGLSK	TRUE	TRUE	-28	-39	0	0	12	_YSLTYIYTGLSK_	318.959
uniprot-Homo sapiens-9606-2022-11	P25311	ZA2G_HUMAN	AZGP1	Zinc-alpha-2-glycoprotein	QKWEAEPVYVQR	TRUE	TRUE	-166	-177	1	0	12	_QKWEAEPVYVQR_	245.553
uniprot-Homo sapiens-9606-2022-11	P25311	ZA2G_HUMAN	AZGP1	Zinc-alpha-2-glycoprotein	QDPPSVVVTSHQAPGEK	TRUE	TRUE	-204	-220	0	0	17	_QDPPSVVVTSHQAPGEK_	190.851
uniprot-Homo sapiens-9606-2022-11	P25311	ZA2G_HUMAN	AZGP1	Zinc-alpha-2-glycoprotein	QDPPSVVVTSHQAPGEK	TRUE	TRUE	-204	-220	0	0	17	_QDPPSVVVTSHQAPGEK_	190.851
uniprot-Homo sapiens-9606-2022-11	P25311	ZA2G_HUMAN	AZGP1	Zinc-alpha-2-glycoprotein	EIPAWVPFDPAAQITK	TRUE	TRUE	-150	-165	0	0.00185071	16	_EIPAWVPFDPAAQITK_	188.412
uniprot-Homo sapiens-9606-2022-11	P25311	ZA2G_HUMAN	AZGP1	Zinc-alpha-2-glycoprotein	YYYDGKDYIEFNK	TRUE	TRUE	-137	-149	1	0	13	_YYYDGKDYIEFNK_	183.037
uniprot-Homo sapiens-9606-2022-11	P25311	ZA2G_HUMAN	AZGP1	Zinc-alpha-2-glycoprotein	AYLEEECPATLRK	TRUE	TRUE	-180	-192	1	0	13	_AYLEEEC[Carbamidomethyl (C)]PATLRK_	154.757
uniprot-Homo sapiens-9606-2022-11	P25311	ZA2G_HUMAN	AZGP1	Zinc-alpha-2-glycoprotein	WEAEPVYVQR	TRUE	TRUE	-168	-177	0	0.00507311	10	_WEAEPVYVQR_	105.166
uniprot-Homo sapiens-9606-2022-11	P63261	ACTG_HUMAN	ACTG1	Actin, cytoplasmic 2	HQGVMVGMGQK	FALSE	FALSE	-40	-50	0	0	11	_HQGVMVGM[Oxidation (M)]GQK_	4306.44
uniprot-Homo sapiens-9606-2022-11	P63261	ACTG_HUMAN	ACTG1	Actin, cytoplasmic 2	HQGVMVGMGQK	FALSE	FALSE	-40	-50	0	0	11	_HQGVM[Oxidation (M)]VGMGQK_	4306.44
uniprot-Homo sapiens-9606-2022-11	P63261	ACTG_HUMAN	ACTG1	Actin, cytoplasmic 2	HQGVMVGMGQK	FALSE	FALSE	-40	-50	0	0	11	_HQGVM[Oxidation (M)]VGM[Oxidation (M)]GQK_	4306.44
uniprot-Homo sapiens-9606-2022-11	P63261	ACTG_HUMAN	ACTG1	Actin, cytoplasmic 2	HQGVMVGMGQK	FALSE	FALSE	-40	-50	0	0	11	_HQGVMVGMGQK_	4306.44
uniprot-Homo sapiens-9606-2022-11	P63261	ACTG_HUMAN	ACTG1	Actin, cytoplasmic 2	QEYDESGPSIVHR	FALSE	FALSE	-360	-372	0	0	13	_QEYDESGPSIVHR_	3607.5
uniprot-Homo sapiens-9606-2022-11	P63261	ACTG_HUMAN	ACTG1	Actin, cytoplasmic 2	QEYDESGPSIVHR	FALSE	FALSE	-360	-372	0	0	13	_QEYDESGPSIVHR_	3607.5
uniprot-Homo sapiens-9606-2022-11	P63261	ACTG_HUMAN	ACTG1	Actin, cytoplasmic 2	IIAPPERK	FALSE	FALSE	-329	-336	1	0	8	_IIAPPERK_	3091.17
uniprot-Homo sapiens-9606-2022-11	P63261	ACTG_HUMAN	ACTG1	Actin, cytoplasmic 2	IKIIAPPER	FALSE	FALSE	-327	-335	1	0.00185071	9	_IKIIAPPER_	2563.13
uniprot-Homo sapiens-9606-2022-11	P63261	ACTG_HUMAN	ACTG1	Actin, cytoplasmic 2	DSYVGDEAQSK	FALSE	FALSE	-51	-61	0	0.00106458	11	_DSYVGDEAQSK_	2557.07
uniprot-Homo sapiens-9606-2022-11	P63261	ACTG_HUMAN	ACTG1	Actin, cytoplasmic 2	DLTDYLMK	FALSE	FALSE	-184	-191	0	0.00106458	8	_DLTDYLM[Oxidation (M)]K_	2534.49
uniprot-Homo sapiens-9606-2022-11	P63261	ACTG_HUMAN	ACTG1	Actin, cytoplasmic 2	DLTDYLMK	FALSE	FALSE	-184	-191	0	0.00106458	8	_DLTDYLMK_	2534.49
uniprot-Homo sapiens-9606-2022-11	P63261	ACTG_HUMAN	ACTG1	Actin, cytoplasmic 2	VAPEEHPVLLTEAPLNPK	FALSE	FALSE	-96	-113	0	0	18	_VAPEEHPVLLTEAPLNPK_	2524.38
uniprot-Homo sapiens-9606-2022-11	P63261	ACTG_HUMAN	ACTG1	Actin, cytoplasmic 2	VAPEEHPVLLTEAPLNPK	FALSE	FALSE	-96	-113	0	0	18	_VAPEEHPVLLTEAPLNPK_	2524.38
uniprot-Homo sapiens-9606-2022-11	P63261	ACTG_HUMAN	ACTG1	Actin, cytoplasmic 2	CDVDIRK	FALSE	FALSE	-285	-291	1	0.00134409	7	_C[Carbamidomethyl (C)]DVDIRK_	1707.99
uniprot-Homo sapiens-9606-2022-11	P63261	ACTG_HUMAN	ACTG1	Actin, cytoplasmic 2	EEEIAALVIDNGSGMCK	TRUE	TRUE	-2	-18	0	0.000826788	17	_[Acetyl (Protein N-term)]EEEIAALVIDNGSGMC[Carbamidomethyl (C)]K_	1631.29
uniprot-Homo sapiens-9606-2022-11	P63261	ACTG_HUMAN	ACTG1	Actin, cytoplasmic 2	EEEIAALVIDNGSGMCK	TRUE	TRUE	-2	-18	0	0.000826788	17	_[Acetyl (Protein N-term)]EEEIAALVIDNGSGM[Oxidation (M)]C[Carbamidomethyl (C)]K_	1631.29
uniprot-Homo sapiens-9606-2022-11	P63261	ACTG_HUMAN	ACTG1	Actin, cytoplasmic 2	AVFPSIVGRPR	FALSE	FALSE	-29	-39	1	0	11	_AVFPSIVGRPR_	1313.96
uniprot-Homo sapiens-9606-2022-11	P63261	ACTG_HUMAN	ACTG1	Actin, cytoplasmic 2	EITALAPSTMK	FALSE	FALSE	-316	-326	0	0	11	_EITALAPSTMK_	986.269
uniprot-Homo sapiens-9606-2022-11	P63261	ACTG_HUMAN	ACTG1	Actin, cytoplasmic 2	EITALAPSTMK	FALSE	FALSE	-316	-326	0	0	11	_EITALAPSTM[Oxidation (M)]K_	986.269
uniprot-Homo sapiens-9606-2022-11	P63261	ACTG_HUMAN	ACTG1	Actin, cytoplasmic 2	QEYDESGPSIVHRK	FALSE	FALSE	-360	-373	1	0	14	_QEYDESGPSIVHRK_	723.7
uniprot-Homo sapiens-9606-2022-11	P63261	ACTG_HUMAN	ACTG1	Actin, cytoplasmic 2	DLYANTVLSGGTTMYPGIADR	FALSE	FALSE	-292	-312	0	0	21	_DLYANTVLSGGTTM[Oxidation (M)]YPGIADR_	440.533
uniprot-Homo sapiens-9606-2022-11	P63261	ACTG_HUMAN	ACTG1	Actin, cytoplasmic 2	DLYANTVLSGGTTMYPGIADR	FALSE	FALSE	-292	-312	0	0	21	_DLYANTVLSGGTTMYPGIADR_	440.533
uniprot-Homo sapiens-9606-2022-11	P63261	ACTG_HUMAN	ACTG1	Actin, cytoplasmic 2	AGFAGDDAPR	FALSE	FALSE	-19	-28	0	0	10	_AGFAGDDAPR_	412.658
uniprot-Homo sapiens-9606-2022-11	P63261	ACTG_HUMAN	ACTG1	Actin, cytoplasmic 2	AVFPSIVGR	FALSE	FALSE	-29	-37	0	0.00106458	9	_AVFPSIVGR_	370.473
uniprot-Homo sapiens-9606-2022-11	P63261	ACTG_HUMAN	ACTG1	Actin, cytoplasmic 2	KDLYANTVLSGGTTMYPGIADR	FALSE	FALSE	-291	-312	1	0	22	_KDLYANTVLSGGTTM[Oxidation (M)]YPGIADR_	362.479
uniprot-Homo sapiens-9606-2022-11	P63261	ACTG_HUMAN	ACTG1	Actin, cytoplasmic 2	KDLYANTVLSGGTTMYPGIADR	FALSE	FALSE	-291	-312	1	0	22	_KDLYANTVLSGGTTMYPGIADR_	362.479
uniprot-Homo sapiens-9606-2022-11	P63261	ACTG_HUMAN	ACTG1	Actin, cytoplasmic 2	LDLAGRDLTDYLMK	FALSE	FALSE	-178	-191	1	0.000826788	14	_LDLAGRDLTDYLM[Oxidation (M)]K_	161.747
uniprot-Homo sapiens-9606-2022-11	P63261	ACTG_HUMAN	ACTG1	Actin, cytoplasmic 2	DSYVGDEAQSKR	FALSE	FALSE	-51	-62	1	0	12	_DSYVGDEAQSKR_	146.212
uniprot-Homo sapiens-9606-2022-11	P63261	ACTG_HUMAN	ACTG1	Actin, cytoplasmic 2	LCYVALDFEQEMATAASSSSLEK	FALSE	FALSE	-216	-238	0	0.00106458	23	_LC[Carbamidomethyl (C)]YVALDFEQEMATAASSSSLEK_	108.675
uniprot-Homo sapiens-9606-2022-11	P63261	ACTG_HUMAN	ACTG1	Actin, cytoplasmic 2	SYELPDGQVITIGNER	FALSE	FALSE	-239	-254	0	0	16	_SYELPDGQVITIGNER_	70.4971
uniprot-Homo sapiens-9606-2022-11	P63261	ACTG_HUMAN	ACTG1	Actin, cytoplasmic 2	GYSFTTTAER	FALSE	FALSE	-197	-206	0	0	10	_GYSFTTTAER_	0
uniprot-Homo sapiens-9606-2022-11	Q9P258	RCC2_HUMAN	RCC2	Protein RCC2	AGGAAVVITEPEHTK	TRUE	TRUE	-78	-92	0	0	15	_AGGAAVVITEPEHTK_	331.166
uniprot-Homo sapiens-9606-2022-11	Q9P258	RCC2_HUMAN	RCC2	Protein RCC2	TVVSGSCAAHSLLITTEGK	TRUE	TRUE	-152	-170	0	0	19	_TVVSGSC[Carbamidomethyl (C)]AAHSLLITTEGK_	38.6881
uniprot-Homo sapiens-9606-2022-11	P41091	IF2G_HUMAN	EIF2S3	Eukaryotic translation initiation factor 2 subunit 3	AGGEAGVTLGQPHLSR	FALSE	FALSE	-2	-17	0	0.00134409	16	_[Acetyl (Protein N-term)]AGGEAGVTLGQPHLSR_	754.577
uniprot-Homo sapiens-9606-2022-11	P41091	IF2G_HUMAN	EIF2S3	Eukaryotic translation initiation factor 2 subunit 3	VGQEIEVRPGIVSK	TRUE	TRUE	-290	-303	1	0.000826788	14	_VGQEIEVRPGIVSK_	565.181
uniprot-Homo sapiens-9606-2022-11	P41091	IF2G_HUMAN	EIF2S3	Eukaryotic translation initiation factor 2 subunit 3	LTPLSHEVISR	FALSE	FALSE	-28	-38	0	0	11	_LTPLSHEVISR_	463.066
uniprot-Homo sapiens-9606-2022-11	P41091	IF2G_HUMAN	EIF2S3	Eukaryotic translation initiation factor 2 subunit 3	FKNELER	FALSE	FALSE	-69	-75	1	0.00106458	7	_FKNELER_	187.223
uniprot-Homo sapiens-9606-2022-11	P41091	IF2G_HUMAN	EIF2S3	Eukaryotic translation initiation factor 2 subunit 3	AISGVHTVR	FALSE	FALSE	-60	-68	0	0	9	_AISGVHTVR_	171.326
uniprot-Homo sapiens-9606-2022-11	P41091	IF2G_HUMAN	EIF2S3	Eukaryotic translation initiation factor 2 subunit 3	RGVTIKPTVDDD	FALSE	FALSE	-461	-472	2	0.00669188	12	_RGVTIKPTVDDD_	135.878
uniprot-Homo sapiens-9606-2022-11	P41091	IF2G_HUMAN	EIF2S3	Eukaryotic translation initiation factor 2 subunit 3	QDLTTLDVTK	FALSE	FALSE	-18	-27	0	0	10	_QDLTTLDVTK_	124.484
uniprot-Homo sapiens-9606-2022-11	P41091	IF2G_HUMAN	EIF2S3	Eukaryotic translation initiation factor 2 subunit 3	IVLTNPVCTEVGEK	FALSE	FALSE	-427	-440	0	0	14	_IVLTNPVC[Carbamidomethyl (C)]TEVGEK_	0
uniprot-Homo sapiens-9606-2022-11	P14618	KPYM_HUMAN	PKM	Pyruvate kinase PKM	GDLGIEIPAEK	FALSE	FALSE	-295	-305	0	0	11	_GDLGIEIPAEK_	1316.18
uniprot-Homo sapiens-9606-2022-11	P14618	KPYM_HUMAN	PKM	Pyruvate kinase PKM	LDIDSPPITAR	TRUE	TRUE	-33	-43	0	0.00106458	11	_LDIDSPPITAR_	1159.84
uniprot-Homo sapiens-9606-2022-11	P14618	KPYM_HUMAN	PKM	Pyruvate kinase PKM	GSGTAEVELKK	TRUE	TRUE	-126	-136	1	0	11	_GSGTAEVELKK_	920.669
uniprot-Homo sapiens-9606-2022-11	P14618	KPYM_HUMAN	PKM	Pyruvate kinase PKM	VNFAMNVGK	TRUE	TRUE	-490	-498	0	0.000826788	9	_VNFAM[Oxidation (M)]NVGK_	715.575
uniprot-Homo sapiens-9606-2022-11	P14618	KPYM_HUMAN	PKM	Pyruvate kinase PKM	GVNLPGAAVDLPAVSEK	TRUE	TRUE	-208	-224	0	0.000826788	17	_GVNLPGAAVDLPAVSEK_	579.755
uniprot-Homo sapiens-9606-2022-11	P14618	KPYM_HUMAN	PKM	Pyruvate kinase PKM	MQHLIAR	TRUE	TRUE	-377	-383	0	0	7	_M[Oxidation (M)]QHLIAR_	501.253
uniprot-Homo sapiens-9606-2022-11	P14618	KPYM_HUMAN	PKM	Pyruvate kinase PKM	MQHLIAR	TRUE	TRUE	-377	-383	0	0	7	_MQHLIAR_	501.253
uniprot-Homo sapiens-9606-2022-11	P14618	KPYM_HUMAN	PKM	Pyruvate kinase PKM	TATESFASDPILYRPVAVALDTK	TRUE	TRUE	-93	-115	1	0	23	_TATESFASDPILYRPVAVALDTK_	359.128
uniprot-Homo sapiens-9606-2022-11	P14618	KPYM_HUMAN	PKM	Pyruvate kinase PKM	IYVDDGLISLQVK	TRUE	TRUE	-174	-186	0	0.000826788	13	_IYVDDGLISLQVK_	357.513
uniprot-Homo sapiens-9606-2022-11	P14618	KPYM_HUMAN	PKM	Pyruvate kinase PKM	TATESFASDPILYR	TRUE	TRUE	-93	-106	0	0	14	_TATESFASDPILYR_	299.267
uniprot-Homo sapiens-9606-2022-11	P14618	KPYM_HUMAN	PKM	Pyruvate kinase PKM	APIIAVTR	TRUE	TRUE	-448	-455	0	0	8	_APIIAVTR_	231.407
uniprot-Homo sapiens-9606-2022-11	P14618	KPYM_HUMAN	PKM	Pyruvate kinase PKM	KGVNLPGAAVDLPAVSEK	TRUE	TRUE	-207	-224	1	0.000826788	18	_KGVNLPGAAVDLPAVSEK_	212.884
uniprot-Homo sapiens-9606-2022-11	P14618	KPYM_HUMAN	PKM	Pyruvate kinase PKM	ITLDNAYMEK	TRUE	TRUE	-142	-151	0	0	10	_ITLDNAYMEK_	205.055
uniprot-Homo sapiens-9606-2022-11	P14618	KPYM_HUMAN	PKM	Pyruvate kinase PKM	SVETLKEMIK	TRUE	TRUE	-57	-66	1	0.00106458	10	_SVETLKEM[Oxidation (M)]IK_	177.249
uniprot-Homo sapiens-9606-2022-11	P14618	KPYM_HUMAN	PKM	Pyruvate kinase PKM	AGKPVICATQMLESMIK	TRUE	TRUE	-320	-336	1	0.00185071	17	_AGKPVIC[Carbamidomethyl (C)]ATQM[Oxidation (M)]LESM[Oxidation (M)]IK_	138.014
uniprot-Homo sapiens-9606-2022-11	P14618	KPYM_HUMAN	PKM	Pyruvate kinase PKM	GADFLVTEVENGGSLGSKK	TRUE	TRUE	-189	-207	1	0	19	_GADFLVTEVENGGSLGSKK_	113.656
uniprot-Homo sapiens-9606-2022-11	P14618	KPYM_HUMAN	PKM	Pyruvate kinase PKM	IENHEGVR	TRUE	TRUE	-271	-278	0	0.000475285	8	_IENHEGVR_	63.7568
uniprot-Homo sapiens-9606-2022-11	P14618	KPYM_HUMAN	PKM	Pyruvate kinase PKM	NTGIICTIGPASR	TRUE	TRUE	-44	-56	0	0	13	_NTGIIC[Carbamidomethyl (C)]TIGPASR_	0
uniprot-Homo sapiens-9606-2022-11	P0C0S8;P20671;Q16777;Q6FI13;Q96KK5;Q99878;Q9BTM1	H2A1_HUMAN;H2A1D_HUMAN;H2A2C_HUMAN;H2A2A_HUMAN;H2A1H_HUMAN;H2A1J_HUMAN;H2AJ_HUMAN	H2AC17;H2AC7;H2AC20;H2AC19;H2AC12;H2AC14;H2AJ	Histone H2A type 1;Histone H2A type 1-D;Histone H2A type 2-C;Histone H2A type 2-A;Histone H2A type 1-H;Histone H2A type 1-J;Histone H2A.J	AGLQFPVGR	FALSE	FALSE	(22);(22);(22);(22);(22);(22);(22)	(30);(30);(30);(30);(30);(30);(30)	0	0	9	_AGLQFPVGR_	2355.68
uniprot-Homo sapiens-9606-2022-11	P0C0S8;P20671;Q16777;Q6FI13;Q96KK5;Q99878;Q9BTM1	H2A1_HUMAN;H2A1D_HUMAN;H2A2C_HUMAN;H2A2A_HUMAN;H2A1H_HUMAN;H2A1J_HUMAN;H2AJ_HUMAN	H2AC17;H2AC7;H2AC20;H2AC19;H2AC12;H2AC14;H2AJ	Histone H2A type 1;Histone H2A type 1-D;Histone H2A type 2-C;Histone H2A type 2-A;Histone H2A type 1-H;Histone H2A type 1-J;Histone H2A.J	NDEELNKLLGK	FALSE	TRUE	(90);(90);(90);(90);(90);(90);(90)	(100);(100);(100);(100);(100);(100);(100)	1	0.00853971	11	_NDEELNKLLGK_	228.957
uniprot-Homo sapiens-9606-2022-11	P0C0S8;P20671;Q16777;Q6FI13;Q96KK5;Q99878;Q9BTM1	H2A1_HUMAN;H2A1D_HUMAN;H2A2C_HUMAN;H2A2A_HUMAN;H2A1H_HUMAN;H2A1J_HUMAN;H2AJ_HUMAN	H2AC17;H2AC7;H2AC20;H2AC19;H2AC12;H2AC14;H2AJ	Histone H2A type 1;Histone H2A type 1-D;Histone H2A type 2-C;Histone H2A type 2-A;Histone H2A type 1-H;Histone H2A type 1-J;Histone H2A.J	VTIAQGGVLPNIQAVLLPK	FALSE	FALSE	(101);(101);(101);(101);(101);(101);(101)	(119);(119);(119);(119);(119);(119);(119)	0	0	19	_VTIAQGGVLPNIQAVLLPK_	0
uniprot-Homo sapiens-9606-2022-11	P39023	RL3_HUMAN	RPL3	60S ribosomal protein L3	HGSLGFLPR	TRUE	TRUE	-11	-19	0	0.00167392	9	_HGSLGFLPR_	471.674
uniprot-Homo sapiens-9606-2022-11	P39023	RL3_HUMAN	RPL3	60S ribosomal protein L3	NNASTDYDLSDK	TRUE	TRUE	-301	-312	0	0	12	_NNASTDYDLSDK_	247.507
uniprot-Homo sapiens-9606-2022-11	P39023	RL3_HUMAN	RPL3	60S ribosomal protein L3	IGQGYLIK	TRUE	TRUE	-287	-294	0	0.00106458	8	_IGQGYLIK_	225.409
uniprot-Homo sapiens-9606-2022-11	P39023	RL3_HUMAN	RPL3	60S ribosomal protein L3	TVFAEHISDECK	TRUE	TRUE	-104	-115	0	0	12	_TVFAEHISDEC[Carbamidomethyl (C)]K_	145.35
uniprot-Homo sapiens-9606-2022-11	P39023	RL3_HUMAN	RPL3	60S ribosomal protein L3	AGMTHIVR	TRUE	TRUE	-51	-58	0	0	8	_AGMTHIVR_	102.324
uniprot-Homo sapiens-9606-2022-11	P35268	RL22_HUMAN	RPL22	60S ribosomal protein L22	ITVTSEVPFSKR	TRUE	TRUE	-70	-81	1	0	12	_ITVTSEVPFSKR_	176.394
uniprot-Homo sapiens-9606-2022-11	P35268	RL22_HUMAN	RPL22	60S ribosomal protein L22	AGNLGGGVVTIER	TRUE	TRUE	-53	-65	0	0	13	_AGNLGGGVVTIER_	98.7395
uniprot-Homo sapiens-9606-2022-11	O60506	HNRPQ_HUMAN	SYNCRIP	Heterogeneous nuclear ribonucleoprotein Q	LMMDPLTGLNR	TRUE	TRUE	-193	-203	0	0	11	_LM[Oxidation (M)]M[Oxidation (M)]DPLTGLNR_	645.964
uniprot-Homo sapiens-9606-2022-11	O60506	HNRPQ_HUMAN	SYNCRIP	Heterogeneous nuclear ribonucleoprotein Q	LMMDPLTGLNR	TRUE	TRUE	-193	-203	0	0	11	_LMMDPLTGLNR_	645.964
uniprot-Homo sapiens-9606-2022-11	O60506	HNRPQ_HUMAN	SYNCRIP	Heterogeneous nuclear ribonucleoprotein Q	VTEGLTDVILYHQPDDK	TRUE	TRUE	-266	-282	0	0	17	_VTEGLTDVILYHQPDDK_	243.908
uniprot-Homo sapiens-9606-2022-11	O60506	HNRPQ_HUMAN	SYNCRIP	Heterogeneous nuclear ribonucleoprotein Q	TKEQILEEFSK	TRUE	TRUE	-255	-265	1	0.00134409	11	_TKEQILEEFSK_	163.102
uniprot-Homo sapiens-9606-2022-11	O60506	HNRPQ_HUMAN	SYNCRIP	Heterogeneous nuclear ribonucleoprotein Q	LYNNHEIR	TRUE	TRUE	-222	-229	0	0	8	_LYNNHEIR_	96.48
uniprot-Homo sapiens-9606-2022-11	O60506	HNRPQ_HUMAN	SYNCRIP	Heterogeneous nuclear ribonucleoprotein Q	AGPIWDLR	FALSE	FALSE	-185	-192	0	0.00106458	8	_AGPIWDLR_	88.8748
uniprot-Homo sapiens-9606-2022-11	P09543	CN37_HUMAN	CNP	2',3'-cyclic-nucleotide 3'-phosphodiesterase	AGQVFLEELGNHK	TRUE	TRUE	-205	-217	0	0	13	_AGQVFLEELGNHK_	171.139
uniprot-Homo sapiens-9606-2022-11	O43707	ACTN4_HUMAN	ACTN4	Alpha-actinin-4	ASIHEAWTDGK	FALSE	FALSE	-422	-432	0	0.00185071	11	_ASIHEAWTDGK_	616.338
uniprot-Homo sapiens-9606-2022-11	O43707	ACTN4_HUMAN	ACTN4	Alpha-actinin-4	LVSIGAEEIVDGNAK	TRUE	TRUE	-126	-140	0	0	15	_LVSIGAEEIVDGNAK_	531.778
uniprot-Homo sapiens-9606-2022-11	O43707	ACTN4_HUMAN	ACTN4	Alpha-actinin-4	TINEVENQILTR	FALSE	FALSE	-746	-757	0	0	12	_TINEVENQILTR_	406.961
uniprot-Homo sapiens-9606-2022-11	O43707	ACTN4_HUMAN	ACTN4	Alpha-actinin-4	FAIQDISVEETSAK	FALSE	FALSE	-153	-166	0	0	14	_FAIQDISVEETSAK_	288.991
uniprot-Homo sapiens-9606-2022-11	O43707	ACTN4_HUMAN	ACTN4	Alpha-actinin-4	VGWEQLLTTIAR	FALSE	FALSE	-734	-745	0	0.000826788	12	_VGWEQLLTTIAR_	276.978
uniprot-Homo sapiens-9606-2022-11	O43707	ACTN4_HUMAN	ACTN4	Alpha-actinin-4	STLPDADRER	TRUE	TRUE	-575	-584	1	0.00134409	10	_STLPDADRER_	167.958
uniprot-Homo sapiens-9606-2022-11	O43707	ACTN4_HUMAN	ACTN4	Alpha-actinin-4	MLDAEDIVNTARPDEK	TRUE	TRUE	-240	-255	1	0.00185071	16	_MLDAEDIVNTARPDEK_	152.216
uniprot-Homo sapiens-9606-2022-11	O43707	ACTN4_HUMAN	ACTN4	Alpha-actinin-4	LSGSNPYTTVTPQIINSK	TRUE	TRUE	-605	-622	0	0	18	_LSGSNPYTTVTPQIINSK_	150.792
uniprot-Homo sapiens-9606-2022-11	O43707	ACTN4_HUMAN	ACTN4	Alpha-actinin-4	EAILAIHK	TRUE	TRUE	-585	-592	0	0.000826788	8	_EAILAIHK_	140
uniprot-Homo sapiens-9606-2022-11	O43707	ACTN4_HUMAN	ACTN4	Alpha-actinin-4	DGLAFNALIHR	FALSE	FALSE	-194	-204	0	0	11	_DGLAFNALIHR_	114.559
uniprot-Homo sapiens-9606-2022-11	O43707	ACTN4_HUMAN	ACTN4	Alpha-actinin-4	QFASQANVVGPWIQTK	TRUE	TRUE	-653	-668	0	0	16	_QFASQANVVGPWIQTK_	101.644
uniprot-Homo sapiens-9606-2022-11	O43707	ACTN4_HUMAN	ACTN4	Alpha-actinin-4	VLAGDKNFITAEELR	TRUE	TRUE	-854	-868	1	0.00669188	15	_VLAGDKNFITAEELR_	92.9364
uniprot-Homo sapiens-9606-2022-11	O43707	ACTN4_HUMAN	ACTN4	Alpha-actinin-4	AGTQIENIDEDFRDGLK	TRUE	TRUE	-67	-83	1	0.00106458	17	_AGTQIENIDEDFRDGLK_	69.7922
uniprot-Homo sapiens-9606-2022-11	P0DOX8	IGL1_HUMAN	NaN	Immunoglobulin lambda-1 light chain	SYSCQVTHEGSTVEK	FALSE	FALSE	-194	-208	0	0	15	_SYSC[Carbamidomethyl (C)]QVTHEGSTVEK_	2812.85
uniprot-Homo sapiens-9606-2022-11	P0DOX8	IGL1_HUMAN	NaN	Immunoglobulin lambda-1 light chain	SYSCQVTHEGSTVEK	FALSE	FALSE	-194	-208	0	0	15	_SYSC[Carbamidomethyl (C)]QVTHEGSTVEK_	2812.85
uniprot-Homo sapiens-9606-2022-11	P0DOX8	IGL1_HUMAN	NaN	Immunoglobulin lambda-1 light chain	YAASSYLSLTPEQWK	FALSE	FALSE	-176	-190	0	0	15	_YAASSYLSLTPEQWK_	402.536
uniprot-Homo sapiens-9606-2022-11	P0DOX8	IGL1_HUMAN	NaN	Immunoglobulin lambda-1 light chain	PSGVPDR	FALSE	FALSE	-57	-63	0	0.00134409	7	_PSGVPDR_	263.285
uniprot-Homo sapiens-9606-2022-11	P0DOX8	IGL1_HUMAN	NaN	Immunoglobulin lambda-1 light chain	VTVLGQPK	FALSE	FALSE	-107	-114	0	0.00106458	8	_VTVLGQPK_	122.055
uniprot-Homo sapiens-9606-2022-11	P0DOX8	IGL1_HUMAN	NaN	Immunoglobulin lambda-1 light chain	ANPTVTLFPPSSEELQANK	FALSE	FALSE	-115	-133	0	0	19	_ANPTVTLFPPSSEELQANK_	73.6464
uniprot-Homo sapiens-9606-2022-11	P0DOX8	IGL1_HUMAN	NaN	Immunoglobulin lambda-1 light chain	AGVETTKPSK	FALSE	FALSE	-161	-170	1	0	10	_AGVETTKPSK_	42.8541
uniprot-Homo sapiens-9606-2022-11	P62424	RL7A_HUMAN	RPL7A	60S ribosomal protein L7a	AGVNTVTTLVENKK	TRUE	TRUE	-138	-151	1	0	14	_AGVNTVTTLVENKK_	506.441
uniprot-Homo sapiens-9606-2022-11	P62424	RL7A_HUMAN	RPL7A	60S ribosomal protein L7a	AGVNTVTTLVENK	TRUE	TRUE	-138	-150	0	0	13	_AGVNTVTTLVENK_	443.572
uniprot-Homo sapiens-9606-2022-11	P62424	RL7A_HUMAN	RPL7A	60S ribosomal protein L7a	TNYNDRYDEIR	TRUE	TRUE	-224	-234	1	0.000826788	11	_TNYNDRYDEIR_	251.614
uniprot-Homo sapiens-9606-2022-11	P62424	RL7A_HUMAN	RPL7A	60S ribosomal protein L7a	KVVNPLFEK	TRUE	TRUE	-26	-34	1	0.00449371	9	_KVVNPLFEK_	163.808
uniprot-Homo sapiens-9606-2022-11	P62424	RL7A_HUMAN	RPL7A	60S ribosomal protein L7a	TCTTVAFTQVNSEDKGALAK	TRUE	TRUE	-198	-217	1	0	20	_TC[Carbamidomethyl (C)]TTVAFTQVNSEDKGALAK_	73.9516
uniprot-Homo sapiens-9606-2022-11	P06576	ATPB_HUMAN	ATP5F1B	ATP synthase subunit beta, mitochondrial	AIAELGIYPAVDPLDSTSR	TRUE	TRUE	-388	-406	0	0	19	_AIAELGIYPAVDPLDSTSR_	646.189
uniprot-Homo sapiens-9606-2022-11	P06576	ATPB_HUMAN	ATP5F1B	ATP synthase subunit beta, mitochondrial	IPVGPETLGR	TRUE	TRUE	-134	-143	0	0.00106458	10	_IPVGPETLGR_	616.827
uniprot-Homo sapiens-9606-2022-11	P06576	ATPB_HUMAN	ATP5F1B	ATP synthase subunit beta, mitochondrial	IMNVIGEPIDER	TRUE	TRUE	-144	-155	0	0	12	_IM[Oxidation (M)]NVIGEPIDER_	307.971
uniprot-Homo sapiens-9606-2022-11	P06576	ATPB_HUMAN	ATP5F1B	ATP synthase subunit beta, mitochondrial	AHGGYSVFAGVGER	TRUE	TRUE	-226	-239	0	0	14	_AHGGYSVFAGVGER_	242.447
uniprot-Homo sapiens-9606-2022-11	P06576	ATPB_HUMAN	ATP5F1B	ATP synthase subunit beta, mitochondrial	VALVYGQMNEPPGAR	TRUE	TRUE	-265	-279	0	0	15	_VALVYGQM[Oxidation (M)]NEPPGAR_	184.612
uniprot-Homo sapiens-9606-2022-11	P06576	ATPB_HUMAN	ATP5F1B	ATP synthase subunit beta, mitochondrial	TIAMDGTEGLVR	TRUE	TRUE	-110	-121	0	0	12	_TIAM[Oxidation (M)]DGTEGLVR_	169.42
uniprot-Homo sapiens-9606-2022-11	P06576	ATPB_HUMAN	ATP5F1B	ATP synthase subunit beta, mitochondrial	VALTGLTVAEYFR	TRUE	TRUE	-282	-294	0	0	13	_VALTGLTVAEYFR_	150.027
uniprot-Homo sapiens-9606-2022-11	P06576	ATPB_HUMAN	ATP5F1B	ATP synthase subunit beta, mitochondrial	IMDPNIVGSEHYDVAR	TRUE	TRUE	-407	-422	0	0	16	_IMDPNIVGSEHYDVAR_	83.7878
uniprot-Homo sapiens-9606-2022-11	P06576	ATPB_HUMAN	ATP5F1B	ATP synthase subunit beta, mitochondrial	TVLIMELINNVAK	TRUE	TRUE	-213	-225	0	0	13	_TVLIM[Oxidation (M)]ELINNVAK_	71.8918
uniprot-Homo sapiens-9606-2022-11	P06576	ATPB_HUMAN	ATP5F1B	ATP synthase subunit beta, mitochondrial	TVLIMELINNVAK	TRUE	TRUE	-213	-225	0	0	13	_TVLIMELINNVAK_	71.8918
uniprot-Homo sapiens-9606-2022-11	P06576	ATPB_HUMAN	ATP5F1B	ATP synthase subunit beta, mitochondrial	FTQAGSEVSALLGR	TRUE	TRUE	-311	-324	0	0	14	_FTQAGSEVSALLGR_	42.0632
uniprot-Homo sapiens-9606-2022-11	P62136	PP1A_HUMAN	PPP1CA	Serine/threonine-protein phosphatase PP1-alpha catalytic subunit	LLEVQGSRPGK	TRUE	TRUE	-16	-26	1	0.000826788	11	_LLEVQGSRPGK_	215.768
uniprot-Homo sapiens-9606-2022-11	P62136	PP1A_HUMAN	PPP1CA	Serine/threonine-protein phosphatase PP1-alpha catalytic subunit	AHQVVEDGYEFFAK	FALSE	FALSE	-247	-260	0	0.000826788	14	_AHQVVEDGYEFFAK_	63.5696
uniprot-Homo sapiens-9606-2022-11	P00558	PGK1_HUMAN	PGK1	Phosphoglycerate kinase 1	LGDVYVNDAFGTAHR	FALSE	FALSE	-157	-171	0	0	15	_LGDVYVNDAFGTAHR_	680.225
uniprot-Homo sapiens-9606-2022-11	P00558	PGK1_HUMAN	PGK1	Phosphoglycerate kinase 1	LGDVYVNDAFGTAHR	FALSE	FALSE	-157	-171	0	0	15	_LGDVYVNDAFGTAHR_	680.225
uniprot-Homo sapiens-9606-2022-11	P00558	PGK1_HUMAN	PGK1	Phosphoglycerate kinase 1	LTLDKLDVK	TRUE	TRUE	-7	-15	1	0	9	_LTLDKLDVK_	287.718
uniprot-Homo sapiens-9606-2022-11	P00558	PGK1_HUMAN	PGK1	Phosphoglycerate kinase 1	AHSSMVGVNLPQK	TRUE	TRUE	-172	-184	0	0.000826788	13	_AHSSM[Oxidation (M)]VGVNLPQK_	282.113
uniprot-Homo sapiens-9606-2022-11	P00558	PGK1_HUMAN	PGK1	Phosphoglycerate kinase 1	ALESPERPFLAILGGAK	TRUE	TRUE	-200	-216	1	0.00106458	17	_ALESPERPFLAILGGAK_	110.349
uniprot-Homo sapiens-9606-2022-11	P00558	PGK1_HUMAN	PGK1	Phosphoglycerate kinase 1	GCITIIGGGDTATCCAK	TRUE	TRUE	-366	-382	0	0	17	_GC[Carbamidomethyl (C)]ITIIGGGDTATC[Carbamidomethyl (C)]C[Carbamidomethyl (C)]AK_	101.459
uniprot-Homo sapiens-9606-2022-11	P00558	PGK1_HUMAN	PGK1	Phosphoglycerate kinase 1	VLPGVDALSNI	TRUE	TRUE	-407	-417	0	0.00745627	11	_VLPGVDALSNI_	0
uniprot-Homo sapiens-9606-2022-11	P02647	APOA1_HUMAN	APOA1	Apolipoprotein A-I	DYVSQFEGSALGK	TRUE	TRUE	-52	-64	0	0	13	_DYVSQFEGSALGK_	1873.42
uniprot-Homo sapiens-9606-2022-11	P02647	APOA1_HUMAN	APOA1	Apolipoprotein A-I	THLAPYSDELR	TRUE	TRUE	-185	-195	0	0.00106458	11	_THLAPYSDELR_	1292.98
uniprot-Homo sapiens-9606-2022-11	P02647	APOA1_HUMAN	APOA1	Apolipoprotein A-I	LSPLGEEMR	TRUE	TRUE	-165	-173	0	0.00185071	9	_LSPLGEEM[Oxidation (M)]R_	929.548
uniprot-Homo sapiens-9606-2022-11	P02647	APOA1_HUMAN	APOA1	Apolipoprotein A-I	LSPLGEEMR	TRUE	TRUE	-165	-173	0	0.00185071	9	_LSPLGEEMR_	929.548
uniprot-Homo sapiens-9606-2022-11	P02647	APOA1_HUMAN	APOA1	Apolipoprotein A-I	WQEEMELYR	TRUE	TRUE	-132	-140	0	0.000826788	9	_WQEEM[Oxidation (M)]ELYR_	475.792
uniprot-Homo sapiens-9606-2022-11	P02647	APOA1_HUMAN	APOA1	Apolipoprotein A-I	VQPYLDDFQK	TRUE	TRUE	-121	-130	0	0	10	_VQPYLDDFQK_	438.954
uniprot-Homo sapiens-9606-2022-11	P02647	APOA1_HUMAN	APOA1	Apolipoprotein A-I	ATEHLSTLSEK	TRUE	TRUE	-220	-230	0	0	11	_ATEHLSTLSEK_	400.201
uniprot-Homo sapiens-9606-2022-11	P02647	APOA1_HUMAN	APOA1	Apolipoprotein A-I	VQPYLDDFQKK	TRUE	TRUE	-121	-131	1	0	11	_VQPYLDDFQKK_	303.411
uniprot-Homo sapiens-9606-2022-11	P02647	APOA1_HUMAN	APOA1	Apolipoprotein A-I	LLDNWDSVTSTFSK	TRUE	TRUE	-70	-83	0	0.00185071	14	_LLDNWDSVTSTFSK_	282.754
uniprot-Homo sapiens-9606-2022-11	P02647	APOA1_HUMAN	APOA1	Apolipoprotein A-I	LEALKENGGAR	TRUE	TRUE	-202	-212	1	0	11	_LEALKENGGAR_	180.481
uniprot-Homo sapiens-9606-2022-11	P02647	APOA1_HUMAN	APOA1	Apolipoprotein A-I	VSFLSALEEYTK	TRUE	TRUE	-251	-262	0	0	12	_VSFLSALEEYTK_	175.839
uniprot-Homo sapiens-9606-2022-11	P02647	APOA1_HUMAN	APOA1	Apolipoprotein A-I	AHVDALR	TRUE	TRUE	-178	-184	0	0	7	_AHVDALR_	147.075
uniprot-Homo sapiens-9606-2022-11	P02647	APOA1_HUMAN	APOA1	Apolipoprotein A-I	VEPLRAELQEGAR	TRUE	TRUE	-143	-155	1	0.00106458	13	_VEPLRAELQEGAR_	132.578
uniprot-Homo sapiens-9606-2022-11	P02647	APOA1_HUMAN	APOA1	Apolipoprotein A-I	DSGRDYVSQFEGSALGK	TRUE	TRUE	-48	-64	1	0.000826788	17	_DSGRDYVSQFEGSALGK_	79.2169
uniprot-Homo sapiens-9606-2022-11	P02647	APOA1_HUMAN	APOA1	Apolipoprotein A-I	LAEYHAK	TRUE	TRUE	-213	-219	0	0.00106458	7	_LAEYHAK_	41.3151
uniprot-Homo sapiens-9606-2022-11	P02675	FIBB_HUMAN	FGB	Fibrinogen beta chain	IRPFFPQQ	TRUE	TRUE	-484	-491	1	0.00185071	8	_IRPFFPQQ_	700.267
uniprot-Homo sapiens-9606-2022-11	P02675	FIBB_HUMAN	FGB	Fibrinogen beta chain	QGFGNVATNTDGK	TRUE	TRUE	-301	-313	0	0	13	_QGFGNVATNTDGK_	312.544
uniprot-Homo sapiens-9606-2022-11	P02675	FIBB_HUMAN	FGB	Fibrinogen beta chain	AHYGGFTVQNEANK	TRUE	TRUE	-354	-367	0	0.000826788	14	_AHYGGFTVQNEANK_	280.441
uniprot-Homo sapiens-9606-2022-11	P02675	FIBB_HUMAN	FGB	Fibrinogen beta chain	DNENVVNEYSSELEK	TRUE	TRUE	-164	-178	0	0	15	_DNENVVNEYSSELEK_	168.352
uniprot-Homo sapiens-9606-2022-11	P02675	FIBB_HUMAN	FGB	Fibrinogen beta chain	LESDVSAQMEYCR	TRUE	TRUE	-212	-224	0	0	13	_LESDVSAQM[Oxidation (M)]EYC[Carbamidomethyl (C)]R_	137.847
uniprot-Homo sapiens-9606-2022-11	P02675	FIBB_HUMAN	FGB	Fibrinogen beta chain	EEAPSLRPAPPPISGGGYR	TRUE	TRUE	-54	-72	1	0	19	_EEAPSLRPAPPPISGGGYR_	110.078
uniprot-Homo sapiens-9606-2022-11	P55072	TERA_HUMAN	VCP	Transitional endoplasmic reticulum ATPase	GVLFYGPPGCGK	TRUE	TRUE	-513	-524	0	0.00106458	12	_GVLFYGPPGC[Carbamidomethyl (C)]GK_	592.247
uniprot-Homo sapiens-9606-2022-11	P55072	TERA_HUMAN	VCP	Transitional endoplasmic reticulum ATPase	LGDVISIQPCPDVK	TRUE	TRUE	-96	-109	0	0.000826788	14	_LGDVISIQPC[Carbamidomethyl (C)]PDVK_	479.038
uniprot-Homo sapiens-9606-2022-11	P55072	TERA_HUMAN	VCP	Transitional endoplasmic reticulum ATPase	ASGADSKGDDLSTAILK	TRUE	TRUE	-2	-18	1	0.00853971	17	_[Acetyl (Protein N-term)]ASGADSKGDDLSTAILK_	455.372
uniprot-Homo sapiens-9606-2022-11	P55072	TERA_HUMAN	VCP	Transitional endoplasmic reticulum ATPase	AIANECQANFISIK	TRUE	TRUE	-530	-543	0	0	14	_AIANEC[Carbamidomethyl (C)]QANFISIK_	271.982
uniprot-Homo sapiens-9606-2022-11	P55072	TERA_HUMAN	VCP	Transitional endoplasmic reticulum ATPase	LAGESESNLR	TRUE	TRUE	-278	-287	0	0	10	_LAGESESNLR_	264.634
uniprot-Homo sapiens-9606-2022-11	P55072	TERA_HUMAN	VCP	Transitional endoplasmic reticulum ATPase	WALSQSNPSALR	TRUE	TRUE	-454	-465	0	0	12	_WALSQSNPSALR_	224.209
uniprot-Homo sapiens-9606-2022-11	P55072	TERA_HUMAN	VCP	Transitional endoplasmic reticulum ATPase	LAGESESNLRK	TRUE	TRUE	-278	-288	1	0.00106458	11	_LAGESESNLRK_	158.199
uniprot-Homo sapiens-9606-2022-11	P55072	TERA_HUMAN	VCP	Transitional endoplasmic reticulum ATPase	KGDIFLVR	TRUE	TRUE	-148	-155	1	0.00449371	8	_KGDIFLVR_	121.299
uniprot-Homo sapiens-9606-2022-11	P55072	TERA_HUMAN	VCP	Transitional endoplasmic reticulum ATPase	ELQELVQYPVEHPDK	TRUE	TRUE	-488	-502	0	0	15	_ELQELVQYPVEHPDK_	109.365
uniprot-Homo sapiens-9606-2022-11	P55072	TERA_HUMAN	VCP	Transitional endoplasmic reticulum ATPase	MDELQLFR	TRUE	TRUE	-46	-53	0	0	8	_MDELQLFR_	90.5862
uniprot-Homo sapiens-9606-2022-11	P55072	TERA_HUMAN	VCP	Transitional endoplasmic reticulum ATPase	MDELQLFR	TRUE	TRUE	-46	-53	0	0	8	_M[Oxidation (M)]DELQLFR_	90.5862
uniprot-Homo sapiens-9606-2022-11	P55072	TERA_HUMAN	VCP	Transitional endoplasmic reticulum ATPase	LDQLIYIPLPDEK	TRUE	TRUE	-639	-651	0	0	13	_LDQLIYIPLPDEK_	70.466
uniprot-Homo sapiens-9606-2022-11	P07339	CATD_HUMAN	CTSD	Cathepsin D	FDGILGMAYPR	TRUE	TRUE	-195	-205	0	0	11	_FDGILGM[Oxidation (M)]AYPR_	898.182
uniprot-Homo sapiens-9606-2022-11	P07339	CATD_HUMAN	CTSD	Cathepsin D	FDGILGMAYPR	TRUE	TRUE	-195	-205	0	0	11	_FDGILGMAYPR_	898.182
uniprot-Homo sapiens-9606-2022-11	P07339	CATD_HUMAN	CTSD	Cathepsin D	YYTVFDRDNNR	TRUE	TRUE	-393	-403	1	0.00876449	11	_YYTVFDRDNNR_	530.565
uniprot-Homo sapiens-9606-2022-11	P07339	CATD_HUMAN	CTSD	Cathepsin D	VSTLPAITLK	TRUE	TRUE	-332	-341	0	0	10	_VSTLPAITLK_	438.198
uniprot-Homo sapiens-9606-2022-11	P07339	CATD_HUMAN	CTSD	Cathepsin D	DPDAQPGGELMLGGTDSK	TRUE	TRUE	-236	-253	0	0.00106458	18	_DPDAQPGGELM[Oxidation (M)]LGGTDSK_	423.852
uniprot-Homo sapiens-9606-2022-11	P07339	CATD_HUMAN	CTSD	Cathepsin D	LVDQNIFSFYLSR	TRUE	TRUE	-223	-235	0	0	13	_LVDQNIFSFYLSR_	274.518
uniprot-Homo sapiens-9606-2022-11	P07339	CATD_HUMAN	CTSD	Cathepsin D	ISVNNVLPVFDNLMQQK	TRUE	TRUE	-206	-222	0	0.00106458	17	_ISVNNVLPVFDNLM[Oxidation (M)]QQK_	191.982
uniprot-Homo sapiens-9606-2022-11	P07339	CATD_HUMAN	CTSD	Cathepsin D	ISVNNVLPVFDNLMQQK	TRUE	TRUE	-206	-222	0	0.00106458	17	_ISVNNVLPVFDNLMQQK_	191.982
uniprot-Homo sapiens-9606-2022-11	P07339	CATD_HUMAN	CTSD	Cathepsin D	QPGITFIAAK	TRUE	TRUE	-185	-194	0	0.00106458	10	_QPGITFIAAK_	141.229
uniprot-Homo sapiens-9606-2022-11	P07339	CATD_HUMAN	CTSD	Cathepsin D	AIGAVPLIQGEYMIPCEK	TRUE	TRUE	-314	-331	0	0	18	_AIGAVPLIQGEYM[Oxidation (M)]IPC[Carbamidomethyl (C)]EK_	85.6573
uniprot-Homo sapiens-9606-2022-11	P28066	PSA5_HUMAN	PSMA5	Proteasome subunit alpha type-5	AIGSASEGAQSSLQEVYHK	TRUE	TRUE	-169	-187	0	0	19	_AIGSASEGAQSSLQEVYHK_	341.263
uniprot-Homo sapiens-9606-2022-11	P28066	PSA5_HUMAN	PSMA5	Proteasome subunit alpha type-5	ITSPLMEPSSIEK	TRUE	TRUE	-54	-66	0	0.00106458	13	_ITSPLM[Oxidation (M)]EPSSIEK_	143.487
uniprot-Homo sapiens-9606-2022-11	P28066	PSA5_HUMAN	PSMA5	Proteasome subunit alpha type-5	GVNTFSPEGR	TRUE	TRUE	-11	-20	0	0	10	_GVNTFSPEGR_	127.789
uniprot-Homo sapiens-9606-2022-11	P17858	PFKAL_HUMAN	PFKL	ATP-dependent 6-phosphofructokinase, liver type	AIGVLTSGGDAQGMNAAVR	FALSE	FALSE	-17	-35	0	0	19	_AIGVLTSGGDAQGMNAAVR_	344.386
uniprot-Homo sapiens-9606-2022-11	P17858	PFKAL_HUMAN	PFKL	ATP-dependent 6-phosphofructokinase, liver type	AIGVLTSGGDAQGMNAAVR	FALSE	FALSE	-17	-35	0	0	19	_AIGVLTSGGDAQGM[Oxidation (M)]NAAVR_	344.386
uniprot-Homo sapiens-9606-2022-11	P17858	PFKAL_HUMAN	PFKL	ATP-dependent 6-phosphofructokinase, liver type	AVAFSPVTELKK	TRUE	TRUE	-716	-727	1	0	12	_AVAFSPVTELKK_	119.027
uniprot-Homo sapiens-9606-2022-11	P17858	PFKAL_HUMAN	PFKL	ATP-dependent 6-phosphofructokinase, liver type	VTVLGHVQR	FALSE	FALSE	-293	-301	0	0.000826788	9	_VTVLGHVQR_	74.9599
uniprot-Homo sapiens-9606-2022-11	P07437	TBB5_HUMAN	TUBB	Tubulin beta chain	AILVDLEPGTMDSVR	FALSE	FALSE	-63	-77	0	0	15	_AILVDLEPGTMDSVR_	2053.87
uniprot-Homo sapiens-9606-2022-11	P07437	TBB5_HUMAN	TUBB	Tubulin beta chain	AILVDLEPGTMDSVR	FALSE	FALSE	-63	-77	0	0	15	_AILVDLEPGTM[Oxidation (M)]DSVR_	2053.87
uniprot-Homo sapiens-9606-2022-11	P07437	TBB5_HUMAN	TUBB	Tubulin beta chain	ALTVPELTQQVFDAK	TRUE	TRUE	-283	-297	0	0.00106458	15	_ALTVPELTQQVFDAK_	1749.38
uniprot-Homo sapiens-9606-2022-11	P07437	TBB5_HUMAN	TUBB	Tubulin beta chain	ISVYYNEATGGK	TRUE	TRUE	-47	-58	0	0	12	_ISVYYNEATGGK_	1458.68
uniprot-Homo sapiens-9606-2022-11	P07437	TBB5_HUMAN	TUBB	Tubulin beta chain	MAVTFIGNSTAIQELFK	TRUE	TRUE	-363	-379	0	0	17	_M[Oxidation (M)]AVTFIGNSTAIQELFK_	107.036
uniprot-Homo sapiens-9606-2022-11	P60900	PSA6_HUMAN	PSMA6	Proteasome subunit alpha type-6	LLDSSTVTHLFK	TRUE	TRUE	-60	-71	0	0	12	_LLDSSTVTHLFK_	439.437
uniprot-Homo sapiens-9606-2022-11	P60900	PSA6_HUMAN	PSMA6	Proteasome subunit alpha type-6	GKDCAVIVTQK	TRUE	TRUE	-44	-54	1	0	11	_GKDC[Carbamidomethyl (C)]AVIVTQK_	128.942
uniprot-Homo sapiens-9606-2022-11	P60900	PSA6_HUMAN	PSMA6	Proteasome subunit alpha type-6	AINQGGLTSVAVR	TRUE	TRUE	-31	-43	0	0	13	_AINQGGLTSVAVR_	124.111
uniprot-Homo sapiens-9606-2022-11	P60900	PSA6_HUMAN	PSMA6	Proteasome subunit alpha type-6	HITIFSPEGR	TRUE	TRUE	-12	-21	0	0.00185071	10	_HITIFSPEGR_	114.811
uniprot-Homo sapiens-9606-2022-11	P02679	FIBG_HUMAN	FGG	Fibrinogen gamma chain	YEASILTHDSSIR	TRUE	TRUE	-122	-134	0	0	13	_YEASILTHDSSIR_	582.295
uniprot-Homo sapiens-9606-2022-11	P02679	FIBG_HUMAN	FGG	Fibrinogen gamma chain	VGPEADKYR	TRUE	TRUE	-293	-301	1	0	9	_VGPEADKYR_	544.021
uniprot-Homo sapiens-9606-2022-11	P02679	FIBG_HUMAN	FGG	Fibrinogen gamma chain	LDGSVDFKK	TRUE	TRUE	-224	-232	1	0.00588408	9	_LDGSVDFKK_	515.595
uniprot-Homo sapiens-9606-2022-11	P02679	FIBG_HUMAN	FGG	Fibrinogen gamma chain	QSGLYFIKPLK	TRUE	TRUE	-189	-199	1	0.00106458	11	_QSGLYFIKPLK_	400.698
uniprot-Homo sapiens-9606-2022-11	P02679	FIBG_HUMAN	FGG	Fibrinogen gamma chain	YLQEIYNSNNQK	TRUE	TRUE	-135	-146	0	0	12	_YLQEIYNSNNQK_	190.822
uniprot-Homo sapiens-9606-2022-11	P02679	FIBG_HUMAN	FGG	Fibrinogen gamma chain	AIQLTYNPDESSKPNMIDAATLK	TRUE	TRUE	-89	-111	1	0	23	_AIQLTYNPDESSKPNM[Oxidation (M)]IDAATLK_	92.527
uniprot-Homo sapiens-9606-2022-11	Q9UNF0	PACN2_HUMAN	PACSIN2	Protein kinase C and casein kinase substrate in neurons protein 2	AIYHDLEQSIR	TRUE	TRUE	-265	-275	0	0.000826788	11	_AIYHDLEQSIR_	396.433
uniprot-Homo sapiens-9606-2022-11	Q9UNF0	PACN2_HUMAN	PACSIN2	Protein kinase C and casein kinase substrate in neurons protein 2	HLDLSNVAGYK	TRUE	TRUE	-254	-264	0	0.00106458	11	_HLDLSNVAGYK_	313.327
uniprot-Homo sapiens-9606-2022-11	P11940	PABP1_HUMAN	PABPC1	Polyadenylate-binding protein 1	IVATKPLYVALAQR	FALSE	FALSE	-357	-370	1	0	14	_IVATKPLYVALAQR_	358.326
uniprot-Homo sapiens-9606-2022-11	P11940	PABP1_HUMAN	PABPC1	Polyadenylate-binding protein 1	KEFSPFGTITSAK	TRUE	TRUE	-312	-324	1	0.00449371	13	_KEFSPFGTITSAK_	259.698
uniprot-Homo sapiens-9606-2022-11	P11940	PABP1_HUMAN	PABPC1	Polyadenylate-binding protein 1	ALDTMNFDVIK	FALSE	FALSE	-68	-78	0	0.000475285	11	_ALDTM[Oxidation (M)]NFDVIK_	233.157
uniprot-Homo sapiens-9606-2022-11	P11940	PABP1_HUMAN	PABPC1	Polyadenylate-binding protein 1	AKEFTNVYIK	FALSE	FALSE	-187	-196	1	0	10	_AKEFTNVYIK_	220.26
uniprot-Homo sapiens-9606-2022-11	P11940	PABP1_HUMAN	PABPC1	Polyadenylate-binding protein 1	NLDDGIDDERLR	FALSE	FALSE	-300	-311	1	0.00692042	12	_NLDDGIDDERLR_	159.697
uniprot-Homo sapiens-9606-2022-11	P11940	PABP1_HUMAN	PABPC1	Polyadenylate-binding protein 1	NFGEDMDDER	FALSE	FALSE	-197	-206	0	0	10	_NFGEDMDDER_	62.9024
uniprot-Homo sapiens-9606-2022-11	P11940	PABP1_HUMAN	PABPC1	Polyadenylate-binding protein 1	SGVGNIFIK	FALSE	FALSE	-96	-104	0	0.00185071	9	_SGVGNIFIK_	0
uniprot-Homo sapiens-9606-2022-11	P11940	PABP1_HUMAN	PABPC1	Polyadenylate-binding protein 1	SLGYAYVNFQQPADAER	FALSE	FALSE	-51	-67	0	0	17	_SLGYAYVNFQQPADAER_	0
uniprot-Homo sapiens-9606-2022-11	P11021	BIP_HUMAN	HSPA5	Endoplasmic reticulum chaperone BiP	IINEPTAAAIAYGLDKR	TRUE	TRUE	-198	-214	1	0	17	_IINEPTAAAIAYGLDKR_	1481.85
uniprot-Homo sapiens-9606-2022-11	P11021	BIP_HUMAN	HSPA5	Endoplasmic reticulum chaperone BiP	VYEGERPLTK	TRUE	TRUE	-465	-474	1	0.00106458	10	_VYEGERPLTK_	1327.39
uniprot-Homo sapiens-9606-2022-11	P11021	BIP_HUMAN	HSPA5	Endoplasmic reticulum chaperone BiP	TWNDPSVQQDIK	TRUE	TRUE	-102	-113	0	0	12	_TWNDPSVQQDIK_	600.874
uniprot-Homo sapiens-9606-2022-11	P11021	BIP_HUMAN	HSPA5	Endoplasmic reticulum chaperone BiP	NQLTSNPENTVFDAK	TRUE	TRUE	-82	-96	0	0.00106458	15	_NQLTSNPENTVFDAK_	527.213
uniprot-Homo sapiens-9606-2022-11	P11021	BIP_HUMAN	HSPA5	Endoplasmic reticulum chaperone BiP	VLEDSDLKK	TRUE	TRUE	-345	-353	1	0	9	_VLEDSDLKK_	420.684
uniprot-Homo sapiens-9606-2022-11	P11021	BIP_HUMAN	HSPA5	Endoplasmic reticulum chaperone BiP	ITPSYVAFTPEGER	TRUE	TRUE	-61	-74	0	0	14	_ITPSYVAFTPEGER_	385.285
uniprot-Homo sapiens-9606-2022-11	P11021	BIP_HUMAN	HSPA5	Endoplasmic reticulum chaperone BiP	AKFEELNMDLFR	TRUE	TRUE	-325	-336	1	0	12	_AKFEELNM[Oxidation (M)]DLFR_	303.387
uniprot-Homo sapiens-9606-2022-11	P11021	BIP_HUMAN	HSPA5	Endoplasmic reticulum chaperone BiP	VTHAVVTVPAYFNDAQR	TRUE	TRUE	-165	-181	0	0	17	_VTHAVVTVPAYFNDAQR_	302.011
uniprot-Homo sapiens-9606-2022-11	P11021	BIP_HUMAN	HSPA5	Endoplasmic reticulum chaperone BiP	VTHAVVTVPAYFNDAQR	TRUE	TRUE	-165	-181	0	0	17	_VTHAVVTVPAYFNDAQR_	302.011
uniprot-Homo sapiens-9606-2022-11	P11021	BIP_HUMAN	HSPA5	Endoplasmic reticulum chaperone BiP	KSDIDEIVLVGGSTR	TRUE	TRUE	-353	-367	1	0.00185071	15	_KSDIDEIVLVGGSTR_	268.399
uniprot-Homo sapiens-9606-2022-11	P11021	BIP_HUMAN	HSPA5	Endoplasmic reticulum chaperone BiP	MKETAEAYLGK	TRUE	TRUE	-153	-163	1	0	11	_M[Oxidation (M)]KETAEAYLGK_	250.176
uniprot-Homo sapiens-9606-2022-11	P11021	BIP_HUMAN	HSPA5	Endoplasmic reticulum chaperone BiP	MKETAEAYLGK	TRUE	TRUE	-153	-163	1	0	11	_MKETAEAYLGK_	250.176
uniprot-Homo sapiens-9606-2022-11	P11021	BIP_HUMAN	HSPA5	Endoplasmic reticulum chaperone BiP	NQLTSNPENTVFDAKR	TRUE	TRUE	-82	-97	1	0	16	_NQLTSNPENTVFDAKR_	248.979
uniprot-Homo sapiens-9606-2022-11	P11021	BIP_HUMAN	HSPA5	Endoplasmic reticulum chaperone BiP	NQLTSNPENTVFDAKR	TRUE	TRUE	-82	-97	1	0	16	_NQLTSNPENTVFDAKR_	248.979
uniprot-Homo sapiens-9606-2022-11	P11021	BIP_HUMAN	HSPA5	Endoplasmic reticulum chaperone BiP	TFAPEEISAMVLTK	TRUE	TRUE	-139	-152	0	0	14	_TFAPEEISAMVLTK_	230.782
uniprot-Homo sapiens-9606-2022-11	P11021	BIP_HUMAN	HSPA5	Endoplasmic reticulum chaperone BiP	VMEHFIK	TRUE	TRUE	-262	-268	0	0.00185071	7	_VMEHFIK_	222.183
uniprot-Homo sapiens-9606-2022-11	P11021	BIP_HUMAN	HSPA5	Endoplasmic reticulum chaperone BiP	DAGTIAGLNVMR	TRUE	TRUE	-186	-197	0	0	12	_DAGTIAGLNVMR_	196.628
uniprot-Homo sapiens-9606-2022-11	P11021	BIP_HUMAN	HSPA5	Endoplasmic reticulum chaperone BiP	ITITNDQNR	TRUE	TRUE	-524	-532	0	0	9	_ITITNDQNR_	173.838
uniprot-Homo sapiens-9606-2022-11	P11021	BIP_HUMAN	HSPA5	Endoplasmic reticulum chaperone BiP	LYGSAGPPPTGEEDTAEKDEL	TRUE	TRUE	-634	-654	1	0	21	_LYGSAGPPPTGEEDTAEKDEL_	153.141
uniprot-Homo sapiens-9606-2022-11	P11021	BIP_HUMAN	HSPA5	Endoplasmic reticulum chaperone BiP	SQIFSTASDNQPTVTIK	TRUE	TRUE	-448	-464	0	0	17	_SQIFSTASDNQPTVTIK_	146.472
uniprot-Homo sapiens-9606-2022-11	P11021	BIP_HUMAN	HSPA5	Endoplasmic reticulum chaperone BiP	TKPYIQVDIGGGQTK	TRUE	TRUE	-124	-138	1	0.000826788	15	_TKPYIQVDIGGGQTK_	115.313
uniprot-Homo sapiens-9606-2022-11	P11021	BIP_HUMAN	HSPA5	Endoplasmic reticulum chaperone BiP	ELEEIVQPIISK	TRUE	TRUE	-622	-633	0	0	12	_ELEEIVQPIISK_	58.8367
uniprot-Homo sapiens-9606-2022-11	P02649	APOE_HUMAN	APOE	Apolipoprotein E	AKLEEQAQQIR	TRUE	TRUE	-259	-269	1	0	11	_AKLEEQAQQIR_	247.914
uniprot-Homo sapiens-9606-2022-11	P02649	APOE_HUMAN	APOE	Apolipoprotein E	LAVYQAGAR	TRUE	TRUE	-177	-185	0	0.00929839	9	_LAVYQAGAR_	123.058
uniprot-Homo sapiens-9606-2022-11	P02649	APOE_HUMAN	APOE	Apolipoprotein E	LGADMEDVCGR	TRUE	TRUE	-122	-132	0	0	11	_LGADM[Oxidation (M)]EDVC[Carbamidomethyl (C)]GR_	108.802
uniprot-Homo sapiens-9606-2022-11	P35579	MYH9_HUMAN	MYH9	Myosin-9	THEAQIQEMR	TRUE	TRUE	-1182	-1191	0	0	10	_THEAQIQEMR_	13954.5
uniprot-Homo sapiens-9606-2022-11	P35579	MYH9_HUMAN	MYH9	Myosin-9	THEAQIQEMR	TRUE	TRUE	-1182	-1191	0	0	10	_THEAQIQEM[Oxidation (M)]R_	13954.5
uniprot-Homo sapiens-9606-2022-11	P35579	MYH9_HUMAN	MYH9	Myosin-9	THEAQIQEMR	TRUE	TRUE	-1182	-1191	0	0	10	_THEAQIQEM[Oxidation (M)]R_	13954.5
uniprot-Homo sapiens-9606-2022-11	P35579	MYH9_HUMAN	MYH9	Myosin-9	THEAQIQEMR	TRUE	TRUE	-1182	-1191	0	0	10	_THEAQIQEMR_	13954.5
uniprot-Homo sapiens-9606-2022-11	P35579	MYH9_HUMAN	MYH9	Myosin-9	EMEAELEDERK	TRUE	TRUE	-1593	-1603	1	0	11	_EMEAELEDERK_	12900.2
uniprot-Homo sapiens-9606-2022-11	P35579	MYH9_HUMAN	MYH9	Myosin-9	EMEAELEDERK	TRUE	TRUE	-1593	-1603	1	0	11	_EM[Oxidation (M)]EAELEDERK_	12900.2
uniprot-Homo sapiens-9606-2022-11	P35579	MYH9_HUMAN	MYH9	Myosin-9	VKPLLQVSR	TRUE	TRUE	-834	-842	1	0.000826788	9	_VKPLLQVSR_	12309.7
uniprot-Homo sapiens-9606-2022-11	P35579	MYH9_HUMAN	MYH9	Myosin-9	AQQAADKYLYVDK	TRUE	TRUE	-2	-14	1	0	13	_[Acetyl (Protein N-term)]AQQAADKYLYVDK_	11921.4
uniprot-Homo sapiens-9606-2022-11	P35579	MYH9_HUMAN	MYH9	Myosin-9	IMGIPEEEQMGLLR	TRUE	TRUE	-328	-341	0	0	14	_IM[Oxidation (M)]GIPEEEQM[Oxidation (M)]GLLR_	11362.3
uniprot-Homo sapiens-9606-2022-11	P35579	MYH9_HUMAN	MYH9	Myosin-9	IMGIPEEEQMGLLR	TRUE	TRUE	-328	-341	0	0	14	_IMGIPEEEQM[Oxidation (M)]GLLR_	11362.3
uniprot-Homo sapiens-9606-2022-11	P35579	MYH9_HUMAN	MYH9	Myosin-9	IMGIPEEEQMGLLR	TRUE	TRUE	-328	-341	0	0	14	_IM[Oxidation (M)]GIPEEEQMGLLR_	11362.3
uniprot-Homo sapiens-9606-2022-11	P35579	MYH9_HUMAN	MYH9	Myosin-9	IMGIPEEEQMGLLR	TRUE	TRUE	-328	-341	0	0	14	_IMGIPEEEQMGLLR_	11362.3
uniprot-Homo sapiens-9606-2022-11	P35579	MYH9_HUMAN	MYH9	Myosin-9	EQLEEEEEAKHNLEK	TRUE	TRUE	-1343	-1357	1	0	15	_EQLEEEEEAKHNLEK_	11067.2
uniprot-Homo sapiens-9606-2022-11	P35579	MYH9_HUMAN	MYH9	Myosin-9	EQLEEEEEAKHNLEK	TRUE	TRUE	-1343	-1357	1	0	15	_EQLEEEEEAKHNLEK_	11067.2
uniprot-Homo sapiens-9606-2022-11	P35579	MYH9_HUMAN	MYH9	Myosin-9	VISGVLQLGNIVFKK	TRUE	TRUE	-342	-356	1	0	15	_VISGVLQLGNIVFKK_	10811.5
uniprot-Homo sapiens-9606-2022-11	P35579	MYH9_HUMAN	MYH9	Myosin-9	VISGVLQLGNIVFKK	TRUE	TRUE	-342	-356	1	0	15	_VISGVLQLGNIVFKK_	10811.5
uniprot-Homo sapiens-9606-2022-11	P35579	MYH9_HUMAN	MYH9	Myosin-9	TEMEDLMSSKDDVGK	TRUE	TRUE	-1504	-1518	1	0	15	_TEMEDLM[Oxidation (M)]SSKDDVGK_	10719.2
uniprot-Homo sapiens-9606-2022-11	P35579	MYH9_HUMAN	MYH9	Myosin-9	TEMEDLMSSKDDVGK	TRUE	TRUE	-1504	-1518	1	0	15	_TEM[Oxidation (M)]EDLMSSKDDVGK_	10719.2
uniprot-Homo sapiens-9606-2022-11	P35579	MYH9_HUMAN	MYH9	Myosin-9	TEMEDLMSSKDDVGK	TRUE	TRUE	-1504	-1518	1	0	15	_TEMEDLMSSKDDVGK_	10719.2
uniprot-Homo sapiens-9606-2022-11	P35579	MYH9_HUMAN	MYH9	Myosin-9	TEMEDLMSSKDDVGK	TRUE	TRUE	-1504	-1518	1	0	15	_TEM[Oxidation (M)]EDLM[Oxidation (M)]SSKDDVGK_	10719.2
uniprot-Homo sapiens-9606-2022-11	P35579	MYH9_HUMAN	MYH9	Myosin-9	TEMEDLMSSKDDVGK	TRUE	TRUE	-1504	-1518	1	0	15	_TEM[Oxidation (M)]EDLM[Oxidation (M)]SSKDDVGK_	10719.2
uniprot-Homo sapiens-9606-2022-11	P35579	MYH9_HUMAN	MYH9	Myosin-9	TEMEDLMSSKDDVGK	TRUE	TRUE	-1504	-1518	1	0	15	_TEMEDLM[Oxidation (M)]SSKDDVGK_	10719.2
uniprot-Homo sapiens-9606-2022-11	P35579	MYH9_HUMAN	MYH9	Myosin-9	TEMEDLMSSKDDVGK	TRUE	TRUE	-1504	-1518	1	0	15	_TEMEDLMSSKDDVGK_	10719.2
uniprot-Homo sapiens-9606-2022-11	P35579	MYH9_HUMAN	MYH9	Myosin-9	ASREEILAQAK	TRUE	TRUE	-1659	-1669	1	0	11	_ASREEILAQAK_	10479.7
uniprot-Homo sapiens-9606-2022-11	P35579	MYH9_HUMAN	MYH9	Myosin-9	ASREEILAQAK	TRUE	TRUE	-1659	-1669	1	0	11	_ASREEILAQAK_	10479.7
uniprot-Homo sapiens-9606-2022-11	P35579	MYH9_HUMAN	MYH9	Myosin-9	LTEMETLQSQLMAEK	TRUE	TRUE	-868	-882	0	0	15	_LTEM[Oxidation (M)]ETLQSQLMAEK_	10204
uniprot-Homo sapiens-9606-2022-11	P35579	MYH9_HUMAN	MYH9	Myosin-9	LTEMETLQSQLMAEK	TRUE	TRUE	-868	-882	0	0	15	_LTEM[Oxidation (M)]ETLQSQLM[Oxidation (M)]AEK_	10204
uniprot-Homo sapiens-9606-2022-11	P35579	MYH9_HUMAN	MYH9	Myosin-9	LTEMETLQSQLMAEK	TRUE	TRUE	-868	-882	0	0	15	_LTEMETLQSQLM[Oxidation (M)]AEK_	10204
uniprot-Homo sapiens-9606-2022-11	P35579	MYH9_HUMAN	MYH9	Myosin-9	LTEMETLQSQLMAEK	TRUE	TRUE	-868	-882	0	0	15	_LTEMETLQSQLMAEK_	10204
uniprot-Homo sapiens-9606-2022-11	P35579	MYH9_HUMAN	MYH9	Myosin-9	LKQVEDEKNSFR	TRUE	TRUE	-1331	-1342	2	0	12	_LKQVEDEKNSFR_	9928.97
uniprot-Homo sapiens-9606-2022-11	P35579	MYH9_HUMAN	MYH9	Myosin-9	LKQVEDEKNSFR	TRUE	TRUE	-1331	-1342	2	0	12	_LKQVEDEKNSFR_	9928.97
uniprot-Homo sapiens-9606-2022-11	P35579	MYH9_HUMAN	MYH9	Myosin-9	IAEFTTNLTEEEEK	TRUE	TRUE	-1001	-1014	0	0	14	_IAEFTTNLTEEEEK_	9853.24
uniprot-Homo sapiens-9606-2022-11	P35579	MYH9_HUMAN	MYH9	Myosin-9	TLEEEAKTHEAQIQEMR	TRUE	TRUE	-1175	-1191	1	0	17	_TLEEEAKTHEAQIQEM[Oxidation (M)]R_	9806.06
uniprot-Homo sapiens-9606-2022-11	P35579	MYH9_HUMAN	MYH9	Myosin-9	TLEEEAKTHEAQIQEMR	TRUE	TRUE	-1175	-1191	1	0	17	_TLEEEAKTHEAQIQEMR_	9806.06
uniprot-Homo sapiens-9606-2022-11	P35579	MYH9_HUMAN	MYH9	Myosin-9	TLEEEAKTHEAQIQEMR	TRUE	TRUE	-1175	-1191	1	0	17	_TLEEEAKTHEAQIQEMR_	9806.06
uniprot-Homo sapiens-9606-2022-11	P35579	MYH9_HUMAN	MYH9	Myosin-9	TLEEEAKTHEAQIQEMR	TRUE	TRUE	-1175	-1191	1	0	17	_TLEEEAKTHEAQIQEM[Oxidation (M)]R_	9806.06
uniprot-Homo sapiens-9606-2022-11	P35579	MYH9_HUMAN	MYH9	Myosin-9	RGDLPFVVPR	TRUE	TRUE	-1923	-1932	1	0.00106458	10	_RGDLPFVVPR_	9367.08
uniprot-Homo sapiens-9606-2022-11	P35579	MYH9_HUMAN	MYH9	Myosin-9	KVEAQLQELQVK	TRUE	TRUE	-1249	-1260	1	0	12	_KVEAQLQELQVK_	9201.7
uniprot-Homo sapiens-9606-2022-11	P35579	MYH9_HUMAN	MYH9	Myosin-9	QIATLHAQVADMKK	TRUE	TRUE	-1358	-1371	1	0	14	_QIATLHAQVADM[Oxidation (M)]KK_	7727.66
uniprot-Homo sapiens-9606-2022-11	P35579	MYH9_HUMAN	MYH9	Myosin-9	QIATLHAQVADMKK	TRUE	TRUE	-1358	-1371	1	0	14	_QIATLHAQVADMKK_	7727.66
uniprot-Homo sapiens-9606-2022-11	P35579	MYH9_HUMAN	MYH9	Myosin-9	QIATLHAQVADMKK	TRUE	TRUE	-1358	-1371	1	0	14	_QIATLHAQVADM[Oxidation (M)]KK_	7727.66
uniprot-Homo sapiens-9606-2022-11	P35579	MYH9_HUMAN	MYH9	Myosin-9	QIATLHAQVADMKK	TRUE	TRUE	-1358	-1371	1	0	14	_QIATLHAQVADMKK_	7727.66
uniprot-Homo sapiens-9606-2022-11	P35579	MYH9_HUMAN	MYH9	Myosin-9	SVHELEK	TRUE	TRUE	-1519	-1525	0	0.00185071	7	_SVHELEK_	7323.72
uniprot-Homo sapiens-9606-2022-11	P35579	MYH9_HUMAN	MYH9	Myosin-9	QEEEMMAKEEELVK	TRUE	TRUE	-843	-856	1	0	14	_QEEEM[Oxidation (M)]M[Oxidation (M)]AKEEELVK_	7274.63
uniprot-Homo sapiens-9606-2022-11	P35579	MYH9_HUMAN	MYH9	Myosin-9	QEEEMMAKEEELVK	TRUE	TRUE	-843	-856	1	0	14	_QEEEM[Oxidation (M)]MAKEEELVK_	7274.63
uniprot-Homo sapiens-9606-2022-11	P35579	MYH9_HUMAN	MYH9	Myosin-9	QEEEMMAKEEELVK	TRUE	TRUE	-843	-856	1	0	14	_QEEEMMAKEEELVK_	7274.63
uniprot-Homo sapiens-9606-2022-11	P35579	MYH9_HUMAN	MYH9	Myosin-9	QEEEMMAKEEELVK	TRUE	TRUE	-843	-856	1	0	14	_QEEEMM[Oxidation (M)]AKEEELVK_	7274.63
uniprot-Homo sapiens-9606-2022-11	P35579	MYH9_HUMAN	MYH9	Myosin-9	QEEEMMAKEEELVK	TRUE	TRUE	-843	-856	1	0	14	_QEEEMM[Oxidation (M)]AKEEELVK_	7274.63
uniprot-Homo sapiens-9606-2022-11	P35579	MYH9_HUMAN	MYH9	Myosin-9	QEEEMMAKEEELVK	TRUE	TRUE	-843	-856	1	0	14	_QEEEM[Oxidation (M)]MAKEEELVK_	7274.63
uniprot-Homo sapiens-9606-2022-11	P35579	MYH9_HUMAN	MYH9	Myosin-9	QEEEMMAKEEELVK	TRUE	TRUE	-843	-856	1	0	14	_QEEEM[Oxidation (M)]M[Oxidation (M)]AKEEELVK_	7274.63
uniprot-Homo sapiens-9606-2022-11	P35579	MYH9_HUMAN	MYH9	Myosin-9	QTLENERGELANEVK	TRUE	TRUE	-1220	-1234	1	0	15	_QTLENERGELANEVK_	7242.75
uniprot-Homo sapiens-9606-2022-11	P35579	MYH9_HUMAN	MYH9	Myosin-9	QTLENERGELANEVK	TRUE	TRUE	-1220	-1234	1	0	15	_QTLENERGELANEVK_	7242.75
uniprot-Homo sapiens-9606-2022-11	P35579	MYH9_HUMAN	MYH9	Myosin-9	IAQLEEQLDNETKER	TRUE	TRUE	-1816	-1830	1	0	15	_IAQLEEQLDNETKER_	6898.89
uniprot-Homo sapiens-9606-2022-11	P35579	MYH9_HUMAN	MYH9	Myosin-9	IAQLEEQLDNETKER	TRUE	TRUE	-1816	-1830	1	0	15	_IAQLEEQLDNETKER_	6898.89
uniprot-Homo sapiens-9606-2022-11	P35579	MYH9_HUMAN	MYH9	Myosin-9	LEVNLQAMK	TRUE	TRUE	-1558	-1566	0	0	9	_LEVNLQAMK_	6712.13
uniprot-Homo sapiens-9606-2022-11	P35579	MYH9_HUMAN	MYH9	Myosin-9	LEVNLQAMK	TRUE	TRUE	-1558	-1566	0	0	9	_LEVNLQAM[Oxidation (M)]K_	6712.13
uniprot-Homo sapiens-9606-2022-11	P35579	MYH9_HUMAN	MYH9	Myosin-9	HSQAVEELAEQLEQTKR	TRUE	TRUE	-1194	-1210	1	0	17	_HSQAVEELAEQLEQTKR_	6494.71
uniprot-Homo sapiens-9606-2022-11	P35579	MYH9_HUMAN	MYH9	Myosin-9	HSQAVEELAEQLEQTKR	TRUE	TRUE	-1194	-1210	1	0	17	_HSQAVEELAEQLEQTKR_	6494.71
uniprot-Homo sapiens-9606-2022-11	P35579	MYH9_HUMAN	MYH9	Myosin-9	KLEEEQIILEDQNCK	TRUE	TRUE	-975	-989	1	0	15	_KLEEEQIILEDQNC[Carbamidomethyl (C)]K_	6448.07
uniprot-Homo sapiens-9606-2022-11	P35579	MYH9_HUMAN	MYH9	Myosin-9	KLEEEQIILEDQNCK	TRUE	TRUE	-975	-989	1	0	15	_KLEEEQIILEDQNC[Carbamidomethyl (C)]K_	6448.07
uniprot-Homo sapiens-9606-2022-11	P35579	MYH9_HUMAN	MYH9	Myosin-9	LEEEQIILEDQNCK	TRUE	TRUE	-976	-989	0	0	14	_LEEEQIILEDQNC[Carbamidomethyl (C)]K_	6115.8
uniprot-Homo sapiens-9606-2022-11	P35579	MYH9_HUMAN	MYH9	Myosin-9	VVFQEFR	TRUE	TRUE	-712	-718	0	0.00185071	7	_VVFQEFR_	5981.42
uniprot-Homo sapiens-9606-2022-11	P35579	MYH9_HUMAN	MYH9	Myosin-9	RQLEEAEEEAQR	TRUE	TRUE	-1877	-1888	1	0	12	_RQLEEAEEEAQR_	5776.48
uniprot-Homo sapiens-9606-2022-11	P35579	MYH9_HUMAN	MYH9	Myosin-9	RQLEEAEEEAQR	TRUE	TRUE	-1877	-1888	1	0	12	_RQLEEAEEEAQR_	5776.48
uniprot-Homo sapiens-9606-2022-11	P35579	MYH9_HUMAN	MYH9	Myosin-9	AKQTLENERGELANEVK	TRUE	TRUE	-1218	-1234	2	0	17	_AKQTLENERGELANEVK_	5706.14
uniprot-Homo sapiens-9606-2022-11	P35579	MYH9_HUMAN	MYH9	Myosin-9	AKQTLENERGELANEVK	TRUE	TRUE	-1218	-1234	2	0	17	_AKQTLENERGELANEVK_	5706.14
uniprot-Homo sapiens-9606-2022-11	P35579	MYH9_HUMAN	MYH9	Myosin-9	TVGQLYKEQLAK	TRUE	TRUE	-645	-656	1	0	12	_TVGQLYKEQLAK_	5648.2
uniprot-Homo sapiens-9606-2022-11	P35579	MYH9_HUMAN	MYH9	Myosin-9	LKDVLLQVDDER	TRUE	TRUE	-1844	-1855	1	0	12	_LKDVLLQVDDER_	5597.5
uniprot-Homo sapiens-9606-2022-11	P35579	MYH9_HUMAN	MYH9	Myosin-9	LKDVLLQVDDER	TRUE	TRUE	-1844	-1855	1	0	12	_LKDVLLQVDDER_	5597.5
uniprot-Homo sapiens-9606-2022-11	P35579	MYH9_HUMAN	MYH9	Myosin-9	LQEMEGTVK	TRUE	TRUE	-1794	-1802	0	0.000826788	9	_LQEM[Oxidation (M)]EGTVK_	5551.27
uniprot-Homo sapiens-9606-2022-11	P35579	MYH9_HUMAN	MYH9	Myosin-9	LQEMEGTVK	TRUE	TRUE	-1794	-1802	0	0.000826788	9	_LQEMEGTVK_	5551.27
uniprot-Homo sapiens-9606-2022-11	P35579	MYH9_HUMAN	MYH9	Myosin-9	LQEMEGTVK	TRUE	TRUE	-1794	-1802	0	0.000826788	9	_LQEMEGTVK_	5551.27
uniprot-Homo sapiens-9606-2022-11	P35579	MYH9_HUMAN	MYH9	Myosin-9	QVEDEKNSFR	TRUE	TRUE	-1333	-1342	1	0	10	_QVEDEKNSFR_	5219.57
uniprot-Homo sapiens-9606-2022-11	P35579	MYH9_HUMAN	MYH9	Myosin-9	QVEDEKNSFR	TRUE	TRUE	-1333	-1342	1	0	10	_QVEDEKNSFR_	5219.57
uniprot-Homo sapiens-9606-2022-11	P35579	MYH9_HUMAN	MYH9	Myosin-9	QAQQERDELADEIANSSGK	TRUE	TRUE	-1698	-1716	1	0	19	_QAQQERDELADEIANSSGK_	5049.15
uniprot-Homo sapiens-9606-2022-11	P35579	MYH9_HUMAN	MYH9	Myosin-9	QAQQERDELADEIANSSGK	TRUE	TRUE	-1698	-1716	1	0	19	_QAQQERDELADEIANSSGK_	5049.15
uniprot-Homo sapiens-9606-2022-11	P35579	MYH9_HUMAN	MYH9	Myosin-9	LKDVLLQVDDERR	TRUE	TRUE	-1844	-1856	2	0	13	_LKDVLLQVDDERR_	4912.41
uniprot-Homo sapiens-9606-2022-11	P35579	MYH9_HUMAN	MYH9	Myosin-9	LKDVLLQVDDERR	TRUE	TRUE	-1844	-1856	2	0	13	_LKDVLLQVDDERR_	4912.41
uniprot-Homo sapiens-9606-2022-11	P35579	MYH9_HUMAN	MYH9	Myosin-9	ALEQQVEEMK	TRUE	TRUE	-1529	-1538	0	0	10	_ALEQQVEEMK_	4831.71
uniprot-Homo sapiens-9606-2022-11	P35579	MYH9_HUMAN	MYH9	Myosin-9	ALEQQVEEMK	TRUE	TRUE	-1529	-1538	0	0	10	_ALEQQVEEM[Oxidation (M)]K_	4831.71
uniprot-Homo sapiens-9606-2022-11	P35579	MYH9_HUMAN	MYH9	Myosin-9	IAQLEEQLDNETK	TRUE	TRUE	-1816	-1828	0	0	13	_IAQLEEQLDNETK_	4823.59
uniprot-Homo sapiens-9606-2022-11	P35579	MYH9_HUMAN	MYH9	Myosin-9	QACVLMIK	TRUE	TRUE	-738	-745	0	0	8	_QAC[Carbamidomethyl (C)]VLM[Oxidation (M)]IK_	4789.41
uniprot-Homo sapiens-9606-2022-11	P35579	MYH9_HUMAN	MYH9	Myosin-9	QACVLMIK	TRUE	TRUE	-738	-745	0	0	8	_QAC[Carbamidomethyl (C)]VLMIK_	4789.41
uniprot-Homo sapiens-9606-2022-11	P35579	MYH9_HUMAN	MYH9	Myosin-9	EMEAELEDER	TRUE	TRUE	-1593	-1602	0	0.00106458	10	_EM[Oxidation (M)]EAELEDER_	4756.18
uniprot-Homo sapiens-9606-2022-11	P35579	MYH9_HUMAN	MYH9	Myosin-9	EMEAELEDER	TRUE	TRUE	-1593	-1602	0	0.00106458	10	_EMEAELEDER_	4756.18
uniprot-Homo sapiens-9606-2022-11	P35579	MYH9_HUMAN	MYH9	Myosin-9	VEAQLQELQVK	TRUE	TRUE	-1250	-1260	0	0.000826788	11	_VEAQLQELQVK_	4731.99
uniprot-Homo sapiens-9606-2022-11	P35579	MYH9_HUMAN	MYH9	Myosin-9	KANLQIDQINTDLNLER	TRUE	TRUE	-1754	-1770	1	0	17	_KANLQIDQINTDLNLER_	4532.52
uniprot-Homo sapiens-9606-2022-11	P35579	MYH9_HUMAN	MYH9	Myosin-9	KANLQIDQINTDLNLER	TRUE	TRUE	-1754	-1770	1	0	17	_KANLQIDQINTDLNLER_	4532.52
uniprot-Homo sapiens-9606-2022-11	P35579	MYH9_HUMAN	MYH9	Myosin-9	NTDQASMPDNTAAQK	FALSE	FALSE	-359	-373	0	0	15	_NTDQASMPDNTAAQK_	4458.89
uniprot-Homo sapiens-9606-2022-11	P35579	MYH9_HUMAN	MYH9	Myosin-9	NTDQASMPDNTAAQK	FALSE	FALSE	-359	-373	0	0	15	_NTDQASM[Oxidation (M)]PDNTAAQK_	4458.89
uniprot-Homo sapiens-9606-2022-11	P35579	MYH9_HUMAN	MYH9	Myosin-9	NFINNPLAQADWAAK	TRUE	TRUE	-15	-29	0	0	15	_NFINNPLAQADWAAK_	4440.43
uniprot-Homo sapiens-9606-2022-11	P35579	MYH9_HUMAN	MYH9	Myosin-9	VRTELADKVTK	TRUE	TRUE	-1267	-1277	2	0	11	_VRTELADKVTK_	4406.56
uniprot-Homo sapiens-9606-2022-11	P35579	MYH9_HUMAN	MYH9	Myosin-9	VRTELADKVTK	TRUE	TRUE	-1267	-1277	2	0	11	_VRTELADKVTK_	4406.56
uniprot-Homo sapiens-9606-2022-11	P35579	MYH9_HUMAN	MYH9	Myosin-9	ANLQIDQINTDLNLER	TRUE	TRUE	-1755	-1770	0	0.000475285	16	_ANLQIDQINTDLNLER_	4404.51
uniprot-Homo sapiens-9606-2022-11	P35579	MYH9_HUMAN	MYH9	Myosin-9	VMQEQGTHPK	TRUE	TRUE	-546	-555	0	0	10	_VMQEQGTHPK_	4310.58
uniprot-Homo sapiens-9606-2022-11	P35579	MYH9_HUMAN	MYH9	Myosin-9	VMQEQGTHPK	TRUE	TRUE	-546	-555	0	0	10	_VM[Oxidation (M)]QEQGTHPK_	4310.58
uniprot-Homo sapiens-9606-2022-11	P35579	MYH9_HUMAN	MYH9	Myosin-9	DLEGLSQRHEEK	TRUE	TRUE	-1393	-1404	1	0	12	_DLEGLSQRHEEK_	4016.47
uniprot-Homo sapiens-9606-2022-11	P35579	MYH9_HUMAN	MYH9	Myosin-9	DLEGLSQRHEEK	TRUE	TRUE	-1393	-1404	1	0	12	_DLEGLSQRHEEK_	4016.47
uniprot-Homo sapiens-9606-2022-11	P35579	MYH9_HUMAN	MYH9	Myosin-9	QIATLHAQVADMK	TRUE	TRUE	-1358	-1370	0	0	13	_QIATLHAQVADMK_	3796.22
uniprot-Homo sapiens-9606-2022-11	P35579	MYH9_HUMAN	MYH9	Myosin-9	QIATLHAQVADMK	TRUE	TRUE	-1358	-1370	0	0	13	_QIATLHAQVADM[Oxidation (M)]K_	3796.22
uniprot-Homo sapiens-9606-2022-11	P35579	MYH9_HUMAN	MYH9	Myosin-9	QIATLHAQVADMK	TRUE	TRUE	-1358	-1370	0	0	13	_QIATLHAQVADM[Oxidation (M)]K_	3796.22
uniprot-Homo sapiens-9606-2022-11	P35579	MYH9_HUMAN	MYH9	Myosin-9	QIATLHAQVADMK	TRUE	TRUE	-1358	-1370	0	0	13	_QIATLHAQVADMK_	3796.22
uniprot-Homo sapiens-9606-2022-11	P35579	MYH9_HUMAN	MYH9	Myosin-9	IAEFTTNLTEEEEKSK	TRUE	TRUE	-1001	-1016	1	0	16	_IAEFTTNLTEEEEKSK_	3774.19
uniprot-Homo sapiens-9606-2022-11	P35579	MYH9_HUMAN	MYH9	Myosin-9	IAEFTTNLTEEEEKSK	TRUE	TRUE	-1001	-1016	1	0	16	_IAEFTTNLTEEEEKSK_	3774.19
uniprot-Homo sapiens-9606-2022-11	P35579	MYH9_HUMAN	MYH9	Myosin-9	ELEDATETADAMNR	TRUE	TRUE	-1899	-1912	0	0	14	_ELEDATETADAM[Oxidation (M)]NR_	3769.45
uniprot-Homo sapiens-9606-2022-11	P35579	MYH9_HUMAN	MYH9	Myosin-9	ELEDATETADAMNR	TRUE	TRUE	-1899	-1912	0	0	14	_ELEDATETADAMNR_	3769.45
uniprot-Homo sapiens-9606-2022-11	P35579	MYH9_HUMAN	MYH9	Myosin-9	RQQQLTAMK	FALSE	FALSE	-802	-810	1	0.00106458	9	_RQQQLTAMK_	3681.26
uniprot-Homo sapiens-9606-2022-11	P35579	MYH9_HUMAN	MYH9	Myosin-9	RQQQLTAMK	FALSE	FALSE	-802	-810	1	0.00106458	9	_RQQQLTAM[Oxidation (M)]K_	3681.26
uniprot-Homo sapiens-9606-2022-11	P35579	MYH9_HUMAN	MYH9	Myosin-9	HEAMITDLEER	TRUE	TRUE	-1025	-1035	0	0	11	_HEAMITDLEER_	3595.47
uniprot-Homo sapiens-9606-2022-11	P35579	MYH9_HUMAN	MYH9	Myosin-9	HEAMITDLEER	TRUE	TRUE	-1025	-1035	0	0	11	_HEAM[Oxidation (M)]ITDLEER_	3595.47
uniprot-Homo sapiens-9606-2022-11	P35579	MYH9_HUMAN	MYH9	Myosin-9	ALEEAMEQK	TRUE	TRUE	-1484	-1492	0	0	9	_ALEEAMEQK_	3535.18
uniprot-Homo sapiens-9606-2022-11	P35579	MYH9_HUMAN	MYH9	Myosin-9	ALEEAMEQK	TRUE	TRUE	-1484	-1492	0	0	9	_ALEEAM[Oxidation (M)]EQK_	3535.18
uniprot-Homo sapiens-9606-2022-11	P35579	MYH9_HUMAN	MYH9	Myosin-9	TELEDTLDSTAAQQELR	TRUE	TRUE	-1146	-1162	0	0.000826788	17	_TELEDTLDSTAAQQELR_	3420.55
uniprot-Homo sapiens-9606-2022-11	P35579	MYH9_HUMAN	MYH9	Myosin-9	VKVNKDDIQK	TRUE	TRUE	-65	-74	2	0	10	_VKVNKDDIQK_	3403.87
uniprot-Homo sapiens-9606-2022-11	P35579	MYH9_HUMAN	MYH9	Myosin-9	VKVNKDDIQK	TRUE	TRUE	-65	-74	2	0	10	_VKVNKDDIQK_	3403.87
uniprot-Homo sapiens-9606-2022-11	P35579	MYH9_HUMAN	MYH9	Myosin-9	EQEVNILKK	TRUE	TRUE	-1166	-1174	1	0.00134409	9	_EQEVNILKK_	3284.54
uniprot-Homo sapiens-9606-2022-11	P35579	MYH9_HUMAN	MYH9	Myosin-9	NKHEAMITDLEER	TRUE	TRUE	-1023	-1035	1	0	13	_NKHEAMITDLEER_	3243.38
uniprot-Homo sapiens-9606-2022-11	P35579	MYH9_HUMAN	MYH9	Myosin-9	NKHEAMITDLEER	TRUE	TRUE	-1023	-1035	1	0	13	_NKHEAM[Oxidation (M)]ITDLEER_	3243.38
uniprot-Homo sapiens-9606-2022-11	P35579	MYH9_HUMAN	MYH9	Myosin-9	NKHEAMITDLEER	TRUE	TRUE	-1023	-1035	1	0	13	_NKHEAMITDLEER_	3243.38
uniprot-Homo sapiens-9606-2022-11	P35579	MYH9_HUMAN	MYH9	Myosin-9	NKHEAMITDLEER	TRUE	TRUE	-1023	-1035	1	0	13	_NKHEAM[Oxidation (M)]ITDLEER_	3243.38
uniprot-Homo sapiens-9606-2022-11	P35579	MYH9_HUMAN	MYH9	Myosin-9	NLPIYSEEIVEMYK	TRUE	TRUE	-126	-139	0	0	14	_NLPIYSEEIVEMYK_	3231.37
uniprot-Homo sapiens-9606-2022-11	P35579	MYH9_HUMAN	MYH9	Myosin-9	NLPIYSEEIVEMYK	TRUE	TRUE	-126	-139	0	0	14	_NLPIYSEEIVEM[Oxidation (M)]YK_	3231.37
uniprot-Homo sapiens-9606-2022-11	P35579	MYH9_HUMAN	MYH9	Myosin-9	KQELEEICHDLEAR	TRUE	TRUE	-910	-923	1	0	14	_KQELEEIC[Carbamidomethyl (C)]HDLEAR_	3158.94
uniprot-Homo sapiens-9606-2022-11	P35579	MYH9_HUMAN	MYH9	Myosin-9	KQELEEICHDLEAR	TRUE	TRUE	-910	-923	1	0	14	_KQELEEIC[Carbamidomethyl (C)]HDLEAR_	3158.94
uniprot-Homo sapiens-9606-2022-11	P35579	MYH9_HUMAN	MYH9	Myosin-9	KKVEAQLQELQVK	TRUE	TRUE	-1248	-1260	2	0	13	_KKVEAQLQELQVK_	3088.39
uniprot-Homo sapiens-9606-2022-11	P35579	MYH9_HUMAN	MYH9	Myosin-9	KKVEAQLQELQVK	TRUE	TRUE	-1248	-1260	2	0	13	_KKVEAQLQELQVK_	3088.39
uniprot-Homo sapiens-9606-2022-11	P35579	MYH9_HUMAN	MYH9	Myosin-9	PLLQVSR	TRUE	TRUE	-836	-842	0	0.00876449	7	_PLLQVSR_	3068.56
uniprot-Homo sapiens-9606-2022-11	P35579	MYH9_HUMAN	MYH9	Myosin-9	PLLQVSR	TRUE	TRUE	-836	-842	0	0.00876449	7	_PLLQVSR_	3068.56
uniprot-Homo sapiens-9606-2022-11	P35579	MYH9_HUMAN	MYH9	Myosin-9	QRYEILTPNSIPK	TRUE	TRUE	-719	-731	1	0	13	_QRYEILTPNSIPK_	3034.84
uniprot-Homo sapiens-9606-2022-11	P35579	MYH9_HUMAN	MYH9	Myosin-9	QRYEILTPNSIPK	TRUE	TRUE	-719	-731	1	0	13	_QRYEILTPNSIPK_	3034.84
uniprot-Homo sapiens-9606-2022-11	P35579	MYH9_HUMAN	MYH9	Myosin-9	SMEAEMIQLQEELAAAER	TRUE	TRUE	-1677	-1694	0	0	18	_SM[Oxidation (M)]EAEM[Oxidation (M)]IQLQEELAAAER_	2939.98
uniprot-Homo sapiens-9606-2022-11	P35579	MYH9_HUMAN	MYH9	Myosin-9	SMEAEMIQLQEELAAAER	TRUE	TRUE	-1677	-1694	0	0	18	_SMEAEMIQLQEELAAAER_	2939.98
uniprot-Homo sapiens-9606-2022-11	P35579	MYH9_HUMAN	MYH9	Myosin-9	SMEAEMIQLQEELAAAER	TRUE	TRUE	-1677	-1694	0	0	18	_SMEAEM[Oxidation (M)]IQLQEELAAAER_	2939.98
uniprot-Homo sapiens-9606-2022-11	P35579	MYH9_HUMAN	MYH9	Myosin-9	LKQVEDEK	TRUE	TRUE	-1331	-1338	1	0	8	_LKQVEDEK_	2922.03
uniprot-Homo sapiens-9606-2022-11	P35579	MYH9_HUMAN	MYH9	Myosin-9	VSHLLGINVTDFTR	TRUE	TRUE	-374	-387	0	0	14	_VSHLLGINVTDFTR_	2894.01
uniprot-Homo sapiens-9606-2022-11	P35579	MYH9_HUMAN	MYH9	Myosin-9	VSHLLGINVTDFTR	TRUE	TRUE	-374	-387	0	0	14	_VSHLLGINVTDFTR_	2894.01
uniprot-Homo sapiens-9606-2022-11	P35579	MYH9_HUMAN	MYH9	Myosin-9	VKLQEMEGTVK	TRUE	TRUE	-1792	-1802	1	0	11	_VKLQEM[Oxidation (M)]EGTVK_	2839.13
uniprot-Homo sapiens-9606-2022-11	P35579	MYH9_HUMAN	MYH9	Myosin-9	VKLQEMEGTVK	TRUE	TRUE	-1792	-1802	1	0	11	_VKLQEMEGTVK_	2839.13
uniprot-Homo sapiens-9606-2022-11	P35579	MYH9_HUMAN	MYH9	Myosin-9	NMDPLNDNIATLLHQSSDK	TRUE	TRUE	-588	-606	0	0	19	_NM[Oxidation (M)]DPLNDNIATLLHQSSDK_	2769.47
uniprot-Homo sapiens-9606-2022-11	P35579	MYH9_HUMAN	MYH9	Myosin-9	NMDPLNDNIATLLHQSSDK	TRUE	TRUE	-588	-606	0	0	19	_NMDPLNDNIATLLHQSSDK_	2769.47
uniprot-Homo sapiens-9606-2022-11	P35579	MYH9_HUMAN	MYH9	Myosin-9	NMDPLNDNIATLLHQSSDK	TRUE	TRUE	-588	-606	0	0	19	_NM[Oxidation (M)]DPLNDNIATLLHQSSDK_	2769.47
uniprot-Homo sapiens-9606-2022-11	P35579	MYH9_HUMAN	MYH9	Myosin-9	NMDPLNDNIATLLHQSSDK	TRUE	TRUE	-588	-606	0	0	19	_NMDPLNDNIATLLHQSSDK_	2769.47
uniprot-Homo sapiens-9606-2022-11	P35579	MYH9_HUMAN	MYH9	Myosin-9	FLSNGHVTIPGQQDK	TRUE	TRUE	-302	-316	0	0	15	_FLSNGHVTIPGQQDK_	2574.99
uniprot-Homo sapiens-9606-2022-11	P35579	MYH9_HUMAN	MYH9	Myosin-9	FLSNGHVTIPGQQDK	TRUE	TRUE	-302	-316	0	0	15	_FLSNGHVTIPGQQDK_	2574.99
uniprot-Homo sapiens-9606-2022-11	P35579	MYH9_HUMAN	MYH9	Myosin-9	QTLENER	TRUE	TRUE	-1220	-1226	0	0.00533491	7	_QTLENER_	2548.71
uniprot-Homo sapiens-9606-2022-11	P35579	MYH9_HUMAN	MYH9	Myosin-9	GELANEVK	TRUE	TRUE	-1227	-1234	0	0.00185071	8	_GELANEVK_	2347.82
uniprot-Homo sapiens-9606-2022-11	P35579	MYH9_HUMAN	MYH9	Myosin-9	QLEEAEEEAQR	TRUE	TRUE	-1878	-1888	0	0	11	_QLEEAEEEAQR_	2252.86
uniprot-Homo sapiens-9606-2022-11	P35579	MYH9_HUMAN	MYH9	Myosin-9	SMMQDREDQSILCTGESGAGK	TRUE	TRUE	-160	-180	1	0	21	_SM[Oxidation (M)]M[Oxidation (M)]QDREDQSILC[Carbamidomethyl (C)]TGESGAGK_	2209.3
uniprot-Homo sapiens-9606-2022-11	P35579	MYH9_HUMAN	MYH9	Myosin-9	SMMQDREDQSILCTGESGAGK	TRUE	TRUE	-160	-180	1	0	21	_SMMQDREDQSILC[Carbamidomethyl (C)]TGESGAGK_	2209.3
uniprot-Homo sapiens-9606-2022-11	P35579	MYH9_HUMAN	MYH9	Myosin-9	SMMQDREDQSILCTGESGAGK	TRUE	TRUE	-160	-180	1	0	21	_SMM[Oxidation (M)]QDREDQSILC[Carbamidomethyl (C)]TGESGAGK_	2209.3
uniprot-Homo sapiens-9606-2022-11	P35579	MYH9_HUMAN	MYH9	Myosin-9	SMMQDREDQSILCTGESGAGK	TRUE	TRUE	-160	-180	1	0	21	_SMMQDREDQSILC[Carbamidomethyl (C)]TGESGAGK_	2209.3
uniprot-Homo sapiens-9606-2022-11	P35579	MYH9_HUMAN	MYH9	Myosin-9	KMEDSVGCLETAEEVK	TRUE	TRUE	-1372	-1387	1	0	16	_KMEDSVGC[Carbamidomethyl (C)]LETAEEVK_	2118.73
uniprot-Homo sapiens-9606-2022-11	P35579	MYH9_HUMAN	MYH9	Myosin-9	KMEDSVGCLETAEEVK	TRUE	TRUE	-1372	-1387	1	0	16	_KM[Oxidation (M)]EDSVGC[Carbamidomethyl (C)]LETAEEVK_	2118.73
uniprot-Homo sapiens-9606-2022-11	P35579	MYH9_HUMAN	MYH9	Myosin-9	KMEDSVGCLETAEEVK	TRUE	TRUE	-1372	-1387	1	0	16	_KM[Oxidation (M)]EDSVGC[Carbamidomethyl (C)]LETAEEVK_	2118.73
uniprot-Homo sapiens-9606-2022-11	P35579	MYH9_HUMAN	MYH9	Myosin-9	KMEDSVGCLETAEEVK	TRUE	TRUE	-1372	-1387	1	0	16	_KMEDSVGC[Carbamidomethyl (C)]LETAEEVK_	2118.73
uniprot-Homo sapiens-9606-2022-11	P35579	MYH9_HUMAN	MYH9	Myosin-9	GDLPFVVPR	TRUE	TRUE	-1924	-1932	0	0	9	_GDLPFVVPR_	2107.38
uniprot-Homo sapiens-9606-2022-11	P35579	MYH9_HUMAN	MYH9	Myosin-9	EQLEEEEEAK	TRUE	TRUE	-1343	-1352	0	0.00106458	10	_EQLEEEEEAK_	2067.6
uniprot-Homo sapiens-9606-2022-11	P35579	MYH9_HUMAN	MYH9	Myosin-9	DMFQETMEAMR	TRUE	TRUE	-317	-327	0	0	11	_DM[Oxidation (M)]FQETMEAMR_	2019.64
uniprot-Homo sapiens-9606-2022-11	P35579	MYH9_HUMAN	MYH9	Myosin-9	DMFQETMEAMR	TRUE	TRUE	-317	-327	0	0	11	_DMFQETM[Oxidation (M)]EAM[Oxidation (M)]R_	2019.64
uniprot-Homo sapiens-9606-2022-11	P35579	MYH9_HUMAN	MYH9	Myosin-9	DMFQETMEAMR	TRUE	TRUE	-317	-327	0	0	11	_DMFQETMEAM[Oxidation (M)]R_	2019.64
uniprot-Homo sapiens-9606-2022-11	P35579	MYH9_HUMAN	MYH9	Myosin-9	DMFQETMEAMR	TRUE	TRUE	-317	-327	0	0	11	_DMFQETMEAMR_	2019.64
uniprot-Homo sapiens-9606-2022-11	P35579	MYH9_HUMAN	MYH9	Myosin-9	TEMEDLMSSK	TRUE	TRUE	-1504	-1513	0	0	10	_TEM[Oxidation (M)]EDLMSSK_	2016.71
uniprot-Homo sapiens-9606-2022-11	P35579	MYH9_HUMAN	MYH9	Myosin-9	TEMEDLMSSK	TRUE	TRUE	-1504	-1513	0	0	10	_TEMEDLMSSK_	2016.71
uniprot-Homo sapiens-9606-2022-11	P35579	MYH9_HUMAN	MYH9	Myosin-9	LQVELDNVTGLLSQSDSK	TRUE	TRUE	-1278	-1295	0	0	18	_LQVELDNVTGLLSQSDSK_	2005.68
uniprot-Homo sapiens-9606-2022-11	P35579	MYH9_HUMAN	MYH9	Myosin-9	HSQAVEELAEQLEQTK	TRUE	TRUE	-1194	-1209	0	0	16	_HSQAVEELAEQLEQTK_	1983.65
uniprot-Homo sapiens-9606-2022-11	P35579	MYH9_HUMAN	MYH9	Myosin-9	HSQAVEELAEQLEQTK	TRUE	TRUE	-1194	-1209	0	0	16	_HSQAVEELAEQLEQTK_	1983.65
uniprot-Homo sapiens-9606-2022-11	P35579	MYH9_HUMAN	MYH9	Myosin-9	AKQTLENER	TRUE	TRUE	-1218	-1226	1	0.00106458	9	_AKQTLENER_	1918.24
uniprot-Homo sapiens-9606-2022-11	P35579	MYH9_HUMAN	MYH9	Myosin-9	KTLEEEAK	TRUE	TRUE	-1174	-1181	1	0.00185071	8	_KTLEEEAK_	1819.23
uniprot-Homo sapiens-9606-2022-11	P35579	MYH9_HUMAN	MYH9	Myosin-9	NAEQYKDQADKASTR	TRUE	TRUE	-1857	-1871	2	0	15	_NAEQYKDQADKASTR_	1719.99
uniprot-Homo sapiens-9606-2022-11	P35579	MYH9_HUMAN	MYH9	Myosin-9	NAEQYKDQADKASTR	TRUE	TRUE	-1857	-1871	2	0	15	_NAEQYKDQADKASTR_	1719.99
uniprot-Homo sapiens-9606-2022-11	P35579	MYH9_HUMAN	MYH9	Myosin-9	QLAAENR	TRUE	TRUE	-861	-867	0	0	7	_QLAAENR_	1637.84
uniprot-Homo sapiens-9606-2022-11	P35579	MYH9_HUMAN	MYH9	Myosin-9	QQQLTAMK	FALSE	FALSE	-803	-810	0	0.000826788	8	_QQQLTAM[Oxidation (M)]K_	1628.35
uniprot-Homo sapiens-9606-2022-11	P35579	MYH9_HUMAN	MYH9	Myosin-9	QQQLTAMK	FALSE	FALSE	-803	-810	0	0.000826788	8	_QQQLTAMK_	1628.35
uniprot-Homo sapiens-9606-2022-11	P35579	MYH9_HUMAN	MYH9	Myosin-9	DCMRELDDTR	TRUE	TRUE	-1649	-1658	1	0	10	_DC[Carbamidomethyl (C)]M[Oxidation (M)]RELDDTR_	1617.73
uniprot-Homo sapiens-9606-2022-11	P35579	MYH9_HUMAN	MYH9	Myosin-9	KMEDSVGCLETAEEVKR	TRUE	TRUE	-1372	-1388	2	0	17	_KMEDSVGC[Carbamidomethyl (C)]LETAEEVKR_	1603.47
uniprot-Homo sapiens-9606-2022-11	P35579	MYH9_HUMAN	MYH9	Myosin-9	KMEDSVGCLETAEEVKR	TRUE	TRUE	-1372	-1388	2	0	17	_KMEDSVGC[Carbamidomethyl (C)]LETAEEVKR_	1603.47
uniprot-Homo sapiens-9606-2022-11	P35579	MYH9_HUMAN	MYH9	Myosin-9	KMEDSVGCLETAEEVKR	TRUE	TRUE	-1372	-1388	2	0	17	_KM[Oxidation (M)]EDSVGC[Carbamidomethyl (C)]LETAEEVKR_	1603.47
uniprot-Homo sapiens-9606-2022-11	P35579	MYH9_HUMAN	MYH9	Myosin-9	VISGVLQLGNIVFK	TRUE	TRUE	-342	-355	0	0.00106458	14	_VISGVLQLGNIVFK_	1594.29
uniprot-Homo sapiens-9606-2022-11	P35579	MYH9_HUMAN	MYH9	Myosin-9	EKQLAAENR	TRUE	TRUE	-859	-867	1	0	9	_EKQLAAENR_	1590.07
uniprot-Homo sapiens-9606-2022-11	P35579	MYH9_HUMAN	MYH9	Myosin-9	REQEVNILK	TRUE	TRUE	-1165	-1173	1	0	9	_REQEVNILK_	1564.74
uniprot-Homo sapiens-9606-2022-11	P35579	MYH9_HUMAN	MYH9	Myosin-9	LRLEVNLQAMK	TRUE	TRUE	-1556	-1566	1	0	11	_LRLEVNLQAM[Oxidation (M)]K_	1549.94
uniprot-Homo sapiens-9606-2022-11	P35579	MYH9_HUMAN	MYH9	Myosin-9	LRLEVNLQAMK	TRUE	TRUE	-1556	-1566	1	0	11	_LRLEVNLQAMK_	1549.94
uniprot-Homo sapiens-9606-2022-11	P35579	MYH9_HUMAN	MYH9	Myosin-9	KLEMDLK	TRUE	TRUE	-1614	-1620	1	0.00106458	7	_KLEMDLK_	1407.31
uniprot-Homo sapiens-9606-2022-11	P35579	MYH9_HUMAN	MYH9	Myosin-9	KLEMDLK	TRUE	TRUE	-1614	-1620	1	0.00106458	7	_KLEM[Oxidation (M)]DLK_	1407.31
uniprot-Homo sapiens-9606-2022-11	P35579	MYH9_HUMAN	MYH9	Myosin-9	LEMDLKDLEAHIDSANK	TRUE	TRUE	-1615	-1631	1	0.000826788	17	_LEM[Oxidation (M)]DLKDLEAHIDSANK_	1153.07
uniprot-Homo sapiens-9606-2022-11	P35579	MYH9_HUMAN	MYH9	Myosin-9	LEMDLKDLEAHIDSANK	TRUE	TRUE	-1615	-1631	1	0.000826788	17	_LEM[Oxidation (M)]DLKDLEAHIDSANK_	1153.07
uniprot-Homo sapiens-9606-2022-11	P35579	MYH9_HUMAN	MYH9	Myosin-9	VIQYLAYVASSHK	TRUE	TRUE	-187	-199	0	0	13	_VIQYLAYVASSHK_	1144.14
uniprot-Homo sapiens-9606-2022-11	P35579	MYH9_HUMAN	MYH9	Myosin-9	VIQYLAYVASSHK	TRUE	TRUE	-187	-199	0	0	13	_VIQYLAYVASSHK_	1144.14
uniprot-Homo sapiens-9606-2022-11	P35579	MYH9_HUMAN	MYH9	Myosin-9	DLQGRDEQSEEK	TRUE	TRUE	-1572	-1583	1	0	12	_DLQGRDEQSEEK_	1133.51
uniprot-Homo sapiens-9606-2022-11	P35579	MYH9_HUMAN	MYH9	Myosin-9	DLQGRDEQSEEK	TRUE	TRUE	-1572	-1583	1	0	12	_DLQGRDEQSEEK_	1133.51
uniprot-Homo sapiens-9606-2022-11	P35579	MYH9_HUMAN	MYH9	Myosin-9	VNKDDIQK	TRUE	TRUE	-67	-74	1	0	8	_VNKDDIQK_	1051.39
uniprot-Homo sapiens-9606-2022-11	P35579	MYH9_HUMAN	MYH9	Myosin-9	RALEQQVEEMK	TRUE	TRUE	-1528	-1538	1	0.000475285	11	_RALEQQVEEM[Oxidation (M)]K_	1047.87
uniprot-Homo sapiens-9606-2022-11	P35579	MYH9_HUMAN	MYH9	Myosin-9	IRELESQISELQEDLESER	TRUE	TRUE	-1106	-1124	1	0	19	_IRELESQISELQEDLESER_	976.335
uniprot-Homo sapiens-9606-2022-11	P35579	MYH9_HUMAN	MYH9	Myosin-9	MEDSVGCLETAEEVKR	TRUE	TRUE	-1373	-1388	1	0	16	_MEDSVGC[Carbamidomethyl (C)]LETAEEVKR_	962.415
uniprot-Homo sapiens-9606-2022-11	P35579	MYH9_HUMAN	MYH9	Myosin-9	MEDSVGCLETAEEVKR	TRUE	TRUE	-1373	-1388	1	0	16	_M[Oxidation (M)]EDSVGC[Carbamidomethyl (C)]LETAEEVKR_	962.415
uniprot-Homo sapiens-9606-2022-11	P35579	MYH9_HUMAN	MYH9	Myosin-9	MEDSVGCLETAEEVKR	TRUE	TRUE	-1373	-1388	1	0	16	_M[Oxidation (M)]EDSVGC[Carbamidomethyl (C)]LETAEEVKR_	962.415
uniprot-Homo sapiens-9606-2022-11	P35579	MYH9_HUMAN	MYH9	Myosin-9	MEDSVGCLETAEEVKR	TRUE	TRUE	-1373	-1388	1	0	16	_MEDSVGC[Carbamidomethyl (C)]LETAEEVKR_	962.415
uniprot-Homo sapiens-9606-2022-11	P35579	MYH9_HUMAN	MYH9	Myosin-9	KLVWVPSDK	TRUE	TRUE	-30	-38	1	0	9	_KLVWVPSDK_	930.709
uniprot-Homo sapiens-9606-2022-11	P35579	MYH9_HUMAN	MYH9	Myosin-9	KKLEMDLK	TRUE	TRUE	-1613	-1620	2	0	8	_KKLEMDLK_	879.326
uniprot-Homo sapiens-9606-2022-11	P35579	MYH9_HUMAN	MYH9	Myosin-9	KKLEMDLK	TRUE	TRUE	-1613	-1620	2	0	8	_KKLEM[Oxidation (M)]DLK_	879.326
uniprot-Homo sapiens-9606-2022-11	P35579	MYH9_HUMAN	MYH9	Myosin-9	DLEGLSQR	TRUE	TRUE	-1393	-1400	0	0.000475285	8	_DLEGLSQR_	871.372
uniprot-Homo sapiens-9606-2022-11	P35579	MYH9_HUMAN	MYH9	Myosin-9	LKSMEAEMIQLQEELAAAER	TRUE	TRUE	-1675	-1694	1	0	20	_LKSM[Oxidation (M)]EAEM[Oxidation (M)]IQLQEELAAAER_	869.892
uniprot-Homo sapiens-9606-2022-11	P35579	MYH9_HUMAN	MYH9	Myosin-9	IIGLDQVAGMSETALPGAFK	TRUE	TRUE	-618	-637	0	0	20	_IIGLDQVAGM[Oxidation (M)]SETALPGAFK_	867.779
uniprot-Homo sapiens-9606-2022-11	P35579	MYH9_HUMAN	MYH9	Myosin-9	IIGLDQVAGMSETALPGAFK	TRUE	TRUE	-618	-637	0	0	20	_IIGLDQVAGMSETALPGAFK_	867.779
uniprot-Homo sapiens-9606-2022-11	P35579	MYH9_HUMAN	MYH9	Myosin-9	ALEEAMEQKAELER	TRUE	TRUE	-1484	-1497	1	0	14	_ALEEAM[Oxidation (M)]EQKAELER_	858.13
uniprot-Homo sapiens-9606-2022-11	P35579	MYH9_HUMAN	MYH9	Myosin-9	ALEEAMEQKAELER	TRUE	TRUE	-1484	-1497	1	0	14	_ALEEAMEQKAELER_	858.13
uniprot-Homo sapiens-9606-2022-11	P35579	MYH9_HUMAN	MYH9	Myosin-9	ALEEAMEQKAELER	TRUE	TRUE	-1484	-1497	1	0	14	_ALEEAM[Oxidation (M)]EQKAELER_	858.13
uniprot-Homo sapiens-9606-2022-11	P35579	MYH9_HUMAN	MYH9	Myosin-9	DLGEELEALK	FALSE	FALSE	-1136	-1145	0	0.00185071	10	_DLGEELEALK_	843.41
uniprot-Homo sapiens-9606-2022-11	P35579	MYH9_HUMAN	MYH9	Myosin-9	QELEEICHDLEAR	TRUE	TRUE	-911	-923	0	0	13	_QELEEIC[Carbamidomethyl (C)]HDLEAR_	831.15
uniprot-Homo sapiens-9606-2022-11	P35579	MYH9_HUMAN	MYH9	Myosin-9	ITDVIIGFQACCR	TRUE	TRUE	-779	-791	0	0	13	_ITDVIIGFQAC[Carbamidomethyl (C)]C[Carbamidomethyl (C)]R_	798.557
uniprot-Homo sapiens-9606-2022-11	P35579	MYH9_HUMAN	MYH9	Myosin-9	MEDSVGCLETAEEVK	TRUE	TRUE	-1373	-1387	0	0	15	_M[Oxidation (M)]EDSVGC[Carbamidomethyl (C)]LETAEEVK_	757.776
uniprot-Homo sapiens-9606-2022-11	P35579	MYH9_HUMAN	MYH9	Myosin-9	MEDSVGCLETAEEVK	TRUE	TRUE	-1373	-1387	0	0	15	_MEDSVGC[Carbamidomethyl (C)]LETAEEVK_	757.776
uniprot-Homo sapiens-9606-2022-11	P35579	MYH9_HUMAN	MYH9	Myosin-9	FVSELWKDVDR	TRUE	TRUE	-607	-617	1	0.00106458	11	_FVSELWKDVDR_	742.576
uniprot-Homo sapiens-9606-2022-11	P35579	MYH9_HUMAN	MYH9	Myosin-9	CIIPNHEKK	TRUE	TRUE	-671	-679	1	0.00134409	9	_C[Carbamidomethyl (C)]IIPNHEKK_	710.101
uniprot-Homo sapiens-9606-2022-11	P35579	MYH9_HUMAN	MYH9	Myosin-9	VEEEAAQKNMALK	TRUE	TRUE	-1092	-1104	1	0	13	_VEEEAAQKNM[Oxidation (M)]ALK_	686.128
uniprot-Homo sapiens-9606-2022-11	P35579	MYH9_HUMAN	MYH9	Myosin-9	VEEEAAQKNMALK	TRUE	TRUE	-1092	-1104	1	0	13	_VEEEAAQKNMALK_	686.128
uniprot-Homo sapiens-9606-2022-11	P35579	MYH9_HUMAN	MYH9	Myosin-9	RDLGEELEALK	FALSE	FALSE	-1135	-1145	1	0.00669188	11	_RDLGEELEALK_	683.691
uniprot-Homo sapiens-9606-2022-11	P35579	MYH9_HUMAN	MYH9	Myosin-9	TDLLLEPYNKYR	TRUE	TRUE	-290	-301	1	0	12	_TDLLLEPYNKYR_	668.959
uniprot-Homo sapiens-9606-2022-11	P35579	MYH9_HUMAN	MYH9	Myosin-9	VKANLEK	TRUE	TRUE	-1211	-1217	1	0.00853971	7	_VKANLEK_	655.366
uniprot-Homo sapiens-9606-2022-11	P35579	MYH9_HUMAN	MYH9	Myosin-9	VEEEAAQKNMALKK	TRUE	TRUE	-1092	-1105	2	0	14	_VEEEAAQKNM[Oxidation (M)]ALKK_	649.648
uniprot-Homo sapiens-9606-2022-11	P35579	MYH9_HUMAN	MYH9	Myosin-9	VEEEAAQKNMALKK	TRUE	TRUE	-1092	-1105	2	0	14	_VEEEAAQKNMALKK_	649.648
uniprot-Homo sapiens-9606-2022-11	P35579	MYH9_HUMAN	MYH9	Myosin-9	VEEEAAQKNMALKK	TRUE	TRUE	-1092	-1105	2	0	14	_VEEEAAQKNM[Oxidation (M)]ALKK_	649.648
uniprot-Homo sapiens-9606-2022-11	P35579	MYH9_HUMAN	MYH9	Myosin-9	VEEEAAQKNMALKK	TRUE	TRUE	-1092	-1105	2	0	14	_VEEEAAQKNMALKK_	649.648
uniprot-Homo sapiens-9606-2022-11	P35579	MYH9_HUMAN	MYH9	Myosin-9	LQQELDDLLVDLDHQR	TRUE	TRUE	-1418	-1433	0	0	16	_LQQELDDLLVDLDHQR_	602.38
uniprot-Homo sapiens-9606-2022-11	P35579	MYH9_HUMAN	MYH9	Myosin-9	LQQELDDLLVDLDHQR	TRUE	TRUE	-1418	-1433	0	0	16	_LQQELDDLLVDLDHQR_	602.38
uniprot-Homo sapiens-9606-2022-11	P35579	MYH9_HUMAN	MYH9	Myosin-9	EEVGEEAIVELVENGKK	TRUE	TRUE	-48	-64	1	0.000826788	17	_EEVGEEAIVELVENGKK_	578.937
uniprot-Homo sapiens-9606-2022-11	P35579	MYH9_HUMAN	MYH9	Myosin-9	REQEVNILKK	TRUE	TRUE	-1165	-1174	2	0	10	_REQEVNILKK_	571.904
uniprot-Homo sapiens-9606-2022-11	P35579	MYH9_HUMAN	MYH9	Myosin-9	IAQLEEELEEEQGNTELINDR	TRUE	TRUE	-1731	-1751	0	0	21	_IAQLEEELEEEQGNTELINDR_	507.674
uniprot-Homo sapiens-9606-2022-11	P35579	MYH9_HUMAN	MYH9	Myosin-9	IAQLEEELEEEQGNTELINDR	TRUE	TRUE	-1731	-1751	0	0	21	_IAQLEEELEEEQGNTELINDR_	507.674
uniprot-Homo sapiens-9606-2022-11	P35579	MYH9_HUMAN	MYH9	Myosin-9	NSFREQLEEEEEAK	TRUE	TRUE	-1339	-1352	1	0	14	_NSFREQLEEEEEAK_	484.245
uniprot-Homo sapiens-9606-2022-11	P35579	MYH9_HUMAN	MYH9	Myosin-9	NSFREQLEEEEEAK	TRUE	TRUE	-1339	-1352	1	0	14	_NSFREQLEEEEEAK_	484.245
uniprot-Homo sapiens-9606-2022-11	P35579	MYH9_HUMAN	MYH9	Myosin-9	DLEAHIDSANKNR	TRUE	TRUE	-1621	-1633	1	0	13	_DLEAHIDSANKNR_	467.605
uniprot-Homo sapiens-9606-2022-11	P35579	MYH9_HUMAN	MYH9	Myosin-9	DLEAHIDSANKNR	TRUE	TRUE	-1621	-1633	1	0	13	_DLEAHIDSANKNR_	467.605
uniprot-Homo sapiens-9606-2022-11	P35579	MYH9_HUMAN	MYH9	Myosin-9	DVLLQVDDERR	TRUE	TRUE	-1846	-1856	1	0.00106458	11	_DVLLQVDDERR_	454.117
uniprot-Homo sapiens-9606-2022-11	P35579	MYH9_HUMAN	MYH9	Myosin-9	QRQELEK	TRUE	TRUE	-1042	-1048	1	0.00669188	7	_QRQELEK_	453.789
uniprot-Homo sapiens-9606-2022-11	P35579	MYH9_HUMAN	MYH9	Myosin-9	QEEEMMAK	TRUE	TRUE	-843	-850	0	0.00185071	8	_QEEEM[Oxidation (M)]MAK_	436.658
uniprot-Homo sapiens-9606-2022-11	P35579	MYH9_HUMAN	MYH9	Myosin-9	QEEEMMAK	TRUE	TRUE	-843	-850	0	0.00185071	8	_QEEEMMAK_	436.658
uniprot-Homo sapiens-9606-2022-11	P35579	MYH9_HUMAN	MYH9	Myosin-9	ERNTDQASMPDNTAAQK	FALSE	FALSE	-357	-373	1	0	17	_ERNTDQASMPDNTAAQK_	419.523
uniprot-Homo sapiens-9606-2022-11	P35579	MYH9_HUMAN	MYH9	Myosin-9	ERNTDQASMPDNTAAQK	FALSE	FALSE	-357	-373	1	0	17	_ERNTDQASMPDNTAAQK_	419.523
uniprot-Homo sapiens-9606-2022-11	P35579	MYH9_HUMAN	MYH9	Myosin-9	ERNTDQASMPDNTAAQK	FALSE	FALSE	-357	-373	1	0	17	_ERNTDQASM[Oxidation (M)]PDNTAAQK_	419.523
uniprot-Homo sapiens-9606-2022-11	P35579	MYH9_HUMAN	MYH9	Myosin-9	ALEQQVEEMKTQLEELEDELQATEDAK	TRUE	TRUE	-1529	-1555	1	0	27	_ALEQQVEEM[Oxidation (M)]KTQLEELEDELQATEDAK_	413.911
uniprot-Homo sapiens-9606-2022-11	P35579	MYH9_HUMAN	MYH9	Myosin-9	NRDEAIK	TRUE	TRUE	-1632	-1638	1	0	7	_NRDEAIK_	403.73
uniprot-Homo sapiens-9606-2022-11	P35579	MYH9_HUMAN	MYH9	Myosin-9	ATDKSFVEK	FALSE	FALSE	-537	-545	1	0	9	_ATDKSFVEK_	388.845
uniprot-Homo sapiens-9606-2022-11	P35579	MYH9_HUMAN	MYH9	Myosin-9	TDLLLEPYNK	TRUE	TRUE	-290	-299	0	0	10	_TDLLLEPYNK_	387.216
uniprot-Homo sapiens-9606-2022-11	P35579	MYH9_HUMAN	MYH9	Myosin-9	YEILTPNSIPK	TRUE	TRUE	-721	-731	0	0.000475285	11	_YEILTPNSIPK_	387.096
uniprot-Homo sapiens-9606-2022-11	P35579	MYH9_HUMAN	MYH9	Myosin-9	DLEAHIDSANK	TRUE	TRUE	-1621	-1631	0	0	11	_DLEAHIDSANK_	386.681
uniprot-Homo sapiens-9606-2022-11	P35579	MYH9_HUMAN	MYH9	Myosin-9	EQEVNILK	TRUE	TRUE	-1166	-1173	0	0.000475285	8	_EQEVNILK_	385.582
uniprot-Homo sapiens-9606-2022-11	P35579	MYH9_HUMAN	MYH9	Myosin-9	KDQGELER	TRUE	TRUE	-202	-209	1	0	8	_KDQGELER_	384.253
uniprot-Homo sapiens-9606-2022-11	P35579	MYH9_HUMAN	MYH9	Myosin-9	MQQNIQELEEQLEEEESAR	TRUE	TRUE	-941	-959	0	0	19	_M[Oxidation (M)]QQNIQELEEQLEEEESAR_	363.826
uniprot-Homo sapiens-9606-2022-11	P35579	MYH9_HUMAN	MYH9	Myosin-9	MQQNIQELEEQLEEEESAR	TRUE	TRUE	-941	-959	0	0	19	_MQQNIQELEEQLEEEESAR_	363.826
uniprot-Homo sapiens-9606-2022-11	P35579	MYH9_HUMAN	MYH9	Myosin-9	MQQNIQELEEQLEEEESAR	TRUE	TRUE	-941	-959	0	0	19	_M[Oxidation (M)]QQNIQELEEQLEEEESAR_	363.826
uniprot-Homo sapiens-9606-2022-11	P35579	MYH9_HUMAN	MYH9	Myosin-9	CQHLQAEK	TRUE	TRUE	-931	-938	0	0	8	_C[Carbamidomethyl (C)]QHLQAEK_	351.093
uniprot-Homo sapiens-9606-2022-11	P35579	MYH9_HUMAN	MYH9	Myosin-9	YKASITALEAK	TRUE	TRUE	-1805	-1815	1	0.00106458	11	_YKASITALEAK_	323.961
uniprot-Homo sapiens-9606-2022-11	P35579	MYH9_HUMAN	MYH9	Myosin-9	DELADEIANSSGK	TRUE	TRUE	-1704	-1716	0	0	13	_DELADEIANSSGK_	317.39
uniprot-Homo sapiens-9606-2022-11	P35579	MYH9_HUMAN	MYH9	Myosin-9	DFSALESQLQDTQELLQEENR	TRUE	TRUE	-1302	-1322	0	0	21	_DFSALESQLQDTQELLQEENR_	296.208
uniprot-Homo sapiens-9606-2022-11	P35579	MYH9_HUMAN	MYH9	Myosin-9	DFSALESQLQDTQELLQEENR	TRUE	TRUE	-1302	-1322	0	0	21	_DFSALESQLQDTQELLQEENR_	296.208
uniprot-Homo sapiens-9606-2022-11	P35579	MYH9_HUMAN	MYH9	Myosin-9	NAEQYKDQADK	TRUE	TRUE	-1857	-1867	1	0	11	_NAEQYKDQADK_	286.416
uniprot-Homo sapiens-9606-2022-11	P35579	MYH9_HUMAN	MYH9	Myosin-9	QKLSLSTK	TRUE	TRUE	-1323	-1330	1	0.00167392	8	_QKLSLSTK_	220.158
uniprot-Homo sapiens-9606-2022-11	P35579	MYH9_HUMAN	MYH9	Myosin-9	TELADKVTK	TRUE	TRUE	-1269	-1277	1	0	9	_TELADKVTK_	184.667
uniprot-Homo sapiens-9606-2022-11	P35579	MYH9_HUMAN	MYH9	Myosin-9	EEILAQAKENEK	TRUE	TRUE	-1662	-1673	1	0	12	_EEILAQAKENEK_	182.561
uniprot-Homo sapiens-9606-2022-11	P35579	MYH9_HUMAN	MYH9	Myosin-9	EMEAELEDERKQR	TRUE	TRUE	-1593	-1605	2	0	13	_EMEAELEDERKQR_	177.294
uniprot-Homo sapiens-9606-2022-11	P35579	MYH9_HUMAN	MYH9	Myosin-9	KMQQNIQELEEQLEEEESAR	TRUE	TRUE	-940	-959	1	0	20	_KM[Oxidation (M)]QQNIQELEEQLEEEESAR_	171.256
uniprot-Homo sapiens-9606-2022-11	P35579	MYH9_HUMAN	MYH9	Myosin-9	LQKDLEGLSQR	TRUE	TRUE	-1390	-1400	1	0.000826788	11	_LQKDLEGLSQR_	150.551
uniprot-Homo sapiens-9606-2022-11	P35579	MYH9_HUMAN	MYH9	Myosin-9	EEVGEEAIVELVENGK	TRUE	TRUE	-48	-63	0	0	16	_EEVGEEAIVELVENGK_	144.936
uniprot-Homo sapiens-9606-2022-11	P35579	MYH9_HUMAN	MYH9	Myosin-9	QSACNLEK	TRUE	TRUE	-1434	-1441	0	0.00106458	8	_QSAC[Carbamidomethyl (C)]NLEK_	87.8534
uniprot-Homo sapiens-9606-2022-11	P35579	MYH9_HUMAN	MYH9	Myosin-9	QSACNLEKK	TRUE	TRUE	-1434	-1442	1	0	9	_QSAC[Carbamidomethyl (C)]NLEKK_	83.7625
uniprot-Homo sapiens-9606-2022-11	P35579	MYH9_HUMAN	MYH9	Myosin-9	VEEEAAQK	TRUE	TRUE	-1092	-1099	0	0	8	_VEEEAAQK_	71.5123
uniprot-Homo sapiens-9606-2022-11	P35579	MYH9_HUMAN	MYH9	Myosin-9	VLLQGKGDSEHK	TRUE	TRUE	-1235	-1246	1	0	12	_VLLQGKGDSEHK_	67.3976
uniprot-Homo sapiens-9606-2022-11	P35579	MYH9_HUMAN	MYH9	Myosin-9	LQAQMKDCMR	TRUE	TRUE	-1643	-1652	1	0.00106458	10	_LQAQMKDC[Carbamidomethyl (C)]MR_	49.2853
uniprot-Homo sapiens-9606-2022-11	P35579	MYH9_HUMAN	MYH9	Myosin-9	ELESQISELQEDLESER	TRUE	TRUE	-1108	-1124	0	0.00134409	17	_ELESQISELQEDLESER_	49.2143
uniprot-Homo sapiens-9606-2022-11	P35579	MYH9_HUMAN	MYH9	Myosin-9	TLEEEAK	TRUE	TRUE	-1175	-1181	0	0.00745627	7	_TLEEEAK_	47.4814
uniprot-Homo sapiens-9606-2022-11	P35579	MYH9_HUMAN	MYH9	Myosin-9	LEEEQIILEDQNCKLAK	TRUE	TRUE	-976	-992	1	0.0056213	17	_LEEEQIILEDQNC[Carbamidomethyl (C)]KLAK_	31.4657
uniprot-Homo sapiens-9606-2022-11	P35579	MYH9_HUMAN	MYH9	Myosin-9	ALELDSNLYR	TRUE	TRUE	-746	-755	0	0	10	_ALELDSNLYR_	0
uniprot-Homo sapiens-9606-2022-11	P35579	MYH9_HUMAN	MYH9	Myosin-9	GALALEEKR	TRUE	TRUE	-1717	-1725	1	0.00106458	9	_GALALEEKR_	0
uniprot-Homo sapiens-9606-2022-11	P35579	MYH9_HUMAN	MYH9	Myosin-9	KEEELQAALAR	FALSE	FALSE	-1081	-1091	1	0.000475285	11	_KEEELQAALAR_	0
uniprot-Homo sapiens-9606-2022-11	P35579	MYH9_HUMAN	MYH9	Myosin-9	QLLQANPILEAFGNAK	FALSE	FALSE	-210	-225	0	0	16	_QLLQANPILEAFGNAK_	0
uniprot-Homo sapiens-9606-2022-11	P35579	MYH9_HUMAN	MYH9	Myosin-9	VAAYDKLEK	TRUE	TRUE	-1405	-1413	1	0.00106458	9	_VAAYDKLEK_	0
uniprot-Homo sapiens-9606-2022-11	P35579	MYH9_HUMAN	MYH9	Myosin-9	VRTELADK	TRUE	TRUE	-1267	-1274	1	0	8	_VRTELADK_	0
uniprot-Homo sapiens-9606-2022-11	Q9BQE5	APOL2_HUMAN	APOL2	Apolipoprotein L2	ALAEEVEQVHR	TRUE	TRUE	-101	-111	0	0	11	_ALAEEVEQVHR_	570.867
uniprot-Homo sapiens-9606-2022-11	P37837	TALDO_HUMAN	TALDO1	Transaldolase	LLGELLQDNAK	TRUE	TRUE	-259	-269	0	0	11	_LLGELLQDNAK_	246.144
uniprot-Homo sapiens-9606-2022-11	P37837	TALDO_HUMAN	TALDO1	Transaldolase	ALAGCDFLTISPK	TRUE	TRUE	-246	-258	0	0	13	_ALAGC[Carbamidomethyl (C)]DFLTISPK_	123.637
uniprot-Homo sapiens-9606-2022-11	Q6DD88	ATLA3_HUMAN	ATL3	Atlastin-3	ALASILLQDHIR	TRUE	TRUE	-45	-56	0	0.000475285	12	_ALASILLQDHIR_	103.826
uniprot-Homo sapiens-9606-2022-11	P53621	COPA_HUMAN	COPA	Coatomer subunit alpha	YAVTTGDHGIIR	TRUE	TRUE	-551	-562	0	0.000826788	12	_YAVTTGDHGIIR_	872.205
uniprot-Homo sapiens-9606-2022-11	P53621	COPA_HUMAN	COPA	Coatomer subunit alpha	QQPLFVSGGDDYK	TRUE	TRUE	-62	-74	0	0	13	_QQPLFVSGGDDYK_	300.096
uniprot-Homo sapiens-9606-2022-11	P53621	COPA_HUMAN	COPA	Coatomer subunit alpha	TLDLPIYVTR	TRUE	TRUE	-563	-572	0	0	10	_TLDLPIYVTR_	192.168
uniprot-Homo sapiens-9606-2022-11	P53621	COPA_HUMAN	COPA	Coatomer subunit alpha	NLSPGAVESDVR	TRUE	TRUE	-171	-182	0	0	12	_NLSPGAVESDVR_	172.907
uniprot-Homo sapiens-9606-2022-11	P53621	COPA_HUMAN	COPA	Coatomer subunit alpha	ALDDKNCWEK	TRUE	TRUE	-667	-676	1	0.00393106	10	_ALDDKNC[Carbamidomethyl (C)]WEK_	151.391
uniprot-Homo sapiens-9606-2022-11	P53621	COPA_HUMAN	COPA	Coatomer subunit alpha	ASNLENSTYDLYTIPK	TRUE	TRUE	-383	-398	0	0	16	_ASNLENSTYDLYTIPK_	138.8
uniprot-Homo sapiens-9606-2022-11	P53621	COPA_HUMAN	COPA	Coatomer subunit alpha	VLTIDPTEFK	TRUE	TRUE	-589	-598	0	0.00106458	10	_VLTIDPTEFK_	90.7122
uniprot-Homo sapiens-9606-2022-11	P53621	COPA_HUMAN	COPA	Coatomer subunit alpha	DADSITLFDVQQKR	TRUE	TRUE	-468	-481	1	0	14	_DADSITLFDVQQKR_	83.2174
uniprot-Homo sapiens-9606-2022-11	P53621	COPA_HUMAN	COPA	Coatomer subunit alpha	GITGVDLFGTTDAVVK	TRUE	TRUE	-183	-198	0	0.00106458	16	_GITGVDLFGTTDAVVK_	76.5263
uniprot-Homo sapiens-9606-2022-11	P53621	COPA_HUMAN	COPA	Coatomer subunit alpha	VWDISGLR	TRUE	TRUE	-161	-168	0	0.00274223	8	_VWDISGLR_	46.1314
uniprot-Homo sapiens-9606-2022-11	Q6UWP8	SBSN_HUMAN	SBSN	Suprabasin	ALDGINSGITHAGR	TRUE	TRUE	-50	-63	0	0	14	_ALDGINSGITHAGR_	268.926
uniprot-Homo sapiens-9606-2022-11	Q6UWP8	SBSN_HUMAN	SBSN	Suprabasin	LGHGVNNAAGQVGK	TRUE	TRUE	-115	-128	0	0.00185071	14	_LGHGVNNAAGQVGK_	148.98
uniprot-Homo sapiens-9606-2022-11	Q6UWP8	SBSN_HUMAN	SBSN	Suprabasin	FGQGVDNAAGQAGNEAGR	TRUE	TRUE	-152	-169	0	0	18	_FGQGVDNAAGQAGNEAGR_	80.9461
uniprot-Homo sapiens-9606-2022-11	P22061	PIMT_HUMAN	PCMT1	Protein-L-isoaspartate(D-aspartate) O-methyltransferase	KDDPTLLSSGR	TRUE	TRUE	-125	-135	1	0.00106458	11	_KDDPTLLSSGR_	359.975
uniprot-Homo sapiens-9606-2022-11	P22061	PIMT_HUMAN	PCMT1	Protein-L-isoaspartate(D-aspartate) O-methyltransferase	VFEVMLATDR	TRUE	TRUE	-28	-37	0	0	10	_VFEVM[Oxidation (M)]LATDR_	296.55
uniprot-Homo sapiens-9606-2022-11	P22061	PIMT_HUMAN	PCMT1	Protein-L-isoaspartate(D-aspartate) O-methyltransferase	ELVDDSVNNVR	TRUE	TRUE	-114	-124	0	0.000826788	11	_ELVDDSVNNVR_	173.572
uniprot-Homo sapiens-9606-2022-11	P22061	PIMT_HUMAN	PCMT1	Protein-L-isoaspartate(D-aspartate) O-methyltransferase	ALDVGSGSGILTACFAR	TRUE	TRUE	-82	-98	0	0	17	_ALDVGSGSGILTAC[Carbamidomethyl (C)]FAR_	52.5959
uniprot-Homo sapiens-9606-2022-11	P26038	MOES_HUMAN	MSN	Moesin	AQMVQEDLEK	TRUE	TRUE	-449	-458	0	0	10	_AQM[Oxidation (M)]VQEDLEK_	975.689
uniprot-Homo sapiens-9606-2022-11	P26038	MOES_HUMAN	MSN	Moesin	AQMVQEDLEK	TRUE	TRUE	-449	-458	0	0	10	_AQMVQEDLEK_	975.689
uniprot-Homo sapiens-9606-2022-11	P26038	MOES_HUMAN	MSN	Moesin	RALELEQER	TRUE	TRUE	-371	-379	1	0.00185071	9	_RALELEQER_	755.535
uniprot-Homo sapiens-9606-2022-11	P26038	MOES_HUMAN	MSN	Moesin	LNKDQWEER	TRUE	TRUE	-163	-171	1	0	9	_LNKDQWEER_	664.239
uniprot-Homo sapiens-9606-2022-11	P26038	MOES_HUMAN	MSN	Moesin	AQQELEEQTRR	TRUE	TRUE	-361	-371	1	0	11	_AQQELEEQTRR_	586.38
uniprot-Homo sapiens-9606-2022-11	P26038	MOES_HUMAN	MSN	Moesin	AQQELEEQTR	TRUE	TRUE	-361	-370	0	0.000826788	10	_AQQELEEQTR_	525.261
uniprot-Homo sapiens-9606-2022-11	P26038	MOES_HUMAN	MSN	Moesin	EDAVLEYLK	TRUE	TRUE	-185	-193	0	0.00588408	9	_EDAVLEYLK_	433.715
uniprot-Homo sapiens-9606-2022-11	P26038	MOES_HUMAN	MSN	Moesin	GMLREDAVLEYLK	TRUE	TRUE	-181	-193	1	0.00106458	13	_GM[Oxidation (M)]LREDAVLEYLK_	388.238
uniprot-Homo sapiens-9606-2022-11	P26038	MOES_HUMAN	MSN	Moesin	ESEAVEWQQK	TRUE	TRUE	-439	-448	0	0	10	_ESEAVEWQQK_	340.712
uniprot-Homo sapiens-9606-2022-11	P26038	MOES_HUMAN	MSN	Moesin	KESPLLFK	TRUE	TRUE	-72	-79	1	0.00134409	8	_KESPLLFK_	331.994
uniprot-Homo sapiens-9606-2022-11	P26038	MOES_HUMAN	MSN	Moesin	ALTSELANARDESK	TRUE	TRUE	-524	-537	1	0	14	_ALTSELANARDESK_	290.745
uniprot-Homo sapiens-9606-2022-11	P26038	MOES_HUMAN	MSN	Moesin	ALELEQERK	TRUE	TRUE	-372	-380	1	0	9	_ALELEQERK_	249.942
uniprot-Homo sapiens-9606-2022-11	P26038	MOES_HUMAN	MSN	Moesin	ALELEQER	TRUE	TRUE	-372	-379	0	0	8	_ALELEQER_	228.435
uniprot-Homo sapiens-9606-2022-11	P26038	MOES_HUMAN	MSN	Moesin	KAQQELEEQTR	TRUE	TRUE	-360	-370	1	0.00106458	11	_KAQQELEEQTR_	222.139
uniprot-Homo sapiens-9606-2022-11	P26038	MOES_HUMAN	MSN	Moesin	LKQIEEQTK	TRUE	TRUE	-351	-359	1	0.00185071	9	_LKQIEEQTK_	175.026
uniprot-Homo sapiens-9606-2022-11	P26038	MOES_HUMAN	MSN	Moesin	TANDMIHAENMR	TRUE	TRUE	-539	-550	0	0	12	_TANDMIHAENM[Oxidation (M)]R_	167.613
uniprot-Homo sapiens-9606-2022-11	P26038	MOES_HUMAN	MSN	Moesin	TANDMIHAENMR	TRUE	TRUE	-539	-550	0	0	12	_TANDMIHAENMR_	167.613
uniprot-Homo sapiens-9606-2022-11	P26038	MOES_HUMAN	MSN	Moesin	TANDMIHAENMR	TRUE	TRUE	-539	-550	0	0	12	_TANDM[Oxidation (M)]IHAENMR_	167.613
uniprot-Homo sapiens-9606-2022-11	P26038	MOES_HUMAN	MSN	Moesin	ISQLEMAR	TRUE	TRUE	-428	-435	0	0.000826788	8	_ISQLEM[Oxidation (M)]AR_	156.702
uniprot-Homo sapiens-9606-2022-11	P26038	MOES_HUMAN	MSN	Moesin	EVWFFGLQYQDTK	TRUE	TRUE	-41	-53	0	0.000826788	13	_EVWFFGLQYQDTK_	149.394
uniprot-Homo sapiens-9606-2022-11	P26038	MOES_HUMAN	MSN	Moesin	SGYLAGDKLLPQR	TRUE	TRUE	-144	-156	1	0	13	_SGYLAGDKLLPQR_	93.5497
uniprot-Homo sapiens-9606-2022-11	P26038	MOES_HUMAN	MSN	Moesin	EALLQASR	TRUE	TRUE	-401	-408	0	0.00106458	8	_EALLQASR_	57.0554
uniprot-Homo sapiens-9606-2022-11	P26038	MOES_HUMAN	MSN	Moesin	TQEQLALEMAELTAR	TRUE	TRUE	-413	-427	0	0	15	_TQEQLALEM[Oxidation (M)]AELTAR_	0
uniprot-Homo sapiens-9606-2022-11	P26038	MOES_HUMAN	MSN	Moesin	VTAQDVR	TRUE	TRUE	-65	-71	0	0.00669188	7	_VTAQDVR_	0
uniprot-Homo sapiens-9606-2022-11	Q9Y265	RUVB1_HUMAN	RUVBL1	RuvB-like 1	GLGLDESGLAK	TRUE	TRUE	-23	-33	0	0.00106458	11	_GLGLDESGLAK_	282.45
uniprot-Homo sapiens-9606-2022-11	Q9Y265	RUVB1_HUMAN	RUVBL1	RuvB-like 1	YSVQLLTPANLLAK	TRUE	TRUE	-405	-418	0	0	14	_YSVQLLTPANLLAK_	159.106
uniprot-Homo sapiens-9606-2022-11	Q9Y265	RUVB1_HUMAN	RUVBL1	RuvB-like 1	QAASGLVGQENAR	TRUE	TRUE	-34	-46	0	0	13	_QAASGLVGQENAR_	131.13
uniprot-Homo sapiens-9606-2022-11	Q9Y265	RUVB1_HUMAN	RUVBL1	RuvB-like 1	ALESSIAPIVIFASNR	TRUE	TRUE	-318	-333	0	0	16	_ALESSIAPIVIFASNR_	87.7422
uniprot-Homo sapiens-9606-2022-11	Q9Y265	RUVB1_HUMAN	RUVBL1	RuvB-like 1	LDPSIFESLQK	TRUE	TRUE	-172	-182	0	0	11	_LDPSIFESLQK_	0
uniprot-Homo sapiens-9606-2022-11	Q9NYL9	TMOD3_HUMAN	TMOD3	Tropomodulin-3	QKPVQTFTEEK	TRUE	TRUE	-102	-112	1	0	11	_QKPVQTFTEEK_	843.848
uniprot-Homo sapiens-9606-2022-11	Q9NYL9	TMOD3_HUMAN	TMOD3	Tropomodulin-3	SNDPVATAFAEMLK	TRUE	TRUE	-239	-252	0	0	14	_SNDPVATAFAEMLK_	452.292
uniprot-Homo sapiens-9606-2022-11	Q9NYL9	TMOD3_HUMAN	TMOD3	Tropomodulin-3	SNDPVATAFAEMLK	TRUE	TRUE	-239	-252	0	0	14	_SNDPVATAFAEM[Oxidation (M)]LK_	452.292
uniprot-Homo sapiens-9606-2022-11	Q9NYL9	TMOD3_HUMAN	TMOD3	Tropomodulin-3	DREDYVPYTGEK	TRUE	TRUE	-82	-93	1	0	12	_DREDYVPYTGEK_	305.127
uniprot-Homo sapiens-9606-2022-11	Q9NYL9	TMOD3_HUMAN	TMOD3	Tropomodulin-3	MLEENTNILK	TRUE	TRUE	-308	-317	0	0	10	_M[Oxidation (M)]LEENTNILK_	257.392
uniprot-Homo sapiens-9606-2022-11	Q9NYL9	TMOD3_HUMAN	TMOD3	Tropomodulin-3	MLEENTNILK	TRUE	TRUE	-308	-317	0	0	10	_MLEENTNILK_	257.392
uniprot-Homo sapiens-9606-2022-11	Q9NYL9	TMOD3_HUMAN	TMOD3	Tropomodulin-3	ALETNTHVK	FALSE	FALSE	-222	-230	0	0.00533491	9	_ALETNTHVK_	247.435
uniprot-Homo sapiens-9606-2022-11	Q9NYL9	TMOD3_HUMAN	TMOD3	Tropomodulin-3	QQLGTAVELEMAK	TRUE	TRUE	-295	-307	0	0	13	_QQLGTAVELEMAK_	238.947
uniprot-Homo sapiens-9606-2022-11	Q9NYL9	TMOD3_HUMAN	TMOD3	Tropomodulin-3	FGYQFTQQGPR	TRUE	TRUE	-318	-328	0	0	11	_FGYQFTQQGPR_	207.813
uniprot-Homo sapiens-9606-2022-11	P00751	CFAB_HUMAN	CFB	Complement factor B	ALFVSEEEKK	TRUE	TRUE	-630	-639	1	0	10	_ALFVSEEEKK_	166.73
uniprot-Homo sapiens-9606-2022-11	P60660	MYL6_HUMAN	MYL6	Myosin light polypeptide 6	ALGQNPTNAEVLK	FALSE	FALSE	-38	-50	0	0	13	_ALGQNPTNAEVLK_	4718.77
uniprot-Homo sapiens-9606-2022-11	P60660	MYL6_HUMAN	MYL6	Myosin light polypeptide 6	ILYSQCGDVMR	FALSE	FALSE	-27	-37	0	0	11	_ILYSQC[Carbamidomethyl (C)]GDVMR_	1067.12
uniprot-Homo sapiens-9606-2022-11	P60660	MYL6_HUMAN	MYL6	Myosin light polypeptide 6	ILYSQCGDVMR	FALSE	FALSE	-27	-37	0	0	11	_ILYSQC[Carbamidomethyl (C)]GDVM[Oxidation (M)]R_	1067.12
uniprot-Homo sapiens-9606-2022-11	P60660	MYL6_HUMAN	MYL6	Myosin light polypeptide 6	DQGTYEDYVEGLR	TRUE	TRUE	-82	-94	0	0	13	_DQGTYEDYVEGLR_	689.154
uniprot-Homo sapiens-9606-2022-11	P60660	MYL6_HUMAN	MYL6	Myosin light polypeptide 6	NKDQGTYEDYVEGLR	TRUE	TRUE	-80	-94	1	0	15	_NKDQGTYEDYVEGLR_	562.215
uniprot-Homo sapiens-9606-2022-11	P60660	MYL6_HUMAN	MYL6	Myosin light polypeptide 6	NKDQGTYEDYVEGLR	TRUE	TRUE	-80	-94	1	0	15	_NKDQGTYEDYVEGLR_	562.215
uniprot-Homo sapiens-9606-2022-11	P60660	MYL6_HUMAN	MYL6	Myosin light polypeptide 6	VLDFEHFLPMLQTVAK	TRUE	TRUE	-64	-79	0	0.00245098	16	_VLDFEHFLPM[Oxidation (M)]LQTVAK_	336.319
uniprot-Homo sapiens-9606-2022-11	P60660	MYL6_HUMAN	MYL6	Myosin light polypeptide 6	CDFTEDQTAEFK	TRUE	TRUE	-2	-13	0	0	12	_[Acetyl (Protein N-term)]C[Carbamidomethyl (C)]DFTEDQTAEFK_	155.45
uniprot-Homo sapiens-9606-2022-11	P60660	MYL6_HUMAN	MYL6	Myosin light polypeptide 6	EAFQLFDR	TRUE	TRUE	-14	-21	0	0.00185071	8	_EAFQLFDR_	0
uniprot-Homo sapiens-9606-2022-11	P60660	MYL6_HUMAN	MYL6	Myosin light polypeptide 6	HVLVTLGEK	TRUE	TRUE	-111	-119	0	0	9	_HVLVTLGEK_	0
uniprot-Homo sapiens-9606-2022-11	P50991	TCPD_HUMAN	CCT4	T-complex protein 1 subunit delta	ETLLNSATTSLNSK	TRUE	TRUE	-161	-174	0	0	14	_ETLLNSATTSLNSK_	296.139
uniprot-Homo sapiens-9606-2022-11	P50991	TCPD_HUMAN	CCT4	T-complex protein 1 subunit delta	GIHPTIISESFQK	TRUE	TRUE	-127	-139	0	0.00106458	13	_GIHPTIISESFQK_	200.33
uniprot-Homo sapiens-9606-2022-11	P50991	TCPD_HUMAN	CCT4	T-complex protein 1 subunit delta	TGCNVLLIQK	TRUE	TRUE	-293	-302	0	0	10	_TGC[Carbamidomethyl (C)]NVLLIQK_	97.4532
uniprot-Homo sapiens-9606-2022-11	P50991	TCPD_HUMAN	CCT4	T-complex protein 1 subunit delta	ALIAGGGAPEIELALR	TRUE	TRUE	-420	-435	0	0	16	_ALIAGGGAPEIELALR_	86.1179
uniprot-Homo sapiens-9606-2022-11	P57088	TMM33_HUMAN	TMEM33	Transmembrane protein 33	ALLANALTSALR	TRUE	TRUE	-58	-69	0	0	12	_ALLANALTSALR_	50.6517
uniprot-Homo sapiens-9606-2022-11	Q8IYE1	CCD13_HUMAN	CCDC13	Coiled-coil domain-containing protein 13	ALLETPEVKALQDR	TRUE	TRUE	-200	-213	1	0.00185071	14	_ALLETPEVKALQDR_	105.421
uniprot-Homo sapiens-9606-2022-11	O14818	PSA7_HUMAN	PSMA7	Proteasome subunit alpha type-7	NYTDEAIETDDLTIK	TRUE	TRUE	-175	-189	0	0	15	_NYTDEAIETDDLTIK_	215.861
uniprot-Homo sapiens-9606-2022-11	O14818	PSA7_HUMAN	PSMA7	Proteasome subunit alpha type-7	ALLEVVQSGGK	FALSE	FALSE	-194	-204	0	0.000826788	11	_ALLEVVQSGGK_	211.955
uniprot-Homo sapiens-9606-2022-11	O14818	PSA7_HUMAN	PSMA7	Proteasome subunit alpha type-7	LTVEDPVTVEYITR	FALSE	FALSE	-96	-109	0	0	14	_LTVEDPVTVEYITR_	177.09
uniprot-Homo sapiens-9606-2022-11	P21980	TGM2_HUMAN	TGM2	Protein-glutamine gamma-glutamyltransferase 2	TVSYNGILGPECGTK	TRUE	TRUE	-513	-527	0	0	15	_TVSYNGILGPEC[Carbamidomethyl (C)]GTK_	841.949
uniprot-Homo sapiens-9606-2022-11	P21980	TGM2_HUMAN	TGM2	Protein-glutamine gamma-glutamyltransferase 2	LVVNFESDKLK	TRUE	TRUE	-664	-674	1	0.00106458	11	_LVVNFESDKLK_	438.723
uniprot-Homo sapiens-9606-2022-11	P21980	TGM2_HUMAN	TGM2	Protein-glutamine gamma-glutamyltransferase 2	TVEIPDPVEAGEEVK	TRUE	TRUE	-635	-649	0	0	15	_TVEIPDPVEAGEEVK_	326.745
uniprot-Homo sapiens-9606-2022-11	P21980	TGM2_HUMAN	TGM2	Protein-glutamine gamma-glutamyltransferase 2	LAEKEETGMAMR	TRUE	TRUE	-465	-476	1	0.000826788	12	_LAEKEETGMAMR_	286.799
uniprot-Homo sapiens-9606-2022-11	P21980	TGM2_HUMAN	TGM2	Protein-glutamine gamma-glutamyltransferase 2	SEGTYCCGPVPVR	TRUE	TRUE	-365	-377	0	0	13	_SEGTYC[Carbamidomethyl (C)]C[Carbamidomethyl (C)]GPVPVR_	120.301
uniprot-Homo sapiens-9606-2022-11	P21980	TGM2_HUMAN	TGM2	Protein-glutamine gamma-glutamyltransferase 2	ALLVEPVINSYLLAER	TRUE	TRUE	-565	-580	0	0.00185071	16	_ALLVEPVINSYLLAER_	70.7658
uniprot-Homo sapiens-9606-2022-11	P14923	PLAK_HUMAN	JUP	Junction plakoglobin	LVQNCLWTLR	FALSE	FALSE	-368	-377	0	0	10	_LVQNC[Carbamidomethyl (C)]LWTLR_	572.99
uniprot-Homo sapiens-9606-2022-11	P14923	PLAK_HUMAN	JUP	Junction plakoglobin	TMQNTSDLDTAR	TRUE	TRUE	-192	-203	0	0	12	_TMQNTSDLDTAR_	314.921
uniprot-Homo sapiens-9606-2022-11	P14923	PLAK_HUMAN	JUP	Junction plakoglobin	TMQNTSDLDTAR	TRUE	TRUE	-192	-203	0	0	12	_TM[Oxidation (M)]QNTSDLDTAR_	314.921
uniprot-Homo sapiens-9606-2022-11	P14923	PLAK_HUMAN	JUP	Junction plakoglobin	ALMGSPQLVAAVVR	TRUE	TRUE	-178	-191	0	0	14	_ALM[Oxidation (M)]GSPQLVAAVVR_	265.426
uniprot-Homo sapiens-9606-2022-11	P14923	PLAK_HUMAN	JUP	Junction plakoglobin	ALMGSPQLVAAVVR	TRUE	TRUE	-178	-191	0	0	14	_ALMGSPQLVAAVVR_	265.426
uniprot-Homo sapiens-9606-2022-11	P14923	PLAK_HUMAN	JUP	Junction plakoglobin	HVAAGTQQPYTDGVR	TRUE	TRUE	-541	-555	0	0.000475285	15	_HVAAGTQQPYTDGVR_	219.089
uniprot-Homo sapiens-9606-2022-11	P14923	PLAK_HUMAN	JUP	Junction plakoglobin	LLNQPNQWPLVK	TRUE	TRUE	-488	-499	0	0.00134409	12	_LLNQPNQWPLVK_	185.661
uniprot-Homo sapiens-9606-2022-11	P14923	PLAK_HUMAN	JUP	Junction plakoglobin	VSVELTNSLFK	TRUE	TRUE	-664	-674	0	0	11	_VSVELTNSLFK_	125.627
uniprot-Homo sapiens-9606-2022-11	P14923	PLAK_HUMAN	JUP	Junction plakoglobin	NEGTATYAAAVLFR	TRUE	TRUE	-638	-651	0	0.000826788	14	_NEGTATYAAAVLFR_	110.553
uniprot-Homo sapiens-9606-2022-11	P14923	PLAK_HUMAN	JUP	Junction plakoglobin	LNYGIPAIVK	TRUE	TRUE	-478	-487	0	0	10	_LNYGIPAIVK_	107.619
uniprot-Homo sapiens-9606-2022-11	P14923	PLAK_HUMAN	JUP	Junction plakoglobin	ISEDKNPDYR	TRUE	TRUE	-652	-661	1	0.00134409	10	_ISEDKNPDYR_	107.173
uniprot-Homo sapiens-9606-2022-11	P14923	PLAK_HUMAN	JUP	Junction plakoglobin	GIMEEDEACGR	TRUE	TRUE	-41	-51	0	0.00185071	11	_GIM[Oxidation (M)]EEDEAC[Carbamidomethyl (C)]GR_	52.5656
uniprot-Homo sapiens-9606-2022-11	P05109	S10A8_HUMAN	S100A8	Protein S100-A8	ALNSIIDVYHK	TRUE	TRUE	-8	-18	0	0	11	_ALNSIIDVYHK_	3163.97
uniprot-Homo sapiens-9606-2022-11	P05109	S10A8_HUMAN	S100A8	Protein S100-A8	GNFHAVYR	TRUE	TRUE	-24	-31	0	0	8	_GNFHAVYR_	943.749
uniprot-Homo sapiens-9606-2022-11	P05109	S10A8_HUMAN	S100A8	Protein S100-A8	MLTELEK	TRUE	TRUE	-1	-7	0	0.00185071	7	_M[Oxidation (M)]LTELEK_	97.4218
uniprot-Homo sapiens-9606-2022-11	P05109	S10A8_HUMAN	S100A8	Protein S100-A8	LLETECPQYIR	TRUE	TRUE	-37	-47	0	0	11	_LLETEC[Carbamidomethyl (C)]PQYIR_	0
uniprot-Homo sapiens-9606-2022-11	Q02413	DSG1_HUMAN	DSG1	Desmoglein-1	QEPSDSPMFIINR	TRUE	TRUE	-201	-213	0	0	13	_QEPSDSPM[Oxidation (M)]FIINR_	1145.09
uniprot-Homo sapiens-9606-2022-11	Q02413	DSG1_HUMAN	DSG1	Desmoglein-1	YQGTILSIDDNLQR	TRUE	TRUE	-460	-473	0	0	14	_YQGTILSIDDNLQR_	386.562
uniprot-Homo sapiens-9606-2022-11	Q02413	DSG1_HUMAN	DSG1	Desmoglein-1	MTGFELTEGVK	TRUE	TRUE	-651	-661	0	0	11	_M[Oxidation (M)]TGFELTEGVK_	337.653
uniprot-Homo sapiens-9606-2022-11	Q02413	DSG1_HUMAN	DSG1	Desmoglein-1	MTGFELTEGVK	TRUE	TRUE	-651	-661	0	0	11	_MTGFELTEGVK_	337.653
uniprot-Homo sapiens-9606-2022-11	Q02413	DSG1_HUMAN	DSG1	Desmoglein-1	YVMGNNPADLLAVDSR	TRUE	TRUE	-423	-438	0	0.00134409	16	_YVM[Oxidation (M)]GNNPADLLAVDSR_	331.014
uniprot-Homo sapiens-9606-2022-11	Q02413	DSG1_HUMAN	DSG1	Desmoglein-1	VGDFVATDLDTGRPSTTVR	TRUE	TRUE	-404	-422	1	0	19	_VGDFVATDLDTGRPSTTVR_	328.525
uniprot-Homo sapiens-9606-2022-11	Q02413	DSG1_HUMAN	DSG1	Desmoglein-1	VGDFVATDLDTGRPSTTVR	TRUE	TRUE	-404	-422	1	0	19	_VGDFVATDLDTGRPSTTVR_	328.525
uniprot-Homo sapiens-9606-2022-11	Q02413	DSG1_HUMAN	DSG1	Desmoglein-1	ALNSMGQDLERPLELR	TRUE	TRUE	-129	-144	1	0.00106458	16	_ALNSM[Oxidation (M)]GQDLERPLELR_	326.762
uniprot-Homo sapiens-9606-2022-11	Q02413	DSG1_HUMAN	DSG1	Desmoglein-1	ALNSMGQDLERPLELR	TRUE	TRUE	-129	-144	1	0.00106458	16	_ALNSM[Oxidation (M)]GQDLERPLELR_	326.762
uniprot-Homo sapiens-9606-2022-11	Q02413	DSG1_HUMAN	DSG1	Desmoglein-1	EVTPFFIIYCR	TRUE	TRUE	-118	-128	0	0	11	_EVTPFFIIYC[Carbamidomethyl (C)]R_	270.942
uniprot-Homo sapiens-9606-2022-11	Q02413	DSG1_HUMAN	DSG1	Desmoglein-1	TMNNFLDR	TRUE	TRUE	-220	-227	0	0.00134409	8	_TM[Oxidation (M)]NNFLDR_	225.425
uniprot-Homo sapiens-9606-2022-11	Q02413	DSG1_HUMAN	DSG1	Desmoglein-1	EQYNMLGGK	TRUE	TRUE	-451	-459	0	0.000475285	9	_EQYNM[Oxidation (M)]LGGK_	188.661
uniprot-Homo sapiens-9606-2022-11	Q02413	DSG1_HUMAN	DSG1	Desmoglein-1	IHSDCAANQQVTYR	TRUE	TRUE	-73	-86	0	0	14	_IHSDC[Carbamidomethyl (C)]AANQQVTYR_	188.036
uniprot-Homo sapiens-9606-2022-11	Q02413	DSG1_HUMAN	DSG1	Desmoglein-1	IHSDCAANQQVTYR	TRUE	TRUE	-73	-86	0	0	14	_IHSDC[Carbamidomethyl (C)]AANQQVTYR_	188.036
uniprot-Homo sapiens-9606-2022-11	Q02413	DSG1_HUMAN	DSG1	Desmoglein-1	TMNNFLDREQYGQYALAVR	TRUE	TRUE	-220	-238	1	0	19	_TM[Oxidation (M)]NNFLDREQYGQYALAVR_	124.451
uniprot-Homo sapiens-9606-2022-11	Q02413	DSG1_HUMAN	DSG1	Desmoglein-1	DGGADGMSAECECNIK	TRUE	TRUE	-243	-258	0	0.00134409	16	_DGGADGM[Oxidation (M)]SAEC[Carbamidomethyl (C)]EC[Carbamidomethyl (C)]NIK_	79.1412
uniprot-Homo sapiens-9606-2022-11	Q02413	DSG1_HUMAN	DSG1	Desmoglein-1	EMQDLGGGER	TRUE	TRUE	-641	-650	0	0	10	_EM[Oxidation (M)]QDLGGGER_	27.7339
uniprot-Homo sapiens-9606-2022-11	P01860	IGHG3_HUMAN	IGHG3	Immunoglobulin heavy constant gamma 3	ALPAPIEKTISK	FALSE	FALSE	-257	-268	1	0.000826788	12	_ALPAPIEKTISK_	1804.05
uniprot-Homo sapiens-9606-2022-11	P01860	IGHG3_HUMAN	IGHG3	Immunoglobulin heavy constant gamma 3	GPSVFPLAPCSR	FALSE	FALSE	-5	-16	0	0	12	_GPSVFPLAPC[Carbamidomethyl (C)]SR_	1556.39
uniprot-Homo sapiens-9606-2022-11	P01860	IGHG3_HUMAN	IGHG3	Immunoglobulin heavy constant gamma 3	EPQVYTLPPSR	FALSE	FALSE	-275	-285	0	0	11	_EPQVYTLPPSR_	1083.88
uniprot-Homo sapiens-9606-2022-11	P01860	IGHG3_HUMAN	IGHG3	Immunoglobulin heavy constant gamma 3	NQVSLTCLVK	FALSE	FALSE	-291	-300	0	0.00106458	10	_NQVSLTC[Carbamidomethyl (C)]LVK_	880.948
uniprot-Homo sapiens-9606-2022-11	P01860	IGHG3_HUMAN	IGHG3	Immunoglobulin heavy constant gamma 3	STSGGTAALGCLVK	FALSE	FALSE	-17	-30	0	0.000826788	14	_STSGGTAALGC[Carbamidomethyl (C)]LVK_	799.983
uniprot-Homo sapiens-9606-2022-11	P01860	IGHG3_HUMAN	IGHG3	Immunoglobulin heavy constant gamma 3	TPLGDTTHTCPR	TRUE	TRUE	-102	-113	0	0	12	_TPLGDTTHTC[Carbamidomethyl (C)]PR_	362.472
uniprot-Homo sapiens-9606-2022-11	P01860	IGHG3_HUMAN	IGHG3	Immunoglobulin heavy constant gamma 3	EPQVYTLPPSREEMTK	FALSE	FALSE	-275	-290	1	0.00134409	16	_EPQVYTLPPSREEMTK_	357.655
uniprot-Homo sapiens-9606-2022-11	P01860	IGHG3_HUMAN	IGHG3	Immunoglobulin heavy constant gamma 3	EPQVYTLPPSREEMTK	FALSE	FALSE	-275	-290	1	0.00134409	16	_EPQVYTLPPSREEM[Oxidation (M)]TK_	357.655
uniprot-Homo sapiens-9606-2022-11	P01860	IGHG3_HUMAN	IGHG3	Immunoglobulin heavy constant gamma 3	WYVDGVEVHNAK	TRUE	TRUE	-207	-218	0	0	12	_WYVDGVEVHNAK_	335.226
uniprot-Homo sapiens-9606-2022-11	P01860	IGHG3_HUMAN	IGHG3	Immunoglobulin heavy constant gamma 3	SCDTPPPCPR	TRUE	TRUE	(119)(134)(149)	(128)(143)(158)	0	0.000826788	10	_SC[Carbamidomethyl (C)]DTPPPC[Carbamidomethyl (C)]PR_	0
uniprot-Homo sapiens-9606-2022-11	P22314	UBA1_HUMAN	UBA1	Ubiquitin-like modifier-activating enzyme 1	ATLPSPDKLPGFK	TRUE	TRUE	-831	-843	1	0	13	_ATLPSPDKLPGFK_	217.363
uniprot-Homo sapiens-9606-2022-11	P22314	UBA1_HUMAN	UBA1	Ubiquitin-like modifier-activating enzyme 1	LQTSSVLVSGLR	TRUE	TRUE	-70	-81	0	0	12	_LQTSSVLVSGLR_	178.834
uniprot-Homo sapiens-9606-2022-11	P22314	UBA1_HUMAN	UBA1	Ubiquitin-like modifier-activating enzyme 1	LDQPMTEIVSR	TRUE	TRUE	-1011	-1021	0	0	11	_LDQPMTEIVSR_	164.727
uniprot-Homo sapiens-9606-2022-11	P22314	UBA1_HUMAN	UBA1	Ubiquitin-like modifier-activating enzyme 1	LKSDTAAAAVR	TRUE	TRUE	-527	-537	1	0	11	_LKSDTAAAAVR_	92.916
uniprot-Homo sapiens-9606-2022-11	P22314	UBA1_HUMAN	UBA1	Ubiquitin-like modifier-activating enzyme 1	ALPAVQQNNLDEDLIRK	TRUE	TRUE	-369	-385	1	0.00106458	17	_ALPAVQQNNLDEDLIRK_	0
uniprot-Homo sapiens-9606-2022-11	P22314	UBA1_HUMAN	UBA1	Ubiquitin-like modifier-activating enzyme 1	YDGQVAVFGSDLQEK	TRUE	TRUE	-451	-465	0	0.00106458	15	_YDGQVAVFGSDLQEK_	0
uniprot-Homo sapiens-9606-2022-11	P18669	PGAM1_HUMAN	PGAM1	Phosphoglycerate mutase 1	VLIAAHGNSLR	FALSE	FALSE	-181	-191	0	0	11	_VLIAAHGNSLR_	1339.18
uniprot-Homo sapiens-9606-2022-11	P18669	PGAM1_HUMAN	PGAM1	Phosphoglycerate mutase 1	HYGGLTGLNK	FALSE	FALSE	-91	-100	0	0	10	_HYGGLTGLNK_	322.796
uniprot-Homo sapiens-9606-2022-11	P18669	PGAM1_HUMAN	PGAM1	Phosphoglycerate mutase 1	ALPFWNEEIVPQIK	FALSE	FALSE	-163	-176	0	0	14	_ALPFWNEEIVPQIK_	167.781
uniprot-Homo sapiens-9606-2022-11	P18669	PGAM1_HUMAN	PGAM1	Phosphoglycerate mutase 1	FSGWYDADLSPAGHEEAK	TRUE	TRUE	-22	-39	0	0	18	_FSGWYDADLSPAGHEEAK_	127.748
uniprot-Homo sapiens-9606-2022-11	Q86VI3	IQGA3_HUMAN	IQGAP3	Ras GTPase-activating-like protein IQGAP3	LIFQMPQNK	FALSE	FALSE	-973	-981	0	0	9	_LIFQMPQNK_	187.603
uniprot-Homo sapiens-9606-2022-11	Q86VI3	IQGA3_HUMAN	IQGAP3	Ras GTPase-activating-like protein IQGAP3	LIFQMPQNK	FALSE	FALSE	-973	-981	0	0	9	_LIFQM[Oxidation (M)]PQNK_	187.603
uniprot-Homo sapiens-9606-2022-11	Q86VI3	IQGA3_HUMAN	IQGAP3	Ras GTPase-activating-like protein IQGAP3	ALQDPALALR	TRUE	TRUE	-315	-324	0	0.00134409	10	_ALQDPALALR_	24.0756
uniprot-Homo sapiens-9606-2022-11	P43155	CACP_HUMAN	CRAT	Carnitine O-acetyltransferase	ALQPIVSEEEWAHTK	TRUE	TRUE	-53	-67	0	0.00106458	15	_ALQPIVSEEEWAHTK_	145.829
uniprot-Homo sapiens-9606-2022-11	Q9Y678	COPG1_HUMAN	COPG1	Coatomer subunit gamma-1	VVLEHEEVR	TRUE	TRUE	-480	-488	0	0	9	_VVLEHEEVR_	356.283
uniprot-Homo sapiens-9606-2022-11	Q9Y678	COPG1_HUMAN	COPG1	Coatomer subunit gamma-1	ALQQYTLEPSEKPFDLK	TRUE	TRUE	-561	-577	1	0	17	_ALQQYTLEPSEKPFDLK_	113.131
uniprot-Homo sapiens-9606-2022-11	Q63HN8	RN213_HUMAN	RNF213	E3 ubiquitin-protein ligase RNF213	ALRDAVAK	TRUE	TRUE	-4336	-4343	1	0.00185071	8	_ALRDAVAK_	429.391
uniprot-Homo sapiens-9606-2022-11	P04843	RPN1_HUMAN	RPN1	Dolichyl-diphosphooligosaccharide--protein glycosyltransferase subunit 1	VTAEVVLAHLGGGSTSR	TRUE	TRUE	-49	-65	0	0.00185071	17	_VTAEVVLAHLGGGSTSR_	1221.4
uniprot-Homo sapiens-9606-2022-11	P04843	RPN1_HUMAN	RPN1	Dolichyl-diphosphooligosaccharide--protein glycosyltransferase subunit 1	TVDLSSHLAK	TRUE	TRUE	-39	-48	0	0.00106458	10	_TVDLSSHLAK_	341.01
uniprot-Homo sapiens-9606-2022-11	P04843	RPN1_HUMAN	RPN1	Dolichyl-diphosphooligosaccharide--protein glycosyltransferase subunit 1	NIEIDSPYEISR	TRUE	TRUE	-380	-391	0	0	12	_NIEIDSPYEISR_	222.298
uniprot-Homo sapiens-9606-2022-11	P04843	RPN1_HUMAN	RPN1	Dolichyl-diphosphooligosaccharide--protein glycosyltransferase subunit 1	LKTEGSDLCDR	TRUE	TRUE	-537	-547	1	0	11	_LKTEGSDLC[Carbamidomethyl (C)]DR_	159.565
uniprot-Homo sapiens-9606-2022-11	P04843	RPN1_HUMAN	RPN1	Dolichyl-diphosphooligosaccharide--protein glycosyltransferase subunit 1	HFDETVNR	TRUE	TRUE	-495	-502	0	0	8	_HFDETVNR_	157.61
uniprot-Homo sapiens-9606-2022-11	P04843	RPN1_HUMAN	RPN1	Dolichyl-diphosphooligosaccharide--protein glycosyltransferase subunit 1	ATSFLLALEPELEAR	TRUE	TRUE	-66	-80	0	0	15	_ATSFLLALEPELEAR_	93.4987
uniprot-Homo sapiens-9606-2022-11	P04843	RPN1_HUMAN	RPN1	Dolichyl-diphosphooligosaccharide--protein glycosyltransferase subunit 1	FPLFGGWK	TRUE	TRUE	-320	-327	0	0	8	_FPLFGGWK_	53.7512
uniprot-Homo sapiens-9606-2022-11	P04843	RPN1_HUMAN	RPN1	Dolichyl-diphosphooligosaccharide--protein glycosyltransferase subunit 1	ALTSEIALLQSR	TRUE	TRUE	-525	-536	0	0	12	_ALTSEIALLQSR_	0
uniprot-Homo sapiens-9606-2022-11	P04843	RPN1_HUMAN	RPN1	Dolichyl-diphosphooligosaccharide--protein glycosyltransferase subunit 1	SEDLLDYGPFR	TRUE	TRUE	-194	-204	0	0.00185071	11	_SEDLLDYGPFR_	0
uniprot-Homo sapiens-9606-2022-11	P68371	TBB4B_HUMAN	TUBB4B	Tubulin beta-4B chain	LAVNMVPFPR	FALSE	FALSE	-253	-262	0	0	10	_LAVNM[Oxidation (M)]VPFPR_	1547.83
uniprot-Homo sapiens-9606-2022-11	P68371	TBB4B_HUMAN	TUBB4B	Tubulin beta-4B chain	LAVNMVPFPR	FALSE	FALSE	-253	-262	0	0	10	_LAVNMVPFPR_	1547.83
uniprot-Homo sapiens-9606-2022-11	P68371	TBB4B_HUMAN	TUBB4B	Tubulin beta-4B chain	IMNTFSVVPSPK	FALSE	FALSE	-163	-174	0	0	12	_IMNTFSVVPSPK_	1050.73
uniprot-Homo sapiens-9606-2022-11	P68371	TBB4B_HUMAN	TUBB4B	Tubulin beta-4B chain	IMNTFSVVPSPK	FALSE	FALSE	-163	-174	0	0	12	_IM[Oxidation (M)]NTFSVVPSPK_	1050.73
uniprot-Homo sapiens-9606-2022-11	P68371	TBB4B_HUMAN	TUBB4B	Tubulin beta-4B chain	ISEQFTAMFR	FALSE	FALSE	-381	-390	0	0	10	_ISEQFTAM[Oxidation (M)]FR_	950.273
uniprot-Homo sapiens-9606-2022-11	P68371	TBB4B_HUMAN	TUBB4B	Tubulin beta-4B chain	ISEQFTAMFR	FALSE	FALSE	-381	-390	0	0	10	_ISEQFTAMFR_	950.273
uniprot-Homo sapiens-9606-2022-11	P68371	TBB4B_HUMAN	TUBB4B	Tubulin beta-4B chain	EVDEQMLNVQNK	FALSE	FALSE	-325	-336	0	0.000826788	12	_EVDEQMLNVQNK_	925.783
uniprot-Homo sapiens-9606-2022-11	P68371	TBB4B_HUMAN	TUBB4B	Tubulin beta-4B chain	FPGQLNADLR	FALSE	FALSE	-242	-251	0	0	10	_FPGQLNADLR_	749.02
uniprot-Homo sapiens-9606-2022-11	P68371	TBB4B_HUMAN	TUBB4B	Tubulin beta-4B chain	NSSYFVEWIPNNVK	FALSE	FALSE	-337	-350	0	0	14	_NSSYFVEWIPNNVK_	662.128
uniprot-Homo sapiens-9606-2022-11	P68371	TBB4B_HUMAN	TUBB4B	Tubulin beta-4B chain	IREEYPDR	FALSE	FALSE	-155	-162	1	0.000826788	8	_IREEYPDR_	541.907
uniprot-Homo sapiens-9606-2022-11	P68371	TBB4B_HUMAN	TUBB4B	Tubulin beta-4B chain	AVLVDLEPGTMDSVR	FALSE	FALSE	-63	-77	0	0	15	_AVLVDLEPGTM[Oxidation (M)]DSVR_	528.115
uniprot-Homo sapiens-9606-2022-11	P68371	TBB4B_HUMAN	TUBB4B	Tubulin beta-4B chain	AVLVDLEPGTMDSVR	FALSE	FALSE	-63	-77	0	0	15	_AVLVDLEPGTMDSVR_	528.115
uniprot-Homo sapiens-9606-2022-11	P68371	TBB4B_HUMAN	TUBB4B	Tubulin beta-4B chain	ALTVPELTQQMFDAK	FALSE	FALSE	-283	-297	0	0.00185071	15	_ALTVPELTQQMFDAK_	512.532
uniprot-Homo sapiens-9606-2022-11	P68371	TBB4B_HUMAN	TUBB4B	Tubulin beta-4B chain	INVYYNEATGGK	TRUE	TRUE	-47	-58	0	0	12	_INVYYNEATGGK_	320.407
uniprot-Homo sapiens-9606-2022-11	P68371	TBB4B_HUMAN	TUBB4B	Tubulin beta-4B chain	FPGQLNADLRK	FALSE	FALSE	-242	-252	1	0	11	_FPGQLNADLRK_	298.105
uniprot-Homo sapiens-9606-2022-11	P68371	TBB4B_HUMAN	TUBB4B	Tubulin beta-4B chain	FPGQLNADLRK	FALSE	FALSE	-242	-252	1	0	11	_FPGQLNADLRK_	298.105
uniprot-Homo sapiens-9606-2022-11	P68371	TBB4B_HUMAN	TUBB4B	Tubulin beta-4B chain	TAVCDIPPR	FALSE	FALSE	-351	-359	0	0	9	_TAVC[Carbamidomethyl (C)]DIPPR_	236.588
uniprot-Homo sapiens-9606-2022-11	P68371	TBB4B_HUMAN	TUBB4B	Tubulin beta-4B chain	LHFFMPGFAPLTSR	FALSE	FALSE	-263	-276	0	0.00185071	14	_LHFFM[Oxidation (M)]PGFAPLTSR_	215.037
uniprot-Homo sapiens-9606-2022-11	P68371	TBB4B_HUMAN	TUBB4B	Tubulin beta-4B chain	KLAVNMVPFPR	FALSE	FALSE	-252	-262	1	0.00185071	11	_KLAVNM[Oxidation (M)]VPFPR_	75.786
uniprot-Homo sapiens-9606-2022-11	P68371	TBB4B_HUMAN	TUBB4B	Tubulin beta-4B chain	NMMAACDPR	FALSE	FALSE	-298	-306	0	0.000826788	9	_NM[Oxidation (M)]M[Oxidation (M)]AAC[Carbamidomethyl (C)]DPR_	47.0393
uniprot-Homo sapiens-9606-2022-11	Q01082	SPTB2_HUMAN	SPTBN1	Spectrin beta chain, non-erythrocytic 1	LQALDTGWNELHK	TRUE	TRUE	-1144	-1156	0	0	13	_LQALDTGWNELHK_	374.415
uniprot-Homo sapiens-9606-2022-11	Q01082	SPTB2_HUMAN	SPTBN1	Spectrin beta chain, non-erythrocytic 1	ALVADSHPESER	TRUE	TRUE	-1657	-1668	0	0	12	_ALVADSHPESER_	210.08
uniprot-Homo sapiens-9606-2022-11	Q01082	SPTB2_HUMAN	SPTBN1	Spectrin beta chain, non-erythrocytic 1	MWEVLESTTQTK	TRUE	TRUE	-1361	-1372	0	0.00185071	12	_MWEVLESTTQTK_	180.898
uniprot-Homo sapiens-9606-2022-11	Q01082	SPTB2_HUMAN	SPTBN1	Spectrin beta chain, non-erythrocytic 1	EIEELQSQAQALSQEGK	TRUE	TRUE	-1435	-1451	0	0	17	_EIEELQSQAQALSQEGK_	132.76
uniprot-Homo sapiens-9606-2022-11	Q01082	SPTB2_HUMAN	SPTBN1	Spectrin beta chain, non-erythrocytic 1	LLDPEDISVDHPDEK	TRUE	TRUE	-250	-264	0	0	15	_LLDPEDISVDHPDEK_	93.3499
uniprot-Homo sapiens-9606-2022-11	Q01082	SPTB2_HUMAN	SPTBN1	Spectrin beta chain, non-erythrocytic 1	DGMAFNALIHK	TRUE	TRUE	-204	-214	0	0	11	_DGMAFNALIHK_	91.0467
uniprot-Homo sapiens-9606-2022-11	Q01082	SPTB2_HUMAN	SPTBN1	Spectrin beta chain, non-erythrocytic 1	DVSSVELLMNNHQGIK	TRUE	TRUE	-1942	-1957	0	0.00106458	16	_DVSSVELLM[Oxidation (M)]NNHQGIK_	83.9821
uniprot-Homo sapiens-9606-2022-11	Q01082	SPTB2_HUMAN	SPTBN1	Spectrin beta chain, non-erythrocytic 1	AQTLPTSVVTITSESSPGKR	TRUE	TRUE	-2326	-2345	1	0	20	_AQTLPTSVVTITSESSPGKR_	27.9827
uniprot-Homo sapiens-9606-2022-11	Q14574	DSC3_HUMAN	DSC3	Desmocollin-3	ALVTVHVR	TRUE	TRUE	-456	-463	0	0	8	_ALVTVHVR_	84.3263
uniprot-Homo sapiens-9606-2022-11	Q14574	DSC3_HUMAN	DSC3	Desmocollin-3	LKYSILQQTPR	TRUE	TRUE	-280	-290	1	0.00692042	11	_LKYSILQQTPR_	49.1187
uniprot-Homo sapiens-9606-2022-11	P00450	CERU_HUMAN	CP	Ceruloplasmin	EYTDASFTNRK	TRUE	TRUE	-427	-437	1	0	11	_EYTDASFTNRK_	668.488
uniprot-Homo sapiens-9606-2022-11	P00450	CERU_HUMAN	CP	Ceruloplasmin	ALYLQYTDETFR	TRUE	TRUE	-70	-81	0	0	12	_ALYLQYTDETFR_	218.774
uniprot-Homo sapiens-9606-2022-11	P00450	CERU_HUMAN	CP	Ceruloplasmin	EVGPTNADPVCLAK	TRUE	TRUE	-524	-537	0	0.000826788	14	_EVGPTNADPVC[Carbamidomethyl (C)]LAK_	63.2961
uniprot-Homo sapiens-9606-2022-11	O60814;P57053;P58876;P62807;Q5QNW6;Q93079;Q99877;Q99879;Q99880	H2B1K_HUMAN;H2BFS_HUMAN;H2B1D_HUMAN;H2B1C_HUMAN;H2B2F_HUMAN;H2B1H_HUMAN;H2B1N_HUMAN;H2B1M_HUMAN;H2B1L_HUMAN	H2BC12;H2BC12L;H2BC5;H2BC10;H2BC18;H2BC9;H2BC15;H2BC14;H2BC13	Histone H2B type 1-K;Histone H2B type F-S;Histone H2B type 1-D;Histone H2B type 1-C/E/F/G/I;Histone H2B type 2-F;Histone H2B type 1-H;Histone H2B type 1-N;Histone H2B type 1-M;Histone H2B type 1-L	QVHPDTGISSK	FALSE	FALSE	(48);(48);(48);(48);(48);(48);(48);(48);(48)	(58);(58);(58);(58);(58);(58);(58);(58);(58)	0	0	11	_QVHPDTGISSK_	549.049
uniprot-Homo sapiens-9606-2022-11	O60814;P57053;P58876;P62807;Q5QNW6;Q93079;Q99877;Q99879;Q99880	H2B1K_HUMAN;H2BFS_HUMAN;H2B1D_HUMAN;H2B1C_HUMAN;H2B2F_HUMAN;H2B1H_HUMAN;H2B1N_HUMAN;H2B1M_HUMAN;H2B1L_HUMAN	H2BC12;H2BC12L;H2BC5;H2BC10;H2BC18;H2BC9;H2BC15;H2BC14;H2BC13	Histone H2B type 1-K;Histone H2B type F-S;Histone H2B type 1-D;Histone H2B type 1-C/E/F/G/I;Histone H2B type 2-F;Histone H2B type 1-H;Histone H2B type 1-N;Histone H2B type 1-M;Histone H2B type 1-L	LLLPGELAK	FALSE	FALSE	(101);(101);(101);(101);(101);(101);(101);(101);(101)	(109);(109);(109);(109);(109);(109);(109);(109);(109)	0	0.00134409	9	_LLLPGELAK_	337.149
uniprot-Homo sapiens-9606-2022-11	O60814;P57053;P58876;P62807;Q5QNW6;Q93079;Q99877;Q99879;Q99880	H2B1K_HUMAN;H2BFS_HUMAN;H2B1D_HUMAN;H2B1C_HUMAN;H2B2F_HUMAN;H2B1H_HUMAN;H2B1N_HUMAN;H2B1M_HUMAN;H2B1L_HUMAN	H2BC12;H2BC12L;H2BC5;H2BC10;H2BC18;H2BC9;H2BC15;H2BC14;H2BC13	Histone H2B type 1-K;Histone H2B type F-S;Histone H2B type 1-D;Histone H2B type 1-C/E/F/G/I;Histone H2B type 2-F;Histone H2B type 1-H;Histone H2B type 1-N;Histone H2B type 1-M;Histone H2B type 1-L	KESYSVYVYK	FALSE	TRUE	(35);(35);(35);(35);(35);(35);(35);(35);(35)	(44);(44);(44);(44);(44);(44);(44);(44);(44)	1	0	10	_KESYSVYVYK_	182.216
uniprot-Homo sapiens-9606-2022-11	O60814;P57053;P58876;P62807;Q5QNW6;Q93079;Q99877;Q99879;Q99880	H2B1K_HUMAN;H2BFS_HUMAN;H2B1D_HUMAN;H2B1C_HUMAN;H2B2F_HUMAN;H2B1H_HUMAN;H2B1N_HUMAN;H2B1M_HUMAN;H2B1L_HUMAN	H2BC12;H2BC12L;H2BC5;H2BC10;H2BC18;H2BC9;H2BC15;H2BC14;H2BC13	Histone H2B type 1-K;Histone H2B type F-S;Histone H2B type 1-D;Histone H2B type 1-C/E/F/G/I;Histone H2B type 2-F;Histone H2B type 1-H;Histone H2B type 1-N;Histone H2B type 1-M;Histone H2B type 1-L	AMGIMNSFVNDIFER	FALSE	FALSE	(59);(59);(59);(59);(59);(59);(59);(59);(59)	(73);(73);(73);(73);(73);(73);(73);(73);(73)	0	0	15	_AM[Oxidation (M)]GIM[Oxidation (M)]NSFVNDIFER_	102.779
uniprot-Homo sapiens-9606-2022-11	Q8NBL1	PGLT1_HUMAN	POGLUT1	Protein O-glucosyltransferase 1	ANDDVAQEIAER	TRUE	TRUE	-330	-341	0	0	12	_ANDDVAQEIAER_	178.793
uniprot-Homo sapiens-9606-2022-11	P13010	XRCC5_HUMAN	XRCC5	X-ray repair cross-complementing protein 5	ANPQVGVAFPHIK	TRUE	TRUE	-401	-413	0	0	13	_ANPQVGVAFPHIK_	600.43
uniprot-Homo sapiens-9606-2022-11	P13010	XRCC5_HUMAN	XRCC5	X-ray repair cross-complementing protein 5	LGGHGPSFPLK	TRUE	TRUE	-185	-195	0	0.00106458	11	_LGGHGPSFPLK_	450.329
uniprot-Homo sapiens-9606-2022-11	P13010	XRCC5_HUMAN	XRCC5	X-ray repair cross-complementing protein 5	TDTLEDLFPTTK	TRUE	TRUE	-470	-481	0	0	12	_TDTLEDLFPTTK_	387.909
uniprot-Homo sapiens-9606-2022-11	P13010	XRCC5_HUMAN	XRCC5	X-ray repair cross-complementing protein 5	HIEIFTDLSSR	TRUE	TRUE	-131	-141	0	0.00185071	11	_HIEIFTDLSSR_	342.14
uniprot-Homo sapiens-9606-2022-11	P13010	XRCC5_HUMAN	XRCC5	X-ray repair cross-complementing protein 5	FFMGNQVLK	TRUE	TRUE	-355	-363	0	0	9	_FFMGNQVLK_	328.559
uniprot-Homo sapiens-9606-2022-11	P13010	XRCC5_HUMAN	XRCC5	X-ray repair cross-complementing protein 5	FFMGNQVLK	TRUE	TRUE	-355	-363	0	0	9	_FFM[Oxidation (M)]GNQVLK_	328.559
uniprot-Homo sapiens-9606-2022-11	P13010	XRCC5_HUMAN	XRCC5	X-ray repair cross-complementing protein 5	LFQCLLHR	TRUE	TRUE	-490	-497	0	0.00106458	8	_LFQC[Carbamidomethyl (C)]LLHR_	321.858
uniprot-Homo sapiens-9606-2022-11	P13010	XRCC5_HUMAN	XRCC5	X-ray repair cross-complementing protein 5	KVITMFVQR	TRUE	TRUE	-36	-44	1	0.00106458	9	_KVITMFVQR_	229.604
uniprot-Homo sapiens-9606-2022-11	P13010	XRCC5_HUMAN	XRCC5	X-ray repair cross-complementing protein 5	GITEQQKEGLEIVK	TRUE	TRUE	-196	-209	1	0.000826788	14	_GITEQQKEGLEIVK_	120.478
uniprot-Homo sapiens-9606-2022-11	P13010	XRCC5_HUMAN	XRCC5	X-ray repair cross-complementing protein 5	CFSVLGFCK	TRUE	TRUE	-339	-347	0	0	9	_C[Carbamidomethyl (C)]FSVLGFC[Carbamidomethyl (C)]K_	94.3081
uniprot-Homo sapiens-9606-2022-11	P13010	XRCC5_HUMAN	XRCC5	X-ray repair cross-complementing protein 5	ETVYCLNDDDETEVLK	TRUE	TRUE	-292	-307	0	0.00185071	16	_ETVYC[Carbamidomethyl (C)]LNDDDETEVLK_	75.4899
uniprot-Homo sapiens-9606-2022-11	P13010	XRCC5_HUMAN	XRCC5	X-ray repair cross-complementing protein 5	EEASGSSVTAEEAKK	TRUE	TRUE	-689	-703	1	0.00134409	15	_EEASGSSVTAEEAKK_	37.4796
uniprot-Homo sapiens-9606-2022-11	P13010	XRCC5_HUMAN	XRCC5	X-ray repair cross-complementing protein 5	EDGSGDRGDGPFR	TRUE	TRUE	-172	-184	1	0.00106458	13	_EDGSGDRGDGPFR_	0
uniprot-Homo sapiens-9606-2022-11	P13010	XRCC5_HUMAN	XRCC5	X-ray repair cross-complementing protein 5	YGSDIVPFSK	TRUE	TRUE	-316	-325	0	0	10	_YGSDIVPFSK_	0
uniprot-Homo sapiens-9606-2022-11	P35241	RADI_HUMAN	RDX	Radixin	APDFVFYAPR	FALSE	FALSE	-264	-273	0	0.000826788	10	_APDFVFYAPR_	801.492
uniprot-Homo sapiens-9606-2022-11	P35241	RADI_HUMAN	RDX	Radixin	IGFPWSEIR	FALSE	FALSE	-238	-246	0	0	9	_IGFPWSEIR_	656.337
uniprot-Homo sapiens-9606-2022-11	P35241	RADI_HUMAN	RDX	Radixin	FVIKPIDK	FALSE	FALSE	-255	-262	1	0	8	_FVIKPIDK_	402.767
uniprot-Homo sapiens-9606-2022-11	P35241	RADI_HUMAN	RDX	Radixin	EKEELMER	FALSE	FALSE	-343	-350	1	0.00185071	8	_EKEELMER_	395.986
uniprot-Homo sapiens-9606-2022-11	P35241	RADI_HUMAN	RDX	Radixin	KENPLQFK	FALSE	FALSE	-72	-79	1	0	8	_KENPLQFK_	238.112
uniprot-Homo sapiens-9606-2022-11	P35241	RADI_HUMAN	RDX	Radixin	QLQALSSELAQAR	TRUE	TRUE	-527	-539	0	0	13	_QLQALSSELAQAR_	212.222
uniprot-Homo sapiens-9606-2022-11	P35241	RADI_HUMAN	RDX	Radixin	QLFDQVVK	FALSE	FALSE	-28	-35	0	0	8	_QLFDQVVK_	188.844
uniprot-Homo sapiens-9606-2022-11	P35241	RADI_HUMAN	RDX	Radixin	KPDTIEVQQMK	FALSE	FALSE	-296	-306	1	0.00134409	11	_KPDTIEVQQM[Oxidation (M)]K_	175.654
uniprot-Homo sapiens-9606-2022-11	P35241	RADI_HUMAN	RDX	Radixin	VTTMDAELEFAIQPNTTGK	FALSE	FALSE	-9	-27	0	0	19	_VTTM[Oxidation (M)]DAELEFAIQPNTTGK_	96.1391
uniprot-Homo sapiens-9606-2022-11	P35241	RADI_HUMAN	RDX	Radixin	ILALCMGNHELYMR	FALSE	FALSE	-280	-293	0	0	14	_ILALC[Carbamidomethyl (C)]M[Oxidation (M)]GNHELYMR_	95.7434
uniprot-Homo sapiens-9606-2022-11	P35241	RADI_HUMAN	RDX	Radixin	KAPDFVFYAPR	FALSE	FALSE	-263	-273	1	0	11	_KAPDFVFYAPR_	0
uniprot-Homo sapiens-9606-2022-11	Q9UHL4	DPP2_HUMAN	DPP7	Dipeptidyl peptidase 2	APDPGFQER	TRUE	TRUE	-26	-34	0	0	9	_APDPGFQER_	234.931
uniprot-Homo sapiens-9606-2022-11	P07900	HS90A_HUMAN	HSP90AA1	Heat shock protein HSP 90-alpha	RAPFDLFENR	TRUE	TRUE	-346	-355	1	0.00185071	10	_RAPFDLFENR_	943.951
uniprot-Homo sapiens-9606-2022-11	P07900	HS90A_HUMAN	HSP90AA1	Heat shock protein HSP 90-alpha	LGIHEDSQNR	TRUE	TRUE	-447	-456	0	0	10	_LGIHEDSQNR_	786.848
uniprot-Homo sapiens-9606-2022-11	P07900	HS90A_HUMAN	HSP90AA1	Heat shock protein HSP 90-alpha	LGIHEDSQNR	TRUE	TRUE	-447	-456	0	0	10	_LGIHEDSQNR_	786.848
uniprot-Homo sapiens-9606-2022-11	P07900	HS90A_HUMAN	HSP90AA1	Heat shock protein HSP 90-alpha	HIYYITGETK	FALSE	FALSE	-490	-499	0	0	10	_HIYYITGETK_	706.761
uniprot-Homo sapiens-9606-2022-11	P07900	HS90A_HUMAN	HSP90AA1	Heat shock protein HSP 90-alpha	NPDDITNEEYGEFYK	TRUE	TRUE	-300	-314	0	0	15	_NPDDITNEEYGEFYK_	592.259
uniprot-Homo sapiens-9606-2022-11	P07900	HS90A_HUMAN	HSP90AA1	Heat shock protein HSP 90-alpha	ELISNSSDALDKIR	TRUE	TRUE	-47	-60	1	0.000826788	14	_ELISNSSDALDKIR_	555.913
uniprot-Homo sapiens-9606-2022-11	P07900	HS90A_HUMAN	HSP90AA1	Heat shock protein HSP 90-alpha	ELISNSSDALDK	FALSE	FALSE	-47	-58	0	0	12	_ELISNSSDALDK_	523.248
uniprot-Homo sapiens-9606-2022-11	P07900	HS90A_HUMAN	HSP90AA1	Heat shock protein HSP 90-alpha	APFDLFENR	TRUE	TRUE	-347	-355	0	0	9	_APFDLFENR_	221.158
uniprot-Homo sapiens-9606-2022-11	P07900	HS90A_HUMAN	HSP90AA1	Heat shock protein HSP 90-alpha	YYTSASGDEMVSLK	TRUE	TRUE	-465	-478	0	0	14	_YYTSASGDEM[Oxidation (M)]VSLK_	156.21
uniprot-Homo sapiens-9606-2022-11	P07900	HS90A_HUMAN	HSP90AA1	Heat shock protein HSP 90-alpha	ELHINLIPNK	FALSE	FALSE	-75	-84	0	0	10	_ELHINLIPNK_	123.588
uniprot-Homo sapiens-9606-2022-11	P07900	HS90A_HUMAN	HSP90AA1	Heat shock protein HSP 90-alpha	TKFENLCK	FALSE	FALSE	-566	-573	1	0.000826788	8	_TKFENLC[Carbamidomethyl (C)]K_	114.39
uniprot-Homo sapiens-9606-2022-11	P07900	HS90A_HUMAN	HSP90AA1	Heat shock protein HSP 90-alpha	IMKDILEK	TRUE	TRUE	-574	-581	1	0.00134409	8	_IMKDILEK_	69.9617
uniprot-Homo sapiens-9606-2022-11	P07900	HS90A_HUMAN	HSP90AA1	Heat shock protein HSP 90-alpha	TDTGEPMGR	TRUE	TRUE	-174	-182	0	0.00134409	9	_TDTGEPMGR_	51.9904
uniprot-Homo sapiens-9606-2022-11	P07900	HS90A_HUMAN	HSP90AA1	Heat shock protein HSP 90-alpha	DQVANSAFVER	TRUE	TRUE	-500	-510	0	0	11	_DQVANSAFVER_	0
uniprot-Homo sapiens-9606-2022-11	P50990	TCPQ_HUMAN	CCT8	T-complex protein 1 subunit theta	LYAVHQEGNK	TRUE	TRUE	-467	-476	0	0	10	_LYAVHQEGNK_	1100.06
uniprot-Homo sapiens-9606-2022-11	P50990	TCPQ_HUMAN	CCT8	T-complex protein 1 subunit theta	ELEVQHPAAK	TRUE	TRUE	-75	-84	0	0.000826788	10	_ELEVQHPAAK_	331.373
uniprot-Homo sapiens-9606-2022-11	P50990	TCPQ_HUMAN	CCT8	T-complex protein 1 subunit theta	GSTDNLMDDIER	TRUE	TRUE	-379	-390	0	0	12	_GSTDNLMDDIER_	218.11
uniprot-Homo sapiens-9606-2022-11	P50990	TCPQ_HUMAN	CCT8	T-complex protein 1 subunit theta	FAEAFEAIPR	TRUE	TRUE	-441	-450	0	0	10	_FAEAFEAIPR_	188.201
uniprot-Homo sapiens-9606-2022-11	P50990	TCPQ_HUMAN	CCT8	T-complex protein 1 subunit theta	LVPGGGATEIELAK	TRUE	TRUE	-408	-421	0	0	14	_LVPGGGATEIELAK_	174.625
uniprot-Homo sapiens-9606-2022-11	P50990	TCPQ_HUMAN	CCT8	T-complex protein 1 subunit theta	VADMALHYANK	TRUE	TRUE	-297	-307	0	0	11	_VADMALHYANK_	142.856
uniprot-Homo sapiens-9606-2022-11	P50990	TCPQ_HUMAN	CCT8	T-complex protein 1 subunit theta	MVINHLEK	TRUE	TRUE	-55	-62	0	0.00134409	8	_M[Oxidation (M)]VINHLEK_	137.399
uniprot-Homo sapiens-9606-2022-11	P50990	TCPQ_HUMAN	CCT8	T-complex protein 1 subunit theta	APGFAQMLK	TRUE	TRUE	-8	-16	0	0.00185071	9	_APGFAQMLK_	56.4426
uniprot-Homo sapiens-9606-2022-11	P50990	TCPQ_HUMAN	CCT8	T-complex protein 1 subunit theta	LFVTNDAATILR	TRUE	TRUE	-63	-74	0	0	12	_LFVTNDAATILR_	52.9192
uniprot-Homo sapiens-9606-2022-11	P17844	DDX5_HUMAN	DDX5	Probable ATP-dependent RNA helicase DDX5	MLDMGFEPQIR	FALSE	FALSE	-253	-263	0	0	11	_M[Oxidation (M)]LDM[Oxidation (M)]GFEPQIR_	273.753
uniprot-Homo sapiens-9606-2022-11	P17844	DDX5_HUMAN	DDX5	Probable ATP-dependent RNA helicase DDX5	MLDMGFEPQIR	FALSE	FALSE	-253	-263	0	0	11	_MLDM[Oxidation (M)]GFEPQIR_	273.753
uniprot-Homo sapiens-9606-2022-11	P17844	DDX5_HUMAN	DDX5	Probable ATP-dependent RNA helicase DDX5	MLDMGFEPQIR	FALSE	FALSE	-253	-263	0	0	11	_M[Oxidation (M)]LDMGFEPQIR_	273.753
uniprot-Homo sapiens-9606-2022-11	P17844	DDX5_HUMAN	DDX5	Probable ATP-dependent RNA helicase DDX5	NFYQEHPDLAR	TRUE	TRUE	-57	-67	0	0	11	_NFYQEHPDLAR_	203.198
uniprot-Homo sapiens-9606-2022-11	P17844	DDX5_HUMAN	DDX5	Probable ATP-dependent RNA helicase DDX5	GDGPICLVLAPTR	FALSE	FALSE	-165	-177	0	0	13	_GDGPIC[Carbamidomethyl (C)]LVLAPTR_	185.653
uniprot-Homo sapiens-9606-2022-11	P17844	DDX5_HUMAN	DDX5	Probable ATP-dependent RNA helicase DDX5	APILIATDVASR	FALSE	FALSE	-392	-403	0	0	12	_APILIATDVASR_	73.1171
uniprot-Homo sapiens-9606-2022-11	Q06323	PSME1_HUMAN	PSME1	Proteasome activator complex subunit 1	APLDIPVPDPVKEK	TRUE	TRUE	-59	-72	1	0	14	_APLDIPVPDPVKEK_	335.184
uniprot-Homo sapiens-9606-2022-11	Q06323	PSME1_HUMAN	PSME1	Proteasome activator complex subunit 1	QLVHELDEAEYR	TRUE	TRUE	-199	-210	0	0	12	_QLVHELDEAEYR_	116.955
uniprot-Homo sapiens-9606-2022-11	Q06323	PSME1_HUMAN	PSME1	Proteasome activator complex subunit 1	APLDIPVPDPVK	TRUE	TRUE	-59	-70	0	0	12	_APLDIPVPDPVK_	35.4954
uniprot-Homo sapiens-9606-2022-11	Q06323	PSME1_HUMAN	PSME1	Proteasome activator complex subunit 1	IEDGNNFGVAVQEK	TRUE	TRUE	-142	-155	0	0	14	_IEDGNNFGVAVQEK_	0
uniprot-Homo sapiens-9606-2022-11	P41252	SYIC_HUMAN	IARS1	Isoleucine--tRNA ligase, cytoplasmic	QLSSEELEQFQK	TRUE	TRUE	-918	-929	0	0.000826788	12	_QLSSEELEQFQK_	201.088
uniprot-Homo sapiens-9606-2022-11	P41252	SYIC_HUMAN	IARS1	Isoleucine--tRNA ligase, cytoplasmic	ESVDHLTIPSR	TRUE	TRUE	-501	-511	0	0	11	_ESVDHLTIPSR_	130.984
uniprot-Homo sapiens-9606-2022-11	P41252	SYIC_HUMAN	IARS1	Isoleucine--tRNA ligase, cytoplasmic	APLKPYPVSPSDK	TRUE	TRUE	-1039	-1051	1	0	13	_APLKPYPVSPSDK_	78.2116
uniprot-Homo sapiens-9606-2022-11	P41252	SYIC_HUMAN	IARS1	Isoleucine--tRNA ligase, cytoplasmic	LYLINSPVVR	TRUE	TRUE	-625	-634	0	0	10	_LYLINSPVVR_	40.2014
uniprot-Homo sapiens-9606-2022-11	P41252	SYIC_HUMAN	IARS1	Isoleucine--tRNA ligase, cytoplasmic	EELIDKK	TRUE	TRUE	-811	-817	1	0.00876449	7	_EELIDKK_	34.7473
uniprot-Homo sapiens-9606-2022-11	P08779	K1C16_HUMAN	KRT16	Keratin, type I cytoskeletal 16	SEVTELRR	TRUE	TRUE	-331	-338	1	0.00185071	8	_SEVTELRR_	1595.34
uniprot-Homo sapiens-9606-2022-11	P08779	K1C16_HUMAN	KRT16	Keratin, type I cytoskeletal 16	EVASNSELVQSSR	TRUE	TRUE	-318	-330	0	0	13	_EVASNSELVQSSR_	949.287
uniprot-Homo sapiens-9606-2022-11	P08779	K1C16_HUMAN	KRT16	Keratin, type I cytoskeletal 16	APSTYGGGLSVSSR	TRUE	TRUE	-42	-55	0	0	14	_APSTYGGGLSVSSR_	886.89
uniprot-Homo sapiens-9606-2022-11	P08779	K1C16_HUMAN	KRT16	Keratin, type I cytoskeletal 16	EVFTSSSSSSSR	TRUE	TRUE	-442	-453	0	0	12	_EVFTSSSSSSSR_	532.589
uniprot-Homo sapiens-9606-2022-11	P08779	K1C16_HUMAN	KRT16	Keratin, type I cytoskeletal 16	QTVEADVNGLRR	TRUE	TRUE	-214	-225	1	0	12	_QTVEADVNGLRR_	516.365
uniprot-Homo sapiens-9606-2022-11	P08779	K1C16_HUMAN	KRT16	Keratin, type I cytoskeletal 16	TKYEHELALR	TRUE	TRUE	-204	-213	1	0.000826788	10	_TKYEHELALR_	403.64
uniprot-Homo sapiens-9606-2022-11	P08779	K1C16_HUMAN	KRT16	Keratin, type I cytoskeletal 16	NHEEEMLALR	TRUE	TRUE	-254	-263	0	0	10	_NHEEEM[Oxidation (M)]LALR_	299.751
uniprot-Homo sapiens-9606-2022-11	P08779	K1C16_HUMAN	KRT16	Keratin, type I cytoskeletal 16	NHEEEMLALR	TRUE	TRUE	-254	-263	0	0	10	_NHEEEMLALR_	299.751
uniprot-Homo sapiens-9606-2022-11	P08779	K1C16_HUMAN	KRT16	Keratin, type I cytoskeletal 16	YEHELALR	TRUE	TRUE	-206	-213	0	0	8	_YEHELALR_	222.837
uniprot-Homo sapiens-9606-2022-11	P08779	K1C16_HUMAN	KRT16	Keratin, type I cytoskeletal 16	LLEGEDAHLSSQQASGQSYSSR	TRUE	TRUE	-420	-441	0	0	22	_LLEGEDAHLSSQQASGQSYSSR_	205.03
uniprot-Homo sapiens-9606-2022-11	P08779	K1C16_HUMAN	KRT16	Keratin, type I cytoskeletal 16	TEELNKEVASNSELVQSSR	TRUE	TRUE	-312	-330	1	0	19	_TEELNKEVASNSELVQSSR_	100.403
uniprot-Homo sapiens-9606-2022-11	P08779	K1C16_HUMAN	KRT16	Keratin, type I cytoskeletal 16	DQYEQMAEK	TRUE	TRUE	-291	-299	0	0	9	_DQYEQM[Oxidation (M)]AEK_	92.7952
uniprot-Homo sapiens-9606-2022-11	P08779	K1C16_HUMAN	KRT16	Keratin, type I cytoskeletal 16	GQTGGDVNVEMDAAPGVDLSR	TRUE	TRUE	-264	-284	0	0	21	_GQTGGDVNVEM[Oxidation (M)]DAAPGVDLSR_	60.0284
uniprot-Homo sapiens-9606-2022-11	P08779	K1C16_HUMAN	KRT16	Keratin, type I cytoskeletal 16	IIAATIENAQPILQIDNAR	TRUE	TRUE	-178	-196	0	0	19	_IIAATIENAQPILQIDNAR_	31.0342
uniprot-Homo sapiens-9606-2022-11	P47914	RL29_HUMAN	RPL29	60S ribosomal protein L29	AQAAAPASVPAQAPK	TRUE	TRUE	-135	-149	0	0	15	_AQAAAPASVPAQAPK_	298.434
uniprot-Homo sapiens-9606-2022-11	P47914	RL29_HUMAN	RPL29	60S ribosomal protein L29	LAYIAHPK	TRUE	TRUE	-96	-103	0	0	8	_LAYIAHPK_	144.006
uniprot-Homo sapiens-9606-2022-11	P38646	GRP75_HUMAN	HSPA9	Stress-70 protein, mitochondrial	VQQTVQDLFGR	TRUE	TRUE	-395	-405	0	0.00106458	11	_VQQTVQDLFGR_	454.598
uniprot-Homo sapiens-9606-2022-11	P38646	GRP75_HUMAN	HSPA9	Stress-70 protein, mitochondrial	DAGQISGLNVLR	TRUE	TRUE	-207	-218	0	0.000826788	12	_DAGQISGLNVLR_	448.914
uniprot-Homo sapiens-9606-2022-11	P38646	GRP75_HUMAN	HSPA9	Stress-70 protein, mitochondrial	AQFEGIVTDLIR	TRUE	TRUE	-349	-360	0	0.00106458	12	_AQFEGIVTDLIR_	256.147
uniprot-Homo sapiens-9606-2022-11	P38646	GRP75_HUMAN	HSPA9	Stress-70 protein, mitochondrial	VINEPTAAALAYGLDK	TRUE	TRUE	-219	-234	0	0.000826788	16	_VINEPTAAALAYGLDK_	252.942
uniprot-Homo sapiens-9606-2022-11	P38646	GRP75_HUMAN	HSPA9	Stress-70 protein, mitochondrial	LYSPSQIGAFVLMK	TRUE	TRUE	-160	-173	0	0.0030349	14	_LYSPSQIGAFVLMK_	184.066
uniprot-Homo sapiens-9606-2022-11	P38646	GRP75_HUMAN	HSPA9	Stress-70 protein, mitochondrial	VLENAEGAR	TRUE	TRUE	-77	-85	0	0.000826788	9	_VLENAEGAR_	157.861
uniprot-Homo sapiens-9606-2022-11	P38646	GRP75_HUMAN	HSPA9	Stress-70 protein, mitochondrial	ASNGDAWVEAHGK	TRUE	TRUE	-147	-159	0	0	13	_ASNGDAWVEAHGK_	123.967
uniprot-Homo sapiens-9606-2022-11	P38646	GRP75_HUMAN	HSPA9	Stress-70 protein, mitochondrial	ETAENYLGHTAK	TRUE	TRUE	-176	-187	0	0	12	_ETAENYLGHTAK_	115.442
uniprot-Homo sapiens-9606-2022-11	P38646	GRP75_HUMAN	HSPA9	Stress-70 protein, mitochondrial	VINEPTAAALAYGLDKSEDK	TRUE	TRUE	-219	-238	1	0	20	_VINEPTAAALAYGLDKSEDK_	59.0514
uniprot-Homo sapiens-9606-2022-11	P38646	GRP75_HUMAN	HSPA9	Stress-70 protein, mitochondrial	LLGQFTLIGIPPAPR	TRUE	TRUE	-499	-513	0	0.00167392	15	_LLGQFTLIGIPPAPR_	38.6477
uniprot-Homo sapiens-9606-2022-11	P38646	GRP75_HUMAN	HSPA9	Stress-70 protein, mitochondrial	TTPSVVAFTADGER	TRUE	TRUE	-86	-99	0	0	14	_TTPSVVAFTADGER_	0
uniprot-Homo sapiens-9606-2022-11	P62491;Q15907	RB11A_HUMAN;RB11B_HUMAN	RAB11A;RAB11B	Ras-related protein Rab-11A;Ras-related protein Rab-11B	AQIWDTAGQER	FALSE	TRUE	(62);(62)	(72);(72)	0	0.000475285	11	_AQIWDTAGQER_	191.986
uniprot-Homo sapiens-9606-2022-11	P62491;Q15907	RB11A_HUMAN;RB11B_HUMAN	RAB11A;RAB11B	Ras-related protein Rab-11A;Ras-related protein Rab-11B	HLTYENVER	FALSE	TRUE	(96);(96)	(104);(104)	0	0.000826788	9	_HLTYENVER_	0
uniprot-Homo sapiens-9606-2022-11	P09493	TPM1_HUMAN	TPM1	Tropomyosin alpha-1 chain	KLVIIESDLER	TRUE	TRUE	-168	-178	1	0.00422323	11	_KLVIIESDLER_	3210.19
uniprot-Homo sapiens-9606-2022-11	P09493	TPM1_HUMAN	TPM1	Tropomyosin alpha-1 chain	ATDAEADVASLNRR	FALSE	FALSE	-78	-91	1	0	14	_ATDAEADVASLNRR_	1870.54
uniprot-Homo sapiens-9606-2022-11	P09493	TPM1_HUMAN	TPM1	Tropomyosin alpha-1 chain	QLEDELVSLQK	TRUE	TRUE	-38	-48	0	0	11	_QLEDELVSLQK_	1835.51
uniprot-Homo sapiens-9606-2022-11	P09493	TPM1_HUMAN	TPM1	Tropomyosin alpha-1 chain	EDRYEEEIK	TRUE	TRUE	-218	-226	1	0.000475285	9	_EDRYEEEIK_	705.575
uniprot-Homo sapiens-9606-2022-11	P09493	TPM1_HUMAN	TPM1	Tropomyosin alpha-1 chain	AQKDEEKMEIQEIQLK	TRUE	TRUE	-134	-149	2	0	16	_AQKDEEKM[Oxidation (M)]EIQEIQLK_	431.959
uniprot-Homo sapiens-9606-2022-11	P09493	TPM1_HUMAN	TPM1	Tropomyosin alpha-1 chain	KATDAEADVASLNRR	FALSE	FALSE	-77	-91	2	0	15	_KATDAEADVASLNRR_	369.106
uniprot-Homo sapiens-9606-2022-11	P09493	TPM1_HUMAN	TPM1	Tropomyosin alpha-1 chain	KATDAEADVASLNRR	FALSE	FALSE	-77	-91	2	0	15	_KATDAEADVASLNRR_	369.106
uniprot-Homo sapiens-9606-2022-11	P09493	TPM1_HUMAN	TPM1	Tropomyosin alpha-1 chain	ATDAEADVASLNR	FALSE	FALSE	-78	-90	0	0	13	_ATDAEADVASLNR_	279.933
uniprot-Homo sapiens-9606-2022-11	P09493	TPM1_HUMAN	TPM1	Tropomyosin alpha-1 chain	YEEEIKVLSDK	TRUE	TRUE	-221	-231	1	0	11	_YEEEIKVLSDK_	189.546
uniprot-Homo sapiens-9606-2022-11	P09493	TPM1_HUMAN	TPM1	Tropomyosin alpha-1 chain	KATDAEADVASLNR	FALSE	FALSE	-77	-90	1	0	14	_KATDAEADVASLNR_	109.882
uniprot-Homo sapiens-9606-2022-11	P09493	TPM1_HUMAN	TPM1	Tropomyosin alpha-1 chain	HIAEDADR	TRUE	TRUE	-153	-160	0	0.00106458	8	_HIAEDADR_	108.274
uniprot-Homo sapiens-9606-2022-11	P09493	TPM1_HUMAN	TPM1	Tropomyosin alpha-1 chain	QLEDELVSLQKK	TRUE	TRUE	-38	-49	1	0.00106458	12	_QLEDELVSLQKK_	25.6816
uniprot-Homo sapiens-9606-2022-11	P09493	TPM1_HUMAN	TPM1	Tropomyosin alpha-1 chain	SIDDLEDELYAQK	TRUE	TRUE	-252	-264	0	0	13	_SIDDLEDELYAQK_	0
uniprot-Homo sapiens-9606-2022-11	P04792	HSPB1_HUMAN	HSPB1	Heat shock protein beta-1	LFDQAFGLPR	TRUE	TRUE	-28	-37	0	0.000826788	10	_LFDQAFGLPR_	1939.17
uniprot-Homo sapiens-9606-2022-11	P04792	HSPB1_HUMAN	HSPB1	Heat shock protein beta-1	VSLDVNHFAPDELTVK	TRUE	TRUE	-97	-112	0	0	16	_VSLDVNHFAPDELTVK_	699.285
uniprot-Homo sapiens-9606-2022-11	P04792	HSPB1_HUMAN	HSPB1	Heat shock protein beta-1	VSLDVNHFAPDELTVK	TRUE	TRUE	-97	-112	0	0	16	_VSLDVNHFAPDELTVK_	699.285
uniprot-Homo sapiens-9606-2022-11	P04792	HSPB1_HUMAN	HSPB1	Heat shock protein beta-1	QDEHGYISR	TRUE	TRUE	-128	-136	0	0	9	_QDEHGYISR_	538.185
uniprot-Homo sapiens-9606-2022-11	P04792	HSPB1_HUMAN	HSPB1	Heat shock protein beta-1	TKDGVVEITGK	TRUE	TRUE	-113	-123	1	0	11	_TKDGVVEITGK_	251.888
uniprot-Homo sapiens-9606-2022-11	P04792	HSPB1_HUMAN	HSPB1	Heat shock protein beta-1	AQLGGPEAAK	TRUE	TRUE	-189	-198	0	0	10	_AQLGGPEAAK_	231.874
uniprot-Homo sapiens-9606-2022-11	P04792	HSPB1_HUMAN	HSPB1	Heat shock protein beta-1	RVPFSLLR	TRUE	TRUE	-5	-12	1	0.00669188	8	_RVPFSLLR_	156.443
uniprot-Homo sapiens-9606-2022-11	P04792	HSPB1_HUMAN	HSPB1	Heat shock protein beta-1	QLSSGVSEIR	TRUE	TRUE	-80	-89	0	0	10	_QLSSGVSEIR_	135.955
uniprot-Homo sapiens-9606-2022-11	P04792	HSPB1_HUMAN	HSPB1	Heat shock protein beta-1	GPSWDPFR	TRUE	TRUE	-13	-20	0	0.00106458	8	_GPSWDPFR_	84.8231
uniprot-Homo sapiens-9606-2022-11	Q14764	MVP_HUMAN	MVP	Major vault protein	GAVASVTFDDFHK	TRUE	TRUE	-581	-593	0	0	13	_GAVASVTFDDFHK_	296.187
uniprot-Homo sapiens-9606-2022-11	Q14764	MVP_HUMAN	MVP	Major vault protein	TAVFGFETSEAK	TRUE	TRUE	-601	-612	0	0	12	_TAVFGFETSEAK_	244.704
uniprot-Homo sapiens-9606-2022-11	Q14764	MVP_HUMAN	MVP	Major vault protein	AQQLAEVEVKK	TRUE	TRUE	-784	-794	1	0	11	_AQQLAEVEVKK_	220.641
uniprot-Homo sapiens-9606-2022-11	Q14764	MVP_HUMAN	MVP	Major vault protein	IEGEGSVLQAK	TRUE	TRUE	-735	-745	0	0.00185071	11	_IEGEGSVLQAK_	207.569
uniprot-Homo sapiens-9606-2022-11	P05787	K2C8_HUMAN	KRT8	Keratin, type II cytoskeletal 8	LSELEAALQR	TRUE	TRUE	-353	-362	0	0	10	_LSELEAALQR_	438.385
uniprot-Homo sapiens-9606-2022-11	P05787	K2C8_HUMAN	KRT8	Keratin, type II cytoskeletal 8	LEGLTDEINFLR	TRUE	TRUE	-214	-225	0	0.000826788	12	_LEGLTDEINFLR_	268.079
uniprot-Homo sapiens-9606-2022-11	P05787	K2C8_HUMAN	KRT8	Keratin, type II cytoskeletal 8	TEMENEFVLIK	TRUE	TRUE	-187	-197	0	0.00106458	11	_TEM[Oxidation (M)]ENEFVLIK_	199.647
uniprot-Homo sapiens-9606-2022-11	P05787	K2C8_HUMAN	KRT8	Keratin, type II cytoskeletal 8	TEMENEFVLIKK	TRUE	TRUE	-187	-198	1	0.00422323	12	_TEM[Oxidation (M)]ENEFVLIKK_	127.789
uniprot-Homo sapiens-9606-2022-11	P05787	K2C8_HUMAN	KRT8	Keratin, type II cytoskeletal 8	LESGMQNMSIHTK	TRUE	TRUE	-402	-414	0	0.00185071	13	_LESGM[Oxidation (M)]QNM[Oxidation (M)]SIHTK_	35.1516
uniprot-Homo sapiens-9606-2022-11	P05787	K2C8_HUMAN	KRT8	Keratin, type II cytoskeletal 8	AQYEDIANR	FALSE	FALSE	-265	-273	0	0	9	_AQYEDIANR_	0
uniprot-Homo sapiens-9606-2022-11	P11142	HSP7C_HUMAN	HSPA8	Heat shock cognate 71 kDa protein	IINEPTAAAIAYGLDKK	FALSE	FALSE	-172	-188	1	0.00106458	17	_IINEPTAAAIAYGLDKK_	2346.14
uniprot-Homo sapiens-9606-2022-11	P11142	HSP7C_HUMAN	HSPA8	Heat shock cognate 71 kDa protein	SQIHDIVLVGGSTR	TRUE	TRUE	-329	-342	0	0	14	_SQIHDIVLVGGSTR_	780.637
uniprot-Homo sapiens-9606-2022-11	P11142	HSP7C_HUMAN	HSPA8	Heat shock cognate 71 kDa protein	VQVEYKGETK	FALSE	FALSE	-103	-112	1	0.000475285	10	_VQVEYKGETK_	689.989
uniprot-Homo sapiens-9606-2022-11	P11142	HSP7C_HUMAN	HSPA8	Heat shock cognate 71 kDa protein	TVTNAVVTVPAYFNDSQR	TRUE	TRUE	-138	-155	0	0.00106458	18	_TVTNAVVTVPAYFNDSQR_	664.112
uniprot-Homo sapiens-9606-2022-11	P11142	HSP7C_HUMAN	HSPA8	Heat shock cognate 71 kDa protein	MVNHFIAEFK	TRUE	TRUE	-237	-246	0	0.00106458	10	_M[Oxidation (M)]VNHFIAEFK_	659.293
uniprot-Homo sapiens-9606-2022-11	P11142	HSP7C_HUMAN	HSPA8	Heat shock cognate 71 kDa protein	STAGDTHLGGEDFDNR	FALSE	FALSE	-221	-236	0	0	16	_STAGDTHLGGEDFDNR_	542.784
uniprot-Homo sapiens-9606-2022-11	P11142	HSP7C_HUMAN	HSPA8	Heat shock cognate 71 kDa protein	STAGDTHLGGEDFDNR	FALSE	FALSE	-221	-236	0	0	16	_STAGDTHLGGEDFDNR_	542.784
uniprot-Homo sapiens-9606-2022-11	P11142	HSP7C_HUMAN	HSPA8	Heat shock cognate 71 kDa protein	DAGTIAGLNVLR	TRUE	TRUE	-160	-171	0	0.000475285	12	_DAGTIAGLNVLR_	513.383
uniprot-Homo sapiens-9606-2022-11	P11142	HSP7C_HUMAN	HSPA8	Heat shock cognate 71 kDa protein	FDDAVVQSDMK	TRUE	TRUE	-78	-88	0	0.000826788	11	_FDDAVVQSDM[Oxidation (M)]K_	418.56
uniprot-Homo sapiens-9606-2022-11	P11142	HSP7C_HUMAN	HSPA8	Heat shock cognate 71 kDa protein	ARFEELNADLFR	FALSE	FALSE	-300	-311	1	0.00134409	12	_ARFEELNADLFR_	346.112
uniprot-Homo sapiens-9606-2022-11	P11142	HSP7C_HUMAN	HSPA8	Heat shock cognate 71 kDa protein	SFYPEEVSSMVLTK	TRUE	TRUE	-113	-126	0	0	14	_SFYPEEVSSM[Oxidation (M)]VLTK_	344.938
uniprot-Homo sapiens-9606-2022-11	P11142	HSP7C_HUMAN	HSPA8	Heat shock cognate 71 kDa protein	SFYPEEVSSMVLTK	TRUE	TRUE	-113	-126	0	0	14	_SFYPEEVSSMVLTK_	344.938
uniprot-Homo sapiens-9606-2022-11	P11142	HSP7C_HUMAN	HSPA8	Heat shock cognate 71 kDa protein	NQVAMNPTNTVFDAK	TRUE	TRUE	-57	-71	0	0	15	_NQVAM[Oxidation (M)]NPTNTVFDAK_	325.962
uniprot-Homo sapiens-9606-2022-11	P11142	HSP7C_HUMAN	HSPA8	Heat shock cognate 71 kDa protein	NQVAMNPTNTVFDAK	TRUE	TRUE	-57	-71	0	0	15	_NQVAMNPTNTVFDAK_	325.962
uniprot-Homo sapiens-9606-2022-11	P11142	HSP7C_HUMAN	HSPA8	Heat shock cognate 71 kDa protein	LLQDFFNGK	FALSE	FALSE	-349	-357	0	0	9	_LLQDFFNGK_	301.529
uniprot-Homo sapiens-9606-2022-11	P11142	HSP7C_HUMAN	HSPA8	Heat shock cognate 71 kDa protein	VCNPIITK	TRUE	TRUE	-602	-609	0	0	8	_VC[Carbamidomethyl (C)]NPIITK_	268.075
uniprot-Homo sapiens-9606-2022-11	P11142	HSP7C_HUMAN	HSPA8	Heat shock cognate 71 kDa protein	MKEIAEAYLGK	TRUE	TRUE	-127	-137	1	0	11	_M[Oxidation (M)]KEIAEAYLGK_	242.243
uniprot-Homo sapiens-9606-2022-11	P11142	HSP7C_HUMAN	HSPA8	Heat shock cognate 71 kDa protein	MKEIAEAYLGK	TRUE	TRUE	-127	-137	1	0	11	_MKEIAEAYLGK_	242.243
uniprot-Homo sapiens-9606-2022-11	P11142	HSP7C_HUMAN	HSPA8	Heat shock cognate 71 kDa protein	FEELNADLFR	FALSE	FALSE	-302	-311	0	0	10	_FEELNADLFR_	228.762
uniprot-Homo sapiens-9606-2022-11	P11142	HSP7C_HUMAN	HSPA8	Heat shock cognate 71 kDa protein	NSLESYAFNMK	TRUE	TRUE	-540	-550	0	0	11	_NSLESYAFNMK_	215.81
uniprot-Homo sapiens-9606-2022-11	P11142	HSP7C_HUMAN	HSPA8	Heat shock cognate 71 kDa protein	ITITNDKGR	FALSE	FALSE	-501	-509	1	0.00692042	9	_ITITNDKGR_	160.024
uniprot-Homo sapiens-9606-2022-11	P11142	HSP7C_HUMAN	HSPA8	Heat shock cognate 71 kDa protein	NQVAMNPTNTVFDAKR	TRUE	TRUE	-57	-72	1	0	16	_NQVAM[Oxidation (M)]NPTNTVFDAKR_	115.629
uniprot-Homo sapiens-9606-2022-11	P11142	HSP7C_HUMAN	HSPA8	Heat shock cognate 71 kDa protein	NQVAMNPTNTVFDAKR	TRUE	TRUE	-57	-72	1	0	16	_NQVAMNPTNTVFDAKR_	115.629
uniprot-Homo sapiens-9606-2022-11	P11142	HSP7C_HUMAN	HSPA8	Heat shock cognate 71 kDa protein	NQVAMNPTNTVFDAKR	TRUE	TRUE	-57	-72	1	0	16	_NQVAMNPTNTVFDAKR_	115.629
uniprot-Homo sapiens-9606-2022-11	P11142	HSP7C_HUMAN	HSPA8	Heat shock cognate 71 kDa protein	TTPSYVAFTDTER	FALSE	FALSE	-37	-49	0	0	13	_TTPSYVAFTDTER_	73.5853
uniprot-Homo sapiens-9606-2022-11	P11142	HSP7C_HUMAN	HSPA8	Heat shock cognate 71 kDa protein	IINEPTAAAIAYGLDK	FALSE	FALSE	-172	-187	0	0.00106458	16	_IINEPTAAAIAYGLDK_	0
uniprot-Homo sapiens-9606-2022-11	P13639	EF2_HUMAN	EEF2	Elongation factor 2	ETVSEESNVLCLSK	TRUE	TRUE	-581	-594	0	0.000826788	14	_ETVSEESNVLC[Carbamidomethyl (C)]LSK_	638.029
uniprot-Homo sapiens-9606-2022-11	P13639	EF2_HUMAN	EEF2	Elongation factor 2	EDLYLKPIQR	TRUE	TRUE	-440	-449	1	0	10	_EDLYLKPIQR_	543.431
uniprot-Homo sapiens-9606-2022-11	P13639	EF2_HUMAN	EEF2	Elongation factor 2	IMGPNYTPGK	TRUE	TRUE	-429	-438	0	0.00106458	10	_IMGPNYTPGK_	443.331
uniprot-Homo sapiens-9606-2022-11	P13639	EF2_HUMAN	EEF2	Elongation factor 2	GEGQLGPAER	TRUE	TRUE	-240	-249	0	0.00185071	10	_GEGQLGPAER_	387.412
uniprot-Homo sapiens-9606-2022-11	P13639	EF2_HUMAN	EEF2	Elongation factor 2	VNFTVDQIR	TRUE	TRUE	-2	-10	0	0	9	_VNFTVDQIR_	370.861
uniprot-Homo sapiens-9606-2022-11	P13639	EF2_HUMAN	EEF2	Elongation factor 2	ARPFPDGLAEDIDKGEVSAR	TRUE	TRUE	-606	-625	2	0.00185071	20	_ARPFPDGLAEDIDKGEVSAR_	206.025
uniprot-Homo sapiens-9606-2022-11	P13639	EF2_HUMAN	EEF2	Elongation factor 2	STLTDSLVCK	TRUE	TRUE	-33	-42	0	0.00692042	10	_STLTDSLVC[Carbamidomethyl (C)]K_	178.302
uniprot-Homo sapiens-9606-2022-11	P13639	EF2_HUMAN	EEF2	Elongation factor 2	GHVFEESQVAGTPMFVVK	TRUE	TRUE	-768	-785	0	0.00588408	18	_GHVFEESQVAGTPM[Oxidation (M)]FVVK_	149.278
uniprot-Homo sapiens-9606-2022-11	P13639	EF2_HUMAN	EEF2	Elongation factor 2	TFCQLILDPIFK	TRUE	TRUE	-288	-299	0	0.000475285	12	_TFC[Carbamidomethyl (C)]QLILDPIFK_	101.694
uniprot-Homo sapiens-9606-2022-11	P13639	EF2_HUMAN	EEF2	Elongation factor 2	EGIPALDNFLDKL	TRUE	TRUE	-846	-858	1	0.00134409	13	_EGIPALDNFLDKL_	98.2692
uniprot-Homo sapiens-9606-2022-11	P13639	EF2_HUMAN	EEF2	Elongation factor 2	CLYASVLTAQPR	TRUE	TRUE	-728	-739	0	0	12	_C[Carbamidomethyl (C)]LYASVLTAQPR_	81.8048
uniprot-Homo sapiens-9606-2022-11	P13639	EF2_HUMAN	EEF2	Elongation factor 2	GGGQIIPTAR	FALSE	FALSE	-717	-726	0	0.00185071	10	_GGGQIIPTAR_	76.4283
uniprot-Homo sapiens-9606-2022-11	P13639	EF2_HUMAN	EEF2	Elongation factor 2	IMGPNYTPGKK	TRUE	TRUE	-429	-439	1	0	11	_IMGPNYTPGKK_	63.114
uniprot-Homo sapiens-9606-2022-11	P13639	EF2_HUMAN	EEF2	Elongation factor 2	VFSGLVSTGLK	TRUE	TRUE	-416	-426	0	0	11	_VFSGLVSTGLK_	0
uniprot-Homo sapiens-9606-2022-11	Q8N1N4	K2C78_HUMAN	KRT78	Keratin, type II cytoskeletal 78	VQISQLHQEIQR	TRUE	TRUE	-327	-338	0	0	12	_VQISQLHQEIQR_	393.982
uniprot-Homo sapiens-9606-2022-11	Q8N1N4	K2C78_HUMAN	KRT78	Keratin, type II cytoskeletal 78	ATLENDFVVLKK	TRUE	TRUE	-209	-220	1	0.000826788	12	_ATLENDFVVLKK_	384.633
uniprot-Homo sapiens-9606-2022-11	Q8N1N4	K2C78_HUMAN	KRT78	Keratin, type II cytoskeletal 78	TLNNQFASFIDK	TRUE	TRUE	-117	-128	0	0.00106458	12	_TLNNQFASFIDK_	353.797
uniprot-Homo sapiens-9606-2022-11	Q8N1N4	K2C78_HUMAN	KRT78	Keratin, type II cytoskeletal 78	SLNSFGGCLEGSR	TRUE	TRUE	-40	-52	0	0.00185071	13	_SLNSFGGC[Carbamidomethyl (C)]LEGSR_	251.877
uniprot-Homo sapiens-9606-2022-11	Q8N1N4	K2C78_HUMAN	KRT78	Keratin, type II cytoskeletal 78	KQLEQLQGER	TRUE	TRUE	-171	-180	1	0	10	_KQLEQLQGER_	251.792
uniprot-Homo sapiens-9606-2022-11	Q8N1N4	K2C78_HUMAN	KRT78	Keratin, type II cytoskeletal 78	ATLENDFVVLK	TRUE	TRUE	-209	-219	0	0.00185071	11	_ATLENDFVVLK_	247.59
uniprot-Homo sapiens-9606-2022-11	Q8N1N4	K2C78_HUMAN	KRT78	Keratin, type II cytoskeletal 78	LLCEYQELTSTK	TRUE	TRUE	-392	-403	0	0	12	_LLC[Carbamidomethyl (C)]EYQELTSTK_	209.434
uniprot-Homo sapiens-9606-2022-11	Q8N1N4	K2C78_HUMAN	KRT78	Keratin, type II cytoskeletal 78	QNASLQAAITDAEQR	TRUE	TRUE	-349	-363	0	0.000826788	15	_QNASLQAAITDAEQR_	199.972
uniprot-Homo sapiens-9606-2022-11	Q8N1N4	K2C78_HUMAN	KRT78	Keratin, type II cytoskeletal 78	YLDFSSIITEVR	TRUE	TRUE	-275	-286	0	0	12	_YLDFSSIITEVR_	164.088
uniprot-Homo sapiens-9606-2022-11	Q8N1N4	K2C78_HUMAN	KRT78	Keratin, type II cytoskeletal 78	ARYEEIAR	TRUE	TRUE	-287	-294	1	0.00718597	8	_ARYEEIAR_	162.193
uniprot-Homo sapiens-9606-2022-11	Q8N1N4	K2C78_HUMAN	KRT78	Keratin, type II cytoskeletal 78	YQELQVSAQLHGDR	TRUE	TRUE	-308	-321	0	0	14	_YQELQVSAQLHGDR_	141.843
uniprot-Homo sapiens-9606-2022-11	Q8N1N4	K2C78_HUMAN	KRT78	Keratin, type II cytoskeletal 78	LQSQTENLKK	TRUE	TRUE	-339	-348	1	0.00106458	10	_LQSQTENLKK_	116.072
uniprot-Homo sapiens-9606-2022-11	Q8N1N4	K2C78_HUMAN	KRT78	Keratin, type II cytoskeletal 78	DVDGVFLSK	TRUE	TRUE	-221	-229	0	0.00185071	9	_DVDGVFLSK_	100.863
uniprot-Homo sapiens-9606-2022-11	Q9HB71	CYBP_HUMAN	CACYBP	Calcyclin-binding protein	ISNYGWDQSDKFVK	TRUE	TRUE	-75	-88	1	0	14	_ISNYGWDQSDKFVK_	260.849
uniprot-Homo sapiens-9606-2022-11	Q9HB71	CYBP_HUMAN	CACYBP	Calcyclin-binding protein	ASEELQKDLEEVK	TRUE	TRUE	-2	-14	1	0	13	_[Acetyl (Protein N-term)]ASEELQKDLEEVK_	210.391
uniprot-Homo sapiens-9606-2022-11	Q9HB71	CYBP_HUMAN	CACYBP	Calcyclin-binding protein	IYEDGDDDMKR	TRUE	TRUE	-198	-208	1	0.000826788	11	_IYEDGDDDMKR_	197.411
uniprot-Homo sapiens-9606-2022-11	Q9HB71	CYBP_HUMAN	CACYBP	Calcyclin-binding protein	SKIETEIK	TRUE	TRUE	-34	-41	1	0	8	_SKIETEIK_	110.334
uniprot-Homo sapiens-9606-2022-11	P62917	RL8_HUMAN	RPL8	60S ribosomal protein L8	ASGNYATVISHNPETK	TRUE	TRUE	-129	-144	0	0	16	_ASGNYATVISHNPETK_	697.691
uniprot-Homo sapiens-9606-2022-11	P10412;P16402;P16403	H14_HUMAN;H13_HUMAN;H12_HUMAN	H1-4;H1-3;H1-2	Histone H1.4;Histone H1.3;Histone H1.2	ASGPPVSELITK	FALSE	TRUE	(35);(36);(35)	(46);(47);(46)	0	0	12	_ASGPPVSELITK_	1656.93
uniprot-Homo sapiens-9606-2022-11	P10412;P16402;P16403	H14_HUMAN;H13_HUMAN;H12_HUMAN	H1-4;H1-3;H1-2	Histone H1.4;Histone H1.3;Histone H1.2	SGVSLAALKK	FALSE	TRUE	(55);(56);(55)	(64);(65);(64)	1	0.00106458	10	_SGVSLAALKK_	1399.94
uniprot-Homo sapiens-9606-2022-11	P10412;P16402;P16403	H14_HUMAN;H13_HUMAN;H12_HUMAN	H1-4;H1-3;H1-2	Histone H1.4;Histone H1.3;Histone H1.2	KASGPPVSELITK	FALSE	TRUE	(34);(35);(34)	(46);(47);(46)	1	0	13	_KASGPPVSELITK_	1102.54
uniprot-Homo sapiens-9606-2022-11	P10412;P16402;P16403	H14_HUMAN;H13_HUMAN;H12_HUMAN	H1-4;H1-3;H1-2	Histone H1.4;Histone H1.3;Histone H1.2	KALAAAGYDVEK	FALSE	FALSE	(64);(65);(64)	(75);(76);(75)	1	0	12	_KALAAAGYDVEK_	225.13
uniprot-Homo sapiens-9606-2022-11	A0A075B6P5;A0A087WW87;P01614;P01615	KV228_HUMAN;KV240_HUMAN;KVD40_HUMAN;KVD28_HUMAN	IGKV2-28;IGKV2-40;IGKV2D-40;IGKV2D-28	Immunoglobulin kappa variable 2-28;Immunoglobulin kappa variable 2-40;Immunoglobulin kappa variable 2D-40;Immunoglobulin kappa variable 2D-28	FSGSGSGTDFTLK	FALSE	FALSE	(87);(88);(88);(87)	(99);(100);(100);(99)	0	0	13	_FSGSGSGTDFTLK_	520.48
uniprot-Homo sapiens-9606-2022-11	A0A075B6P5;A0A087WW87;P01614;P01615	KV228_HUMAN;KV240_HUMAN;KVD40_HUMAN;KVD28_HUMAN	IGKV2-28;IGKV2-40;IGKV2D-40;IGKV2D-28	Immunoglobulin kappa variable 2-28;Immunoglobulin kappa variable 2-40;Immunoglobulin kappa variable 2D-40;Immunoglobulin kappa variable 2D-28	ASGVPDR	FALSE	TRUE	(80);(81);(81);(80)	(86);(87);(87);(86)	0	0.00876449	7	_ASGVPDR_	300.038
uniprot-Homo sapiens-9606-2022-11	Q08380	LG3BP_HUMAN	LGALS3BP	Galectin-3-binding protein	ASHEEVEGLVEK	TRUE	TRUE	-334	-345	0	0	12	_ASHEEVEGLVEK_	109.195
uniprot-Homo sapiens-9606-2022-11	P12429	ANXA3_HUMAN	ANXA3	Annexin A3	ASIWVGHR	TRUE	TRUE	-2	-9	0	0.00185071	8	_[Acetyl (Protein N-term)]ASIWVGHR_	525.192
uniprot-Homo sapiens-9606-2022-11	P12429	ANXA3_HUMAN	ANXA3	Annexin A3	GIGTDEFTLNR	TRUE	TRUE	-264	-274	0	0	11	_GIGTDEFTLNR_	238.127
uniprot-Homo sapiens-9606-2022-11	P12429	ANXA3_HUMAN	ANXA3	Annexin A3	SLGDDISSETSGDFRK	TRUE	TRUE	-139	-154	1	0	16	_SLGDDISSETSGDFRK_	108.122
uniprot-Homo sapiens-9606-2022-11	P12429	ANXA3_HUMAN	ANXA3	Annexin A3	DESLKVDEHLAK	TRUE	TRUE	-165	-176	1	0.00692042	12	_DESLKVDEHLAK_	32.6589
uniprot-Homo sapiens-9606-2022-11	Q9H5Q4	TFB2M_HUMAN	TFB2M	Dimethyladenosine transferase 2, mitochondrial	ASLDFKR	TRUE	TRUE	-67	-73	1	0.00245098	7	_ASLDFKR_	266.143
uniprot-Homo sapiens-9606-2022-11	P49748	ACADV_HUMAN	ACADVL	Very long-chain specific acyl-CoA dehydrogenase, mitochondrial	VPSENVLGEVGSGFK	TRUE	TRUE	-317	-331	0	0	15	_VPSENVLGEVGSGFK_	423.643
uniprot-Homo sapiens-9606-2022-11	P49748	ACADV_HUMAN	ACADVL	Very long-chain specific acyl-CoA dehydrogenase, mitochondrial	NPFGNAGLLLGEAGK	TRUE	TRUE	-493	-507	0	0	15	_NPFGNAGLLLGEAGK_	372.929
uniprot-Homo sapiens-9606-2022-11	P49748	ACADV_HUMAN	ACADVL	Very long-chain specific acyl-CoA dehydrogenase, mitochondrial	ASNTAEVFFDGVR	TRUE	TRUE	-304	-316	0	0	13	_ASNTAEVFFDGVR_	143.453
uniprot-Homo sapiens-9606-2022-11	O75348;O95670	VATG1_HUMAN;VATG2_HUMAN	ATP6V1G1;ATP6V1G2	V-type proton ATPase subunit G 1;V-type proton ATPase subunit G 2	ASQSQGIQQLLQAEK	FALSE	TRUE	(2);(2)	(16);(16)	0	0.000826788	15	_[Acetyl (Protein N-term)]ASQSQGIQQLLQAEK_	101.077
uniprot-Homo sapiens-9606-2022-11	O15143	ARC1B_HUMAN	ARPC1B	Actin-related protein 2/3 complex subunit 1B	ASSEGGTAAGAGLDSLHK	TRUE	TRUE	-309	-326	0	0	18	_ASSEGGTAAGAGLDSLHK_	257.959
uniprot-Homo sapiens-9606-2022-11	P0DOX7	IGK_HUMAN	NaN	Immunoglobulin kappa light chain	SGTASVVCLLNNFYPR	FALSE	FALSE	-127	-142	0	0.00106458	16	_SGTASVVC[Carbamidomethyl (C)]LLNNFYPR_	1158.27
uniprot-Homo sapiens-9606-2022-11	P0DOX7	IGK_HUMAN	NaN	Immunoglobulin kappa light chain	VDNALQSGNSQESVTEQDSK	FALSE	FALSE	-150	-169	0	0	20	_VDNALQSGNSQESVTEQDSK_	1044.46
uniprot-Homo sapiens-9606-2022-11	P0DOX7	IGK_HUMAN	NaN	Immunoglobulin kappa light chain	VYACEVTHQGLSSPVTK	FALSE	FALSE	-191	-207	0	0	17	_VYAC[Carbamidomethyl (C)]EVTHQGLSSPVTK_	1036.88
uniprot-Homo sapiens-9606-2022-11	P0DOX7	IGK_HUMAN	NaN	Immunoglobulin kappa light chain	VYACEVTHQGLSSPVTK	FALSE	FALSE	-191	-207	0	0	17	_VYAC[Carbamidomethyl (C)]EVTHQGLSSPVTK_	1036.88
uniprot-Homo sapiens-9606-2022-11	P0DOX7	IGK_HUMAN	NaN	Immunoglobulin kappa light chain	DSTYSLSSTLTLSK	FALSE	FALSE	-170	-183	0	0.000826788	14	_DSTYSLSSTLTLSK_	649.877
uniprot-Homo sapiens-9606-2022-11	P0DOX7	IGK_HUMAN	NaN	Immunoglobulin kappa light chain	DIQMTQSPSTLSASVGDR	TRUE	TRUE	-1	-18	0	0	18	_DIQM[Oxidation (M)]TQSPSTLSASVGDR_	53.7949
uniprot-Homo sapiens-9606-2022-11	P0DOX7	IGK_HUMAN	NaN	Immunoglobulin kappa light chain	ASSLESGVPSR	FALSE	FALSE	-51	-61	0	0.00215318	11	_ASSLESGVPSR_	0
uniprot-Homo sapiens-9606-2022-11	P05362	ICAM1_HUMAN	ICAM1	Intercellular adhesion molecule 1	ASVSVTAEDEGTQR	TRUE	TRUE	-274	-287	0	0	14	_ASVSVTAEDEGTQR_	368.236
uniprot-Homo sapiens-9606-2022-11	P05362	ICAM1_HUMAN	ICAM1	Intercellular adhesion molecule 1	LLGIETPLPK	TRUE	TRUE	-57	-66	0	0	10	_LLGIETPLPK_	268.625
uniprot-Homo sapiens-9606-2022-11	Q16698	DECR_HUMAN	DECR1	2,4-dienoyl-CoA reductase [(3E)-enoyl-CoA-producing], mitochondrial	FNVIQPGPIK	TRUE	TRUE	-235	-244	0	0	10	_FNVIQPGPIK_	145.756
uniprot-Homo sapiens-9606-2022-11	Q16698	DECR_HUMAN	DECR1	2,4-dienoyl-CoA reductase [(3E)-enoyl-CoA-producing], mitochondrial	ATAEQISSQTGNK	TRUE	TRUE	-98	-110	0	0	13	_ATAEQISSQTGNK_	92.9041
uniprot-Homo sapiens-9606-2022-11	P22234	PUR6_HUMAN	PAICS	Bifunctional phosphoribosylaminoimidazole carboxylase/phosphoribosylaminoimidazole succinocarboxamide synthetase	DLKEVTPEGLQMVK	TRUE	TRUE	-233	-246	1	0	14	_DLKEVTPEGLQM[Oxidation (M)]VK_	188.301
uniprot-Homo sapiens-9606-2022-11	P22234	PUR6_HUMAN	PAICS	Bifunctional phosphoribosylaminoimidazole carboxylase/phosphoribosylaminoimidazole succinocarboxamide synthetase	VVVLMGSTSDLGHCEK	TRUE	TRUE	-268	-283	0	0	16	_VVVLMGSTSDLGHC[Carbamidomethyl (C)]EK_	159.925
uniprot-Homo sapiens-9606-2022-11	P22234	PUR6_HUMAN	PAICS	Bifunctional phosphoribosylaminoimidazole carboxylase/phosphoribosylaminoimidazole succinocarboxamide synthetase	ATAEVLNIGKK	TRUE	TRUE	-2	-12	1	0.00185071	11	_[Acetyl (Protein N-term)]ATAEVLNIGKK_	146.781
uniprot-Homo sapiens-9606-2022-11	P22234	PUR6_HUMAN	PAICS	Bifunctional phosphoribosylaminoimidazole carboxylase/phosphoribosylaminoimidazole succinocarboxamide synthetase	EIVLADVIDNDSWR	TRUE	TRUE	-202	-215	0	0	14	_EIVLADVIDNDSWR_	116.34
uniprot-Homo sapiens-9606-2022-11	P0DMV8;P0DMV9	HS71A_HUMAN;HS71B_HUMAN	HSPA1A;HSPA1B	Heat shock 70 kDa protein 1A;Heat shock 70 kDa protein 1B	NQVALNPQNTVFDAK	FALSE	TRUE	(57);(57)	(71);(71)	0	0	15	_NQVALNPQNTVFDAK_	324.176
uniprot-Homo sapiens-9606-2022-11	P0DMV8;P0DMV9	HS71A_HUMAN;HS71B_HUMAN	HSPA1A;HSPA1B	Heat shock 70 kDa protein 1A;Heat shock 70 kDa protein 1B	LSKEEIER	FALSE	FALSE	(510);(510)	(517);(517)	1	0.00274223	8	_LSKEEIER_	218.087
uniprot-Homo sapiens-9606-2022-11	P0DMV8;P0DMV9	HS71A_HUMAN;HS71B_HUMAN	HSPA1A;HSPA1B	Heat shock 70 kDa protein 1A;Heat shock 70 kDa protein 1B	ATAGDTHLGGEDFDNR	FALSE	FALSE	(221);(221)	(236);(236)	0	0	16	_ATAGDTHLGGEDFDNR_	146.494
uniprot-Homo sapiens-9606-2022-11	P0DMV8;P0DMV9	HS71A_HUMAN;HS71B_HUMAN	HSPA1A;HSPA1B	Heat shock 70 kDa protein 1A;Heat shock 70 kDa protein 1B	LLQDFFNGR	FALSE	TRUE	(349);(349)	(357);(357)	0	0.00692042	9	_LLQDFFNGR_	129.861
uniprot-Homo sapiens-9606-2022-11	P0DMV8;P0DMV9	HS71A_HUMAN;HS71B_HUMAN	HSPA1A;HSPA1B	Heat shock 70 kDa protein 1A;Heat shock 70 kDa protein 1B	VQVSYKGETK	FALSE	TRUE	(103);(103)	(112);(112)	1	0.00106458	10	_VQVSYKGETK_	34.485
uniprot-Homo sapiens-9606-2022-11	P0DMV8;P0DMV9	HS71A_HUMAN;HS71B_HUMAN	HSPA1A;HSPA1B	Heat shock 70 kDa protein 1A;Heat shock 70 kDa protein 1B	NALESYAFNMK	FALSE	FALSE	(540);(540)	(550);(550)	0	0	11	_NALESYAFNM[Oxidation (M)]K_	0
uniprot-Homo sapiens-9606-2022-11	Q06830	PRDX1_HUMAN	PRDX1	Peroxiredoxin-1	LVQAFQFTDK	TRUE	TRUE	-159	-168	0	0.00106458	10	_LVQAFQFTDK_	1082.09
uniprot-Homo sapiens-9606-2022-11	Q06830	PRDX1_HUMAN	PRDX1	Peroxiredoxin-1	QITVNDLPVGR	FALSE	FALSE	-141	-151	0	0	11	_QITVNDLPVGR_	891.661
uniprot-Homo sapiens-9606-2022-11	Q06830	PRDX1_HUMAN	PRDX1	Peroxiredoxin-1	GLFIIDDKGILR	FALSE	FALSE	-129	-140	1	0	12	_GLFIIDDKGILR_	453.153
uniprot-Homo sapiens-9606-2022-11	Q06830	PRDX1_HUMAN	PRDX1	Peroxiredoxin-1	QGGLGPMNIPLVSDPK	TRUE	TRUE	-94	-109	0	0	16	_QGGLGPM[Oxidation (M)]NIPLVSDPK_	333.901
uniprot-Homo sapiens-9606-2022-11	Q06830	PRDX1_HUMAN	PRDX1	Peroxiredoxin-1	TIAQDYGVLK	TRUE	TRUE	-111	-120	0	0	10	_TIAQDYGVLK_	260.236
uniprot-Homo sapiens-9606-2022-11	Q06830	PRDX1_HUMAN	PRDX1	Peroxiredoxin-1	IGHPAPNFK	TRUE	TRUE	-8	-16	0	0	9	_IGHPAPNFK_	232.011
uniprot-Homo sapiens-9606-2022-11	Q06830	PRDX1_HUMAN	PRDX1	Peroxiredoxin-1	ATAVMPDGQFK	TRUE	TRUE	-17	-27	0	0	11	_ATAVMPDGQFK_	199.058
uniprot-Homo sapiens-9606-2022-11	Q06830	PRDX1_HUMAN	PRDX1	Peroxiredoxin-1	ATAVMPDGQFK	TRUE	TRUE	-17	-27	0	0	11	_ATAVM[Oxidation (M)]PDGQFK_	199.058
uniprot-Homo sapiens-9606-2022-11	Q06830	PRDX1_HUMAN	PRDX1	Peroxiredoxin-1	QGGLGPMNIPLVSDPKR	TRUE	TRUE	-94	-110	1	0	17	_QGGLGPM[Oxidation (M)]NIPLVSDPKR_	143.033
uniprot-Homo sapiens-9606-2022-11	P32119	PRDX2_HUMAN	PRDX2	Peroxiredoxin-2	ATAVVDGAFKEVK	TRUE	TRUE	-17	-29	1	0	13	_ATAVVDGAFKEVK_	91.8846
uniprot-Homo sapiens-9606-2022-11	O75874	IDHC_HUMAN	IDH1	Isocitrate dehydrogenase [NADP] cytoplasmic	TVEAEAAHGTVTR	TRUE	TRUE	-302	-314	0	0	13	_TVEAEAAHGTVTR_	362.6
uniprot-Homo sapiens-9606-2022-11	O75874	IDHC_HUMAN	IDH1	Isocitrate dehydrogenase [NADP] cytoplasmic	ATDFVVPGPGK	TRUE	TRUE	-141	-151	0	0	11	_ATDFVVPGPGK_	49.8402
uniprot-Homo sapiens-9606-2022-11	P31943	HNRH1_HUMAN	HNRNPH1	Heterogeneous nuclear ribonucleoprotein H	ATENDIYNFFSPLNPVR	FALSE	FALSE	-300	-316	0	0.00134409	17	_ATENDIYNFFSPLNPVR_	110.392
uniprot-Homo sapiens-9606-2022-11	P31943	HNRH1_HUMAN	HNRNPH1	Heterogeneous nuclear ribonucleoprotein H	DLNYCFSGMSDHR	FALSE	FALSE	-263	-275	0	0	13	_DLNYC[Carbamidomethyl (C)]FSGM[Oxidation (M)]SDHR_	96.8458
uniprot-Homo sapiens-9606-2022-11	P31943	HNRH1_HUMAN	HNRNPH1	Heterogeneous nuclear ribonucleoprotein H	STGEAFVQFASQEIAEK	FALSE	FALSE	-151	-167	0	0	17	_STGEAFVQFASQEIAEK_	92.2003
uniprot-Homo sapiens-9606-2022-11	P46940	IQGA1_HUMAN	IQGAP1	Ras GTPase-activating-like protein IQGAP1	SVKEDSNLTLQEK	TRUE	TRUE	-1443	-1455	1	0.00533491	13	_SVKEDSNLTLQEK_	1907.74
uniprot-Homo sapiens-9606-2022-11	P46940	IQGA1_HUMAN	IQGAP1	Ras GTPase-activating-like protein IQGAP1	ITLQDVVSHSK	TRUE	TRUE	-925	-935	0	0	11	_ITLQDVVSHSK_	322.91
uniprot-Homo sapiens-9606-2022-11	P46940	IQGA1_HUMAN	IQGAP1	Ras GTPase-activating-like protein IQGAP1	ATFYGEQVDYYK	TRUE	TRUE	-1517	-1528	0	0	12	_ATFYGEQVDYYK_	160.376
uniprot-Homo sapiens-9606-2022-11	P46940	IQGA1_HUMAN	IQGAP1	Ras GTPase-activating-like protein IQGAP1	LQQTYAALNSK	TRUE	TRUE	-1506	-1516	0	0	11	_LQQTYAALNSK_	151.623
uniprot-Homo sapiens-9606-2022-11	P46940	IQGA1_HUMAN	IQGAP1	Ras GTPase-activating-like protein IQGAP1	DHINDIIK	TRUE	TRUE	-834	-841	0	0	8	_DHINDIIK_	127.591
uniprot-Homo sapiens-9606-2022-11	P46940	IQGA1_HUMAN	IQGAP1	Ras GTPase-activating-like protein IQGAP1	IIGNLLYYR	TRUE	TRUE	-1186	-1194	0	0	9	_IIGNLLYYR_	106.448
uniprot-Homo sapiens-9606-2022-11	P46940	IQGA1_HUMAN	IQGAP1	Ras GTPase-activating-like protein IQGAP1	FPDAGEDELLK	TRUE	TRUE	-1175	-1185	0	0	11	_FPDAGEDELLK_	87.0465
uniprot-Homo sapiens-9606-2022-11	P46940	IQGA1_HUMAN	IQGAP1	Ras GTPase-activating-like protein IQGAP1	IFYPETTDIYDRK	TRUE	TRUE	-131	-143	1	0.00106458	13	_IFYPETTDIYDRK_	60.5063
uniprot-Homo sapiens-9606-2022-11	P46940	IQGA1_HUMAN	IQGAP1	Ras GTPase-activating-like protein IQGAP1	TLINAEDPPMVVVR	TRUE	TRUE	-857	-870	0	0	14	_TLINAEDPPMVVVR_	57.6919
uniprot-Homo sapiens-9606-2022-11	P04259	K2C6B_HUMAN	KRT6B	Keratin, type II cytoskeletal 6B	YEELQITAGR	FALSE	FALSE	-360	-369	0	0.00134409	10	_YEELQITAGR_	5271.31
uniprot-Homo sapiens-9606-2022-11	P04259	K2C6B_HUMAN	KRT6B	Keratin, type II cytoskeletal 6B	ATGGGLSSVGGGSSTIK	TRUE	TRUE	-534	-550	0	0	17	_ATGGGLSSVGGGSSTIK_	319.028
uniprot-Homo sapiens-9606-2022-11	P04259	K2C6B_HUMAN	KRT6B	Keratin, type II cytoskeletal 6B	NMQDLVEDLK	FALSE	FALSE	-241	-250	0	0	10	_NM[Oxidation (M)]QDLVEDLK_	241.353
uniprot-Homo sapiens-9606-2022-11	P04259	K2C6B_HUMAN	KRT6B	Keratin, type II cytoskeletal 6B	NMQDLVEDLK	FALSE	FALSE	-241	-250	0	0	10	_NMQDLVEDLK_	241.353
uniprot-Homo sapiens-9606-2022-11	P00338	LDHA_HUMAN	LDHA	L-lactate dehydrogenase A chain	SADTLWGIQK	TRUE	TRUE	-319	-328	0	0	10	_SADTLWGIQK_	1093.07
uniprot-Homo sapiens-9606-2022-11	P00338	LDHA_HUMAN	LDHA	L-lactate dehydrogenase A chain	VTLTSEEEAR	TRUE	TRUE	-306	-315	0	0.00106458	10	_VTLTSEEEAR_	509.014
uniprot-Homo sapiens-9606-2022-11	P00338	LDHA_HUMAN	LDHA	L-lactate dehydrogenase A chain	QVVESAYEVIK	TRUE	TRUE	-233	-243	0	0	11	_QVVESAYEVIK_	284.201
uniprot-Homo sapiens-9606-2022-11	P00338	LDHA_HUMAN	LDHA	L-lactate dehydrogenase A chain	VHPVSTMIK	TRUE	TRUE	-270	-278	0	0	9	_VHPVSTM[Oxidation (M)]IK_	259.154
uniprot-Homo sapiens-9606-2022-11	P00338	LDHA_HUMAN	LDHA	L-lactate dehydrogenase A chain	KSADTLWGIQK	TRUE	TRUE	-318	-328	1	0.00106458	11	_KSADTLWGIQK_	150.044
[truncated: 1,934 more rows]

## Sheet: IP_Peptide
PG.FASTAName	PG.ProteinAccessions	PG.ProteinNames	AXL	PG.ProteinDescriptions	PEP.StrippedSequence	PEP.IsProteotypic	PEP.IsProteinGroupSpecific	PEP.StartingPositions	PEP.EndingPositions	PEP.NrOfMissedCleavages	PEP.QValue	PEP.PeptideLength	PP.PIMID	IP_Slot1-5_1_560.d.PEP.Label-Free Quant
uniprot-Homo sapiens-9606-2022-11	P28482	MK01_HUMAN	MAPK1	Mitogen-activated protein kinase 1	AAAAAAGAGPEMVR	TRUE	TRUE	-2	-15	0	0	14	_[Acetyl (Protein N-term)]AAAAAAGAGPEMVR_	139.937
uniprot-Homo sapiens-9606-2022-11	P28482	MK01_HUMAN	MAPK1	Mitogen-activated protein kinase 1	AAAAAAGAGPEMVR	TRUE	TRUE	-2	-15	0	0	14	_[Acetyl (Protein N-term)]AAAAAAGAGPEM[Oxidation (M)]VR_	139.937
uniprot-Homo sapiens-9606-2022-11	Q8WVM8	SCFD1_HUMAN	SCFD1	Sec1 family domain-containing protein 1	AAAAAATAAAAASIR	TRUE	TRUE	-2	-16	0	0.000557724	15	_[Acetyl (Protein N-term)]AAAAAATAAAAASIR_	114.1
uniprot-Homo sapiens-9606-2022-11	O00231	PSD11_HUMAN	PSMD11	26S proteasome non-ATPase regulatory subunit 11	AAAAVVEFQR	TRUE	TRUE	-2	-11	0	0	10	_[Acetyl (Protein N-term)]AAAAVVEFQR_	128.549
uniprot-Homo sapiens-9606-2022-11	O00231	PSD11_HUMAN	PSMD11	26S proteasome non-ATPase regulatory subunit 11	TGQAAELGGLLK	TRUE	TRUE	-60	-71	0	0.0070285	12	_TGQAAELGGLLK_	88.0485
uniprot-Homo sapiens-9606-2022-11	P30260	CDC27_HUMAN	CDC27	Cell division cycle protein 27 homolog	GGITQPNINDSLEITK	TRUE	TRUE	-416	-431	0	0.00834598	16	_GGITQPNINDSLEITK_	1077.24
uniprot-Homo sapiens-9606-2022-11	P30260	CDC27_HUMAN	CDC27	Cell division cycle protein 27 homolog	LAEGEQILSGGVFNK	TRUE	TRUE	-85	-99	0	0	15	_LAEGEQILSGGVFNK_	450.37
uniprot-Homo sapiens-9606-2022-11	P30260	CDC27_HUMAN	CDC27	Cell division cycle protein 27 homolog	ISTITPQIQAFNLQK	TRUE	TRUE	-442	-456	0	0.00136116	15	_ISTITPQIQAFNLQK_	209.145
uniprot-Homo sapiens-9606-2022-11	P30260	CDC27_HUMAN	CDC27	Cell division cycle protein 27 homolog	GYLALCSYNCK	TRUE	TRUE	-472	-482	0	0	11	_GYLALC[Carbamidomethyl (C)]SYNC[Carbamidomethyl (C)]K_	115.044
uniprot-Homo sapiens-9606-2022-11	P30260	CDC27_HUMAN	CDC27	Cell division cycle protein 27 homolog	QPETVLTETPQDTIELNR	TRUE	TRUE	-197	-214	0	0	18	_QPETVLTETPQDTIELNR_	83.6666
uniprot-Homo sapiens-9606-2022-11	P30260	CDC27_HUMAN	CDC27	Cell division cycle protein 27 homolog	AAAEGLMSLLR	TRUE	TRUE	-457	-467	0	0	11	_AAAEGLMSLLR_	66.948
uniprot-Homo sapiens-9606-2022-11	P30260	CDC27_HUMAN	CDC27	Cell division cycle protein 27 homolog	DVALSVLSK	TRUE	TRUE	-549	-557	0	0.00804598	9	_DVALSVLSK_	29.276
uniprot-Homo sapiens-9606-2022-11	P62877	RBX1_HUMAN	RBX1	E3 ubiquitin-protein ligase RBX1	AAAMDVDTPSGTNSGAGK	TRUE	TRUE	-2	-19	0	0	18	_[Acetyl (Protein N-term)]AAAM[Oxidation (M)]DVDTPSGTNSGAGK_	116.968
uniprot-Homo sapiens-9606-2022-11	Q9NVA2	SEP11_HUMAN	SEPTIN11	Septin-11	AAAQLLQSQAQQSGAQQTK	TRUE	TRUE	-400	-418	0	0	19	_AAAQLLQSQAQQSGAQQTK_	174.043
uniprot-Homo sapiens-9606-2022-11	P02768	ALBU_HUMAN	ALB	Albumin	FQNALLVR	TRUE	TRUE	-427	-434	0	0.000557724	8	_FQNALLVR_	6336.26
uniprot-Homo sapiens-9606-2022-11	P02768	ALBU_HUMAN	ALB	Albumin	VPQVSTPTLVEVSR	TRUE	TRUE	-439	-452	0	0	14	_VPQVSTPTLVEVSR_	3832.41
uniprot-Homo sapiens-9606-2022-11	P02768	ALBU_HUMAN	ALB	Albumin	LCTVATLR	TRUE	TRUE	-98	-105	0	0.00136116	8	_LC[Carbamidomethyl (C)]TVATLR_	3655.94
uniprot-Homo sapiens-9606-2022-11	P02768	ALBU_HUMAN	ALB	Albumin	AAFTECCQAADK	TRUE	TRUE	-187	-198	0	0.00104987	12	_AAFTEC[Carbamidomethyl (C)]C[Carbamidomethyl (C)]QAADK_	3329.98
uniprot-Homo sapiens-9606-2022-11	P02768	ALBU_HUMAN	ALB	Albumin	QTALVELVK	TRUE	TRUE	-550	-558	0	0.00136116	9	_QTALVELVK_	3137.63
uniprot-Homo sapiens-9606-2022-11	P02768	ALBU_HUMAN	ALB	Albumin	LDELRDEGK	TRUE	TRUE	-206	-214	1	0.00136116	9	_LDELRDEGK_	2955.62
uniprot-Homo sapiens-9606-2022-11	P02768	ALBU_HUMAN	ALB	Albumin	AVMDDFAAFVEK	TRUE	TRUE	-570	-581	0	0	12	_AVM[Oxidation (M)]DDFAAFVEK_	2876.24
uniprot-Homo sapiens-9606-2022-11	P02768	ALBU_HUMAN	ALB	Albumin	AVMDDFAAFVEK	TRUE	TRUE	-570	-581	0	0	12	_AVMDDFAAFVEK_	2876.24
uniprot-Homo sapiens-9606-2022-11	P02768	ALBU_HUMAN	ALB	Albumin	FKDLGEENFK	TRUE	TRUE	-35	-44	1	0	10	_FKDLGEENFK_	2423.22
uniprot-Homo sapiens-9606-2022-11	P02768	ALBU_HUMAN	ALB	Albumin	YLYEIAR	TRUE	TRUE	-162	-168	0	0.00377675	7	_YLYEIAR_	1861.93
uniprot-Homo sapiens-9606-2022-11	P02768	ALBU_HUMAN	ALB	Albumin	KVPQVSTPTLVEVSR	TRUE	TRUE	-438	-452	1	0	15	_KVPQVSTPTLVEVSR_	1758.51
uniprot-Homo sapiens-9606-2022-11	P02768	ALBU_HUMAN	ALB	Albumin	KVPQVSTPTLVEVSR	TRUE	TRUE	-438	-452	1	0	15	_KVPQVSTPTLVEVSR_	1758.51
uniprot-Homo sapiens-9606-2022-11	P02768	ALBU_HUMAN	ALB	Albumin	LVNEVTEFAK	TRUE	TRUE	-66	-75	0	0	10	_LVNEVTEFAK_	1716.84
uniprot-Homo sapiens-9606-2022-11	P02768	ALBU_HUMAN	ALB	Albumin	CCTESLVNR	TRUE	TRUE	-500	-508	0	0	9	_C[Carbamidomethyl (C)]C[Carbamidomethyl (C)]TESLVNR_	1579.11
uniprot-Homo sapiens-9606-2022-11	P02768	ALBU_HUMAN	ALB	Albumin	ETYGEMADCCAK	TRUE	TRUE	-106	-117	0	0	12	_ETYGEM[Oxidation (M)]ADC[Carbamidomethyl (C)]C[Carbamidomethyl (C)]AK_	1482.89
uniprot-Homo sapiens-9606-2022-11	P02768	ALBU_HUMAN	ALB	Albumin	ETYGEMADCCAK	TRUE	TRUE	-106	-117	0	0	12	_ETYGEMADC[Carbamidomethyl (C)]C[Carbamidomethyl (C)]AK_	1482.89
uniprot-Homo sapiens-9606-2022-11	P02768	ALBU_HUMAN	ALB	Albumin	TCVADESAENCDK	TRUE	TRUE	-76	-88	0	0.000557724	13	_TC[Carbamidomethyl (C)]VADESAENC[Carbamidomethyl (C)]DK_	964.407
uniprot-Homo sapiens-9606-2022-11	P02768	ALBU_HUMAN	ALB	Albumin	NECFLQHK	TRUE	TRUE	-123	-130	0	0	8	_NEC[Carbamidomethyl (C)]FLQHK_	852.886
uniprot-Homo sapiens-9606-2022-11	P02768	ALBU_HUMAN	ALB	Albumin	CCAAADPHECYAK	TRUE	TRUE	-384	-396	0	0	13	_C[Carbamidomethyl (C)]C[Carbamidomethyl (C)]AAADPHEC[Carbamidomethyl (C)]YAK_	799.051
uniprot-Homo sapiens-9606-2022-11	P02768	ALBU_HUMAN	ALB	Albumin	ECCEKPLLEK	TRUE	TRUE	-301	-310	1	0.000557724	10	_EC[Carbamidomethyl (C)]C[Carbamidomethyl (C)]EKPLLEK_	608.807
uniprot-Homo sapiens-9606-2022-11	P02768	ALBU_HUMAN	ALB	Albumin	ADDKETCFAEEGKK	TRUE	TRUE	-585	-598	2	0	14	_ADDKETC[Carbamidomethyl (C)]FAEEGKK_	556.604
uniprot-Homo sapiens-9606-2022-11	P02768	ALBU_HUMAN	ALB	Albumin	LVAASQAALGL	TRUE	TRUE	-599	-609	0	0.0070285	11	_LVAASQAALGL_	539.842
uniprot-Homo sapiens-9606-2022-11	P02768	ALBU_HUMAN	ALB	Albumin	ADDKETCFAEEGK	TRUE	TRUE	-585	-597	1	0.000557724	13	_ADDKETC[Carbamidomethyl (C)]FAEEGK_	533.957
uniprot-Homo sapiens-9606-2022-11	P02768	ALBU_HUMAN	ALB	Albumin	KQTALVELVK	TRUE	TRUE	-549	-558	1	0	10	_KQTALVELVK_	514.923
uniprot-Homo sapiens-9606-2022-11	P02768	ALBU_HUMAN	ALB	Albumin	QNCELFEQLGEYK	TRUE	TRUE	-414	-426	0	0	13	_QNC[Carbamidomethyl (C)]ELFEQLGEYK_	451.456
uniprot-Homo sapiens-9606-2022-11	P02768	ALBU_HUMAN	ALB	Albumin	SLHTLFGDK	TRUE	TRUE	-89	-97	0	0.00526956	9	_SLHTLFGDK_	419.576
uniprot-Homo sapiens-9606-2022-11	P02768	ALBU_HUMAN	ALB	Albumin	YICENQDSISSK	TRUE	TRUE	-287	-298	0	0	12	_YIC[Carbamidomethyl (C)]ENQDSISSK_	361.092
uniprot-Homo sapiens-9606-2022-11	P02768	ALBU_HUMAN	ALB	Albumin	KLVAASQAALGL	TRUE	TRUE	-598	-609	1	0.00136116	12	_KLVAASQAALGL_	180.766
uniprot-Homo sapiens-9606-2022-11	P02768	ALBU_HUMAN	ALB	Albumin	LSQRFPK	TRUE	TRUE	-243	-249	1	0.000557724	7	_LSQRFPK_	165.244
uniprot-Homo sapiens-9606-2022-11	P02768	ALBU_HUMAN	ALB	Albumin	DVFLGMFLYEYAR	TRUE	TRUE	-348	-360	0	0	13	_DVFLGM[Oxidation (M)]FLYEYAR_	139.208
uniprot-Homo sapiens-9606-2022-11	P02768	ALBU_HUMAN	ALB	Albumin	DVFLGMFLYEYAR	TRUE	TRUE	-348	-360	0	0	13	_DVFLGMFLYEYAR_	139.208
uniprot-Homo sapiens-9606-2022-11	P02768	ALBU_HUMAN	ALB	Albumin	AEFAEVSK	TRUE	TRUE	-250	-257	0	0.000557724	8	_AEFAEVSK_	123.243
uniprot-Homo sapiens-9606-2022-11	P02768	ALBU_HUMAN	ALB	Albumin	LVTDLTK	TRUE	TRUE	-258	-264	0	0.0070285	7	_LVTDLTK_	111.66
uniprot-Homo sapiens-9606-2022-11	P02768	ALBU_HUMAN	ALB	Albumin	AACLLPK	TRUE	TRUE	-199	-205	0	0	7	_AAC[Carbamidomethyl (C)]LLPK_	54.884
uniprot-Homo sapiens-9606-2022-11	Q01813	PFKAP_HUMAN	PFKP	ATP-dependent 6-phosphofructokinase, platelet type	AIGVLTSGGDAQGMNAAVR	FALSE	FALSE	-26	-44	0	0	19	_AIGVLTSGGDAQGM[Oxidation (M)]NAAVR_	345.067
uniprot-Homo sapiens-9606-2022-11	Q01813	PFKAP_HUMAN	PFKP	ATP-dependent 6-phosphofructokinase, platelet type	AIGVLTSGGDAQGMNAAVR	FALSE	FALSE	-26	-44	0	0	19	_AIGVLTSGGDAQGMNAAVR_	345.067
uniprot-Homo sapiens-9606-2022-11	Q01813	PFKAP_HUMAN	PFKP	ATP-dependent 6-phosphofructokinase, platelet type	AACNLLQR	TRUE	TRUE	-110	-117	0	0.000557724	8	_AAC[Carbamidomethyl (C)]NLLQR_	343.224
uniprot-Homo sapiens-9606-2022-11	Q01813	PFKAP_HUMAN	PFKP	ATP-dependent 6-phosphofructokinase, platelet type	YLEEIATQMR	TRUE	TRUE	-487	-496	0	0	10	_YLEEIATQMR_	129.64
uniprot-Homo sapiens-9606-2022-11	Q01813	PFKAP_HUMAN	PFKP	ATP-dependent 6-phosphofructokinase, platelet type	YLEEIATQMR	TRUE	TRUE	-487	-496	0	0	10	_YLEEIATQM[Oxidation (M)]R_	129.64
uniprot-Homo sapiens-9606-2022-11	Q01813	PFKAP_HUMAN	PFKP	ATP-dependent 6-phosphofructokinase, platelet type	NVIFQPVAELK	TRUE	TRUE	-726	-736	0	0	11	_NVIFQPVAELK_	87.5157
uniprot-Homo sapiens-9606-2022-11	Q01813	PFKAP_HUMAN	PFKP	ATP-dependent 6-phosphofructokinase, platelet type	ELVVTQLGYDTR	TRUE	TRUE	-290	-301	0	0	12	_ELVVTQLGYDTR_	0
uniprot-Homo sapiens-9606-2022-11	P06753	TPM3_HUMAN	TPM3	Tropomyosin alpha-3 chain	IQLVEEELDR	FALSE	FALSE	-93	-102	0	0.000557724	10	_IQLVEEELDR_	2208.02
uniprot-Homo sapiens-9606-2022-11	P06753	TPM3_HUMAN	TPM3	Tropomyosin alpha-3 chain	AADAEAEVASLNRR	TRUE	TRUE	-79	-92	1	0.00136116	14	_AADAEAEVASLNRR_	812.025
uniprot-Homo sapiens-9606-2022-11	P06753	TPM3_HUMAN	TPM3	Tropomyosin alpha-3 chain	KYEEVAR	FALSE	FALSE	-162	-168	1	0.00339847	7	_KYEEVAR_	363.659
uniprot-Homo sapiens-9606-2022-11	P06753	TPM3_HUMAN	TPM3	Tropomyosin alpha-3 chain	DAQEKLELAEK	FALSE	FALSE	-67	-77	1	0.00176445	11	_DAQEKLELAEK_	291.371
uniprot-Homo sapiens-9606-2022-11	P06753	TPM3_HUMAN	TPM3	Tropomyosin alpha-3 chain	AADAEAEVASLNR	TRUE	TRUE	-79	-91	0	0.000557724	13	_AADAEAEVASLNR_	259.813
uniprot-Homo sapiens-9606-2022-11	P06753	TPM3_HUMAN	TPM3	Tropomyosin alpha-3 chain	EDKYEEEIK	FALSE	FALSE	-219	-227	1	0	9	_EDKYEEEIK_	253.015
uniprot-Homo sapiens-9606-2022-11	P06753	TPM3_HUMAN	TPM3	Tropomyosin alpha-3 chain	GTEDELDKYSEALK	FALSE	FALSE	-53	-66	1	0	14	_GTEDELDKYSEALK_	138.109
uniprot-Homo sapiens-9606-2022-11	P06753	TPM3_HUMAN	TPM3	Tropomyosin alpha-3 chain	YSEALKDAQEK	FALSE	FALSE	-61	-71	1	0	11	_YSEALKDAQEK_	111.246
uniprot-Homo sapiens-9606-2022-11	P06753	TPM3_HUMAN	TPM3	Tropomyosin alpha-3 chain	HIAEEADR	FALSE	FALSE	-154	-161	0	0.000557724	8	_HIAEEADR_	108.954
uniprot-Homo sapiens-9606-2022-11	P06753	TPM3_HUMAN	TPM3	Tropomyosin alpha-3 chain	LEEAEKAADESER	FALSE	FALSE	-114	-126	1	0.000557724	13	_LEEAEKAADESER_	78.7563
uniprot-Homo sapiens-9606-2022-11	P06753	TPM3_HUMAN	TPM3	Tropomyosin alpha-3 chain	LVIIEGDLER	TRUE	TRUE	-170	-179	0	0.000557724	10	_LVIIEGDLER_	0
uniprot-Homo sapiens-9606-2022-11	Q92616	GCN1_HUMAN	GCN1	eIF-2-alpha kinase activator GCN1	QAGAEALSQAVAR	TRUE	TRUE	-1177	-1189	0	0.00979284	13	_QAGAEALSQAVAR_	289.326
uniprot-Homo sapiens-9606-2022-11	Q92616	GCN1_HUMAN	GCN1	eIF-2-alpha kinase activator GCN1	AADTQVSETLKR	TRUE	TRUE	-2	-13	1	0	12	_[Acetyl (Protein N-term)]AADTQVSETLKR_	65.0679
uniprot-Homo sapiens-9606-2022-11	P27708	PYR1_HUMAN	CAD	CAD protein	ATGYPLAYVAAK	TRUE	TRUE	-697	-708	0	0.000557724	12	_ATGYPLAYVAAK_	355.647
uniprot-Homo sapiens-9606-2022-11	P27708	PYR1_HUMAN	CAD	CAD protein	AALVLEDGSVLR	TRUE	TRUE	-2	-13	0	0.00136116	12	_[Acetyl (Protein N-term)]AALVLEDGSVLR_	262.01
uniprot-Homo sapiens-9606-2022-11	P27708	PYR1_HUMAN	CAD	CAD protein	VFNTGGAPR	TRUE	TRUE	-169	-177	0	0.00136116	9	_VFNTGGAPR_	239.465
uniprot-Homo sapiens-9606-2022-11	P27708	PYR1_HUMAN	CAD	CAD protein	GQPLPPDLLQQAK	TRUE	TRUE	-855	-867	0	0	13	_GQPLPPDLLQQAK_	206.703
uniprot-Homo sapiens-9606-2022-11	P27708	PYR1_HUMAN	CAD	CAD protein	QELGICPAVK	TRUE	TRUE	-892	-901	0	0.00339847	10	_QELGIC[Carbamidomethyl (C)]PAVK_	196.583
uniprot-Homo sapiens-9606-2022-11	P27708	PYR1_HUMAN	CAD	CAD protein	VLGTSPEAIDSAENR	TRUE	TRUE	-1034	-1048	0	0	15	_VLGTSPEAIDSAENR_	192.252
uniprot-Homo sapiens-9606-2022-11	P27708	PYR1_HUMAN	CAD	CAD protein	ILALDCGLK	TRUE	TRUE	-178	-186	0	0.00176445	9	_ILALDC[Carbamidomethyl (C)]GLK_	148.188
uniprot-Homo sapiens-9606-2022-11	P27708	PYR1_HUMAN	CAD	CAD protein	SVGEVMGIGR	TRUE	TRUE	-761	-770	0	0.000557724	10	_SVGEVMGIGR_	105.85
uniprot-Homo sapiens-9606-2022-11	P27708	PYR1_HUMAN	CAD	CAD protein	AAFALGGLGSGFASNR	TRUE	TRUE	-556	-571	0	0	16	_AAFALGGLGSGFASNR_	62.8014
uniprot-Homo sapiens-9606-2022-11	P27708	PYR1_HUMAN	CAD	CAD protein	FLSSAAAVSK	TRUE	TRUE	-1110	-1119	0	0.00636943	10	_FLSSAAAVSK_	0
uniprot-Homo sapiens-9606-2022-11	P27708	PYR1_HUMAN	CAD	CAD protein	LGYPVLVR	TRUE	TRUE	-548	-555	0	0	8	_LGYPVLVR_	0
uniprot-Homo sapiens-9606-2022-11	P35908	K22E_HUMAN	KRT2	Keratin, type II cytoskeletal 2 epidermal	FLEQQNQVLQTK	FALSE	FALSE	-198	-209	0	0	12	_FLEQQNQVLQTK_	19425.9
uniprot-Homo sapiens-9606-2022-11	P35908	K22E_HUMAN	KRT2	Keratin, type II cytoskeletal 2 epidermal	TAAENDFVTLKK	TRUE	TRUE	-276	-287	1	0	12	_TAAENDFVTLKK_	12944.3
uniprot-Homo sapiens-9606-2022-11	P35908	K22E_HUMAN	KRT2	Keratin, type II cytoskeletal 2 epidermal	TAAENDFVTLK	TRUE	TRUE	-276	-286	0	0	11	_TAAENDFVTLK_	5584.56
uniprot-Homo sapiens-9606-2022-11	P35908	K22E_HUMAN	KRT2	Keratin, type II cytoskeletal 2 epidermal	IEISELNR	FALSE	FALSE	-394	-401	0	0.00136116	8	_IEISELNR_	3627.16
uniprot-Homo sapiens-9606-2022-11	P35908	K22E_HUMAN	KRT2	Keratin, type II cytoskeletal 2 epidermal	LQGEIAHVK	TRUE	TRUE	-406	-414	0	0	9	_LQGEIAHVK_	3559.82
uniprot-Homo sapiens-9606-2022-11	P35908	K22E_HUMAN	KRT2	Keratin, type II cytoskeletal 2 epidermal	STSSFSCLSR	TRUE	TRUE	-36	-45	0	0	10	_STSSFSC[Carbamidomethyl (C)]LSR_	3303.57
uniprot-Homo sapiens-9606-2022-11	P35908	K22E_HUMAN	KRT2	Keratin, type II cytoskeletal 2 epidermal	YLDGLTAER	TRUE	TRUE	-239	-247	0	0.00176445	9	_YLDGLTAER_	3161.03
uniprot-Homo sapiens-9606-2022-11	P35908	K22E_HUMAN	KRT2	Keratin, type II cytoskeletal 2 epidermal	LNDLEEALQQAK	TRUE	TRUE	-442	-453	0	0	12	_LNDLEEALQQAK_	2858.39
uniprot-Homo sapiens-9606-2022-11	P35908	K22E_HUMAN	KRT2	Keratin, type II cytoskeletal 2 epidermal	VDPEIQNVK	TRUE	TRUE	-167	-175	0	0.000557724	9	_VDPEIQNVK_	2753.27
uniprot-Homo sapiens-9606-2022-11	P35908	K22E_HUMAN	KRT2	Keratin, type II cytoskeletal 2 epidermal	GGSGGGGSISGGGYGSGGGSGGR	TRUE	TRUE	-550	-572	0	0	23	_GGSGGGGSISGGGYGSGGGSGGR_	2503.15
uniprot-Homo sapiens-9606-2022-11	P35908	K22E_HUMAN	KRT2	Keratin, type II cytoskeletal 2 epidermal	GGSISGGGYGSGGGK	TRUE	TRUE	-581	-595	0	0	15	_GGSISGGGYGSGGGK_	2030.06
uniprot-Homo sapiens-9606-2022-11	P35908	K22E_HUMAN	KRT2	Keratin, type II cytoskeletal 2 epidermal	RSTSSFSCLSR	TRUE	TRUE	-35	-45	1	0.000557724	11	_RSTSSFSC[Carbamidomethyl (C)]LSR_	1929.83
uniprot-Homo sapiens-9606-2022-11	P35908	K22E_HUMAN	KRT2	Keratin, type II cytoskeletal 2 epidermal	KDVDNAYMIK	TRUE	TRUE	-287	-296	1	0	10	_KDVDNAYMIK_	1806.66
uniprot-Homo sapiens-9606-2022-11	P35908	K22E_HUMAN	KRT2	Keratin, type II cytoskeletal 2 epidermal	KDVDNAYMIK	TRUE	TRUE	-287	-296	1	0	10	_KDVDNAYM[Oxidation (M)]IK_	1806.66
uniprot-Homo sapiens-9606-2022-11	P35908	K22E_HUMAN	KRT2	Keratin, type II cytoskeletal 2 epidermal	DYQELMNVK	FALSE	FALSE	-462	-470	0	0.000557724	9	_DYQELM[Oxidation (M)]NVK_	1567.02
uniprot-Homo sapiens-9606-2022-11	P35908	K22E_HUMAN	KRT2	Keratin, type II cytoskeletal 2 epidermal	DYQELMNVK	FALSE	FALSE	-462	-470	0	0.000557724	9	_DYQELMNVK_	1567.02
uniprot-Homo sapiens-9606-2022-11	P35908	K22E_HUMAN	KRT2	Keratin, type II cytoskeletal 2 epidermal	VDLLNQEIEFLK	TRUE	TRUE	-303	-314	0	0	12	_VDLLNQEIEFLK_	1050.82
uniprot-Homo sapiens-9606-2022-11	P35908	K22E_HUMAN	KRT2	Keratin, type II cytoskeletal 2 epidermal	TSQNSELNNMQDLVEDYKK	TRUE	TRUE	-248	-266	1	0.000557724	19	_TSQNSELNNM[Oxidation (M)]QDLVEDYKK_	1008.13
uniprot-Homo sapiens-9606-2022-11	P35908	K22E_HUMAN	KRT2	Keratin, type II cytoskeletal 2 epidermal	TSQNSELNNMQDLVEDYKK	TRUE	TRUE	-248	-266	1	0.000557724	19	_TSQNSELNNMQDLVEDYKK_	1008.13
uniprot-Homo sapiens-9606-2022-11	P35908	K22E_HUMAN	KRT2	Keratin, type II cytoskeletal 2 epidermal	HGGGGGGFGGGGFGSR	TRUE	TRUE	-46	-61	0	0	16	_HGGGGGGFGGGGFGSR_	853.903
uniprot-Homo sapiens-9606-2022-11	P35908	K22E_HUMAN	KRT2	Keratin, type II cytoskeletal 2 epidermal	GFSSGSAVVSGGSR	TRUE	TRUE	-21	-34	0	0	14	_GFSSGSAVVSGGSR_	842.792
uniprot-Homo sapiens-9606-2022-11	P35908	K22E_HUMAN	KRT2	Keratin, type II cytoskeletal 2 epidermal	GSSSGGGYSSGSSSYGSGGR	TRUE	TRUE	-525	-544	0	0	20	_GSSSGGGYSSGSSSYGSGGR_	748.401
uniprot-Homo sapiens-9606-2022-11	P35908	K22E_HUMAN	KRT2	Keratin, type II cytoskeletal 2 epidermal	WELLQQMNVGTR	TRUE	TRUE	-210	-221	0	0	12	_WELLQQM[Oxidation (M)]NVGTR_	536.3
uniprot-Homo sapiens-9606-2022-11	P35908	K22E_HUMAN	KRT2	Keratin, type II cytoskeletal 2 epidermal	GFSSGSAVVSGGSRR	TRUE	TRUE	-21	-35	1	0.00136116	15	_GFSSGSAVVSGGSRR_	402.535
uniprot-Homo sapiens-9606-2022-11	P35908	K22E_HUMAN	KRT2	Keratin, type II cytoskeletal 2 epidermal	KYEDEINKR	FALSE	FALSE	-267	-275	2	0	9	_KYEDEINKR_	334.178
uniprot-Homo sapiens-9606-2022-11	P35908	K22E_HUMAN	KRT2	Keratin, type II cytoskeletal 2 epidermal	KYEDEINKR	FALSE	FALSE	-267	-275	2	0	9	_KYEDEINKR_	334.178
uniprot-Homo sapiens-9606-2022-11	P35908	K22E_HUMAN	KRT2	Keratin, type II cytoskeletal 2 epidermal	EEAEALYHSK	TRUE	TRUE	-365	-374	0	0	10	_EEAEALYHSK_	268.103
uniprot-Homo sapiens-9606-2022-11	P35908	K22E_HUMAN	KRT2	Keratin, type II cytoskeletal 2 epidermal	DVDNAYMIK	TRUE	TRUE	-288	-296	0	0	9	_DVDNAYM[Oxidation (M)]IK_	211.167
uniprot-Homo sapiens-9606-2022-11	P35908	K22E_HUMAN	KRT2	Keratin, type II cytoskeletal 2 epidermal	DVDNAYMIK	TRUE	TRUE	-288	-296	0	0	9	_DVDNAYMIK_	211.167
uniprot-Homo sapiens-9606-2022-11	P35908	K22E_HUMAN	KRT2	Keratin, type II cytoskeletal 2 epidermal	TSQNSELNNMQDLVEDYK	TRUE	TRUE	-248	-265	0	0	18	_TSQNSELNNM[Oxidation (M)]QDLVEDYK_	199.889
uniprot-Homo sapiens-9606-2022-11	P35908	K22E_HUMAN	KRT2	Keratin, type II cytoskeletal 2 epidermal	TSQNSELNNMQDLVEDYK	TRUE	TRUE	-248	-265	0	0	18	_TSQNSELNNMQDLVEDYK_	199.889
uniprot-Homo sapiens-9606-2022-11	P35908	K22E_HUMAN	KRT2	Keratin, type II cytoskeletal 2 epidermal	NVQDAIADAEQR	TRUE	TRUE	-419	-430	0	0.000557724	12	_NVQDAIADAEQR_	177.448
uniprot-Homo sapiens-9606-2022-11	P35908	K22E_HUMAN	KRT2	Keratin, type II cytoskeletal 2 epidermal	SKEEAEALYHSK	TRUE	TRUE	-363	-374	1	0	12	_SKEEAEALYHSK_	116.038
uniprot-Homo sapiens-9606-2022-11	P35908	K22E_HUMAN	KRT2	Keratin, type II cytoskeletal 2 epidermal	SKEEAEALYHSK	TRUE	TRUE	-363	-374	1	0	12	_SKEEAEALYHSK_	116.038
uniprot-Homo sapiens-9606-2022-11	P35908	K22E_HUMAN	KRT2	Keratin, type II cytoskeletal 2 epidermal	YEELQVTVGR	TRUE	TRUE	-375	-384	0	0.00136116	10	_YEELQVTVGR_	108.368
uniprot-Homo sapiens-9606-2022-11	P35908	K22E_HUMAN	KRT2	Keratin, type II cytoskeletal 2 epidermal	MSGDLSSNVTVSVTSSTISSNVASK	TRUE	TRUE	-491	-515	0	0	25	_M[Oxidation (M)]SGDLSSNVTVSVTSSTISSNVASK_	102.762
uniprot-Homo sapiens-9606-2022-11	P35908	K22E_HUMAN	KRT2	Keratin, type II cytoskeletal 2 epidermal	GGSSSGGGYGSGGGGSSSVK	TRUE	TRUE	-604	-623	0	0	20	_GGSSSGGGYGSGGGGSSSVK_	43.408
uniprot-Homo sapiens-9606-2022-11	P35908	K22E_HUMAN	KRT2	Keratin, type II cytoskeletal 2 epidermal	VDPEIQNVKAQER	TRUE	TRUE	-167	-179	1	0.00136116	13	_VDPEIQNVKAQER_	33.6577
uniprot-Homo sapiens-9606-2022-11	P35908	K22E_HUMAN	KRT2	Keratin, type II cytoskeletal 2 epidermal	AAFGGSGGR	TRUE	TRUE	-516	-524	0	0	9	_AAFGGSGGR_	29.1816
uniprot-Homo sapiens-9606-2022-11	O75369	FLNB_HUMAN	FLNB	Filamin-B	IAGPGLGSGVR	TRUE	TRUE	-1426	-1436	0	0	11	_IAGPGLGSGVR_	282.057
uniprot-Homo sapiens-9606-2022-11	O75369	FLNB_HUMAN	FLNB	Filamin-B	VNQPASFAIR	TRUE	TRUE	-2302	-2311	0	0.000557724	10	_VNQPASFAIR_	231.888
uniprot-Homo sapiens-9606-2022-11	O75369	FLNB_HUMAN	FLNB	Filamin-B	SPFEVQVGPEAGMQK	TRUE	TRUE	-537	-551	0	0	15	_SPFEVQVGPEAGM[Oxidation (M)]QK_	166.324
uniprot-Homo sapiens-9606-2022-11	O75369	FLNB_HUMAN	FLNB	Filamin-B	SPFEVQVGPEAGMQK	TRUE	TRUE	-537	-551	0	0	15	_SPFEVQVGPEAGMQK_	166.324
uniprot-Homo sapiens-9606-2022-11	O75369	FLNB_HUMAN	FLNB	Filamin-B	VVASGPGLEHGK	TRUE	TRUE	-1136	-1147	0	0	12	_VVASGPGLEHGK_	162.377
uniprot-Homo sapiens-9606-2022-11	O75369	FLNB_HUMAN	FLNB	Filamin-B	IFFAGDTIPK	TRUE	TRUE	-430	-439	0	0	10	_IFFAGDTIPK_	153.911
uniprot-Homo sapiens-9606-2022-11	O75369	FLNB_HUMAN	FLNB	Filamin-B	AAGSGELGVTMK	TRUE	TRUE	-481	-492	0	0.000557724	12	_AAGSGELGVTM[Oxidation (M)]K_	131.358
uniprot-Homo sapiens-9606-2022-11	O75369	FLNB_HUMAN	FLNB	Filamin-B	IGNLQTDLSDGLR	TRUE	TRUE	-37	-49	0	0	13	_IGNLQTDLSDGLR_	102.379
uniprot-Homo sapiens-9606-2022-11	O75369	FLNB_HUMAN	FLNB	Filamin-B	VAVTEGCQPSR	TRUE	TRUE	-1320	-1330	0	0.0041511	11	_VAVTEGC[Carbamidomethyl (C)]QPSR_	85.0363
uniprot-Homo sapiens-9606-2022-11	O75369	FLNB_HUMAN	FLNB	Filamin-B	SPFTVGVAAPLDLSK	TRUE	TRUE	-932	-946	0	0	15	_SPFTVGVAAPLDLSK_	72.3116
uniprot-Homo sapiens-9606-2022-11	O75369	FLNB_HUMAN	FLNB	Filamin-B	LDVTILSPSR	TRUE	TRUE	-977	-986	0	0	10	_LDVTILSPSR_	42.0845
uniprot-Homo sapiens-9606-2022-11	P26641	EF1G_HUMAN	EEF1G	Elongation factor 1-gamma	ALIAAQYSGAQVR	TRUE	TRUE	-18	-30	0	0	13	_ALIAAQYSGAQVR_	705.553
uniprot-Homo sapiens-9606-2022-11	P26641	EF1G_HUMAN	EEF1G	Elongation factor 1-gamma	AAGTLYTYPENWR	TRUE	TRUE	-2	-14	0	0.00104987	13	_[Acetyl (Protein N-term)]AAGTLYTYPENWR_	239.792
uniprot-Homo sapiens-9606-2022-11	P26641	EF1G_HUMAN	EEF1G	Elongation factor 1-gamma	QVLEPSFR	TRUE	TRUE	-174	-181	0	0.00377675	8	_QVLEPSFR_	182.956
uniprot-Homo sapiens-9606-2022-11	P26641	EF1G_HUMAN	EEF1G	Elongation factor 1-gamma	KLDPGSEETQTLVR	TRUE	TRUE	-401	-414	1	0.00136116	14	_KLDPGSEETQTLVR_	162.926
uniprot-Homo sapiens-9606-2022-11	P26641	EF1G_HUMAN	EEF1G	Elongation factor 1-gamma	LDPGSEETQTLVR	TRUE	TRUE	-402	-414	0	0	13	_LDPGSEETQTLVR_	111.354
uniprot-Homo sapiens-9606-2022-11	P26641	EF1G_HUMAN	EEF1G	Elongation factor 1-gamma	QAFPNTNR	TRUE	TRUE	-182	-189	0	0	8	_QAFPNTNR_	95.8409
uniprot-Homo sapiens-9606-2022-11	P19827	ITIH1_HUMAN	ITIH1	Inter-alpha-trypsin inhibitor heavy chain H1	AAISGENAGLVR	TRUE	TRUE	-126	-137	0	0.000557724	12	_AAISGENAGLVR_	222.267
uniprot-Homo sapiens-9606-2022-11	Q9UJ70	NAGK_HUMAN	NAGK	N-acetyl-D-glucosamine kinase	AAIYGGVEGGGTR	TRUE	TRUE	-2	-14	0	0	13	_[Acetyl (Protein N-term)]AAIYGGVEGGGTR_	87.3696
uniprot-Homo sapiens-9606-2022-11	P62851	RS25_HUMAN	RPS25	40S ribosomal protein S25	LITPAVVSER	TRUE	TRUE	-67	-76	0	0	10	_LITPAVVSER_	715.101
uniprot-Homo sapiens-9606-2022-11	P62851	RS25_HUMAN	RPS25	40S ribosomal protein S25	AALQELLSK	TRUE	TRUE	-86	-94	0	0.000557724	9	_AALQELLSK_	401.593
uniprot-Homo sapiens-9606-2022-11	Q9BUF5	TBB6_HUMAN	TUBB6	Tubulin beta-6 chain	EVDEQMLAIQSK	FALSE	FALSE	-325	-336	0	0	12	_EVDEQMLAIQSK_	248.367
uniprot-Homo sapiens-9606-2022-11	Q9BUF5	TBB6_HUMAN	TUBB6	Tubulin beta-6 chain	IMNTFSVMPSPK	FALSE	FALSE	-163	-174	0	0	12	_IM[Oxidation (M)]NTFSVM[Oxidation (M)]PSPK_	133.328
uniprot-Homo sapiens-9606-2022-11	Q9BUF5	TBB6_HUMAN	TUBB6	Tubulin beta-6 chain	IMNTFSVMPSPK	FALSE	FALSE	-163	-174	0	0	12	_IMNTFSVMPSPK_	133.328
uniprot-Homo sapiens-9606-2022-11	Q9BUF5	TBB6_HUMAN	TUBB6	Tubulin beta-6 chain	AALVDLEPGTMDSVR	TRUE	TRUE	-63	-77	0	0.000557724	15	_AALVDLEPGTM[Oxidation (M)]DSVR_	130.548
uniprot-Homo sapiens-9606-2022-11	P14923	PLAK_HUMAN	JUP	Junction plakoglobin	AAMIVNQLSK	TRUE	TRUE	-162	-171	0	0.00176445	10	_AAMIVNQLSK_	527.174
uniprot-Homo sapiens-9606-2022-11	P14923	PLAK_HUMAN	JUP	Junction plakoglobin	AAMIVNQLSK	TRUE	TRUE	-162	-171	0	0.00176445	10	_AAM[Oxidation (M)]IVNQLSK_	527.174
uniprot-Homo sapiens-9606-2022-11	P14923	PLAK_HUMAN	JUP	Junction plakoglobin	LLNDEDPVVVTK	TRUE	TRUE	-150	-161	0	0	12	_LLNDEDPVVVTK_	416.017
uniprot-Homo sapiens-9606-2022-11	P14923	PLAK_HUMAN	JUP	Junction plakoglobin	LNYGIPAIVK	TRUE	TRUE	-478	-487	0	0.00136116	10	_LNYGIPAIVK_	260.166
uniprot-Homo sapiens-9606-2022-11	P14923	PLAK_HUMAN	JUP	Junction plakoglobin	TMQNTSDLDTAR	TRUE	TRUE	-192	-203	0	0	12	_TM[Oxidation (M)]QNTSDLDTAR_	229.894
uniprot-Homo sapiens-9606-2022-11	P14923	PLAK_HUMAN	JUP	Junction plakoglobin	TMQNTSDLDTAR	TRUE	TRUE	-192	-203	0	0	12	_TMQNTSDLDTAR_	229.894
uniprot-Homo sapiens-9606-2022-11	P14923	PLAK_HUMAN	JUP	Junction plakoglobin	HVAAGTQQPYTDGVR	TRUE	TRUE	-541	-555	0	0.000557724	15	_HVAAGTQQPYTDGVR_	224.021
uniprot-Homo sapiens-9606-2022-11	P14923	PLAK_HUMAN	JUP	Junction plakoglobin	ALMGSPQLVAAVVR	TRUE	TRUE	-178	-191	0	0	14	_ALM[Oxidation (M)]GSPQLVAAVVR_	207.324
uniprot-Homo sapiens-9606-2022-11	P14923	PLAK_HUMAN	JUP	Junction plakoglobin	ALMGSPQLVAAVVR	TRUE	TRUE	-178	-191	0	0	14	_ALMGSPQLVAAVVR_	207.324
uniprot-Homo sapiens-9606-2022-11	P14923	PLAK_HUMAN	JUP	Junction plakoglobin	QEGLESVLK	TRUE	TRUE	-386	-394	0	0.00454546	9	_QEGLESVLK_	204.876
uniprot-Homo sapiens-9606-2022-11	P14923	PLAK_HUMAN	JUP	Junction plakoglobin	HPEAEMAQNSVR	TRUE	TRUE	-466	-477	0	0.0070285	12	_HPEAEMAQNSVR_	141.105
uniprot-Homo sapiens-9606-2022-11	P14923	PLAK_HUMAN	JUP	Junction plakoglobin	NEGTATYAAAVLFR	TRUE	TRUE	-638	-651	0	0	14	_NEGTATYAAAVLFR_	109.046
uniprot-Homo sapiens-9606-2022-11	P14923	PLAK_HUMAN	JUP	Junction plakoglobin	LLNQPNQWPLVK	TRUE	TRUE	-488	-499	0	0.00104987	12	_LLNQPNQWPLVK_	55.7884
uniprot-Homo sapiens-9606-2022-11	P0DOY2;P0DOY3	IGLC2_HUMAN;IGLC3_HUMAN	IGLC2;IGLC3	Immunoglobulin lambda constant 2;Immunoglobulin lambda constant 3	SYSCQVTHEGSTVEK	FALSE	FALSE	(84);(84)	(98);(98)	0	0	15	_SYSC[Carbamidomethyl (C)]QVTHEGSTVEK_	1885.27
uniprot-Homo sapiens-9606-2022-11	P0DOY2;P0DOY3	IGLC2_HUMAN;IGLC3_HUMAN	IGLC2;IGLC3	Immunoglobulin lambda constant 2;Immunoglobulin lambda constant 3	AAPSVTLFPPSSEELQANK	FALSE	FALSE	(5);(5)	(23);(23)	0	0.000557724	19	_AAPSVTLFPPSSEELQANK_	129.786
uniprot-Homo sapiens-9606-2022-11	P0DOY2;P0DOY3	IGLC2_HUMAN;IGLC3_HUMAN	IGLC2;IGLC3	Immunoglobulin lambda constant 2;Immunoglobulin lambda constant 3	AGVETTTPSK	FALSE	TRUE	(51);(51)	(60);(60)	0	0.000557724	10	_AGVETTTPSK_	90.4007
uniprot-Homo sapiens-9606-2022-11	P62826	RAN_HUMAN	RAN	GTP-binding nuclear protein Ran	AAQGEPQVQFK	TRUE	TRUE	-2	-12	0	0.000557724	11	_[Acetyl (Protein N-term)]AAQGEPQVQFK_	605.762
uniprot-Homo sapiens-9606-2022-11	P62826	RAN_HUMAN	RAN	GTP-binding nuclear protein Ran	FNVWDTAGQEK	TRUE	TRUE	-61	-71	0	0	11	_FNVWDTAGQEK_	443.82
uniprot-Homo sapiens-9606-2022-11	P62826	RAN_HUMAN	RAN	GTP-binding nuclear protein Ran	NLQYYDISAK	TRUE	TRUE	-143	-152	0	0.00299786	10	_NLQYYDISAK_	400.7
uniprot-Homo sapiens-9606-2022-11	P62826	RAN_HUMAN	RAN	GTP-binding nuclear protein Ran	VCENIPIVLCGNK	TRUE	TRUE	-111	-123	0	0	13	_VC[Carbamidomethyl (C)]ENIPIVLC[Carbamidomethyl (C)]GNK_	94.5272
uniprot-Homo sapiens-9606-2022-11	P01023	A2MG_HUMAN	A2M	Alpha-2-macroglobulin	AIGYLNTGYQR	TRUE	TRUE	-1004	-1014	0	0.000557724	11	_AIGYLNTGYQR_	616.25
uniprot-Homo sapiens-9606-2022-11	P01023	A2MG_HUMAN	A2M	Alpha-2-macroglobulin	VTAAPQSVCALR	TRUE	TRUE	-587	-598	0	0	12	_VTAAPQSVC[Carbamidomethyl (C)]ALR_	560.657
uniprot-Homo sapiens-9606-2022-11	P01023	A2MG_HUMAN	A2M	Alpha-2-macroglobulin	QTVSWAVTPK	TRUE	TRUE	-854	-863	0	0.00104987	10	_QTVSWAVTPK_	417.818
uniprot-Homo sapiens-9606-2022-11	P01023	A2MG_HUMAN	A2M	Alpha-2-macroglobulin	NEDSLVFVQTDK	TRUE	TRUE	-124	-135	0	0	12	_NEDSLVFVQTDK_	367.349
uniprot-Homo sapiens-9606-2022-11	P01023	A2MG_HUMAN	A2M	Alpha-2-macroglobulin	SSGSLLNNAIK	FALSE	FALSE	-1082	-1092	0	0	11	_SSGSLLNNAIK_	301.871
uniprot-Homo sapiens-9606-2022-11	P01023	A2MG_HUMAN	A2M	Alpha-2-macroglobulin	SIYKPGQTVK	TRUE	TRUE	-136	-145	1	0.000557724	10	_SIYKPGQTVK_	284.382
uniprot-Homo sapiens-9606-2022-11	P01023	A2MG_HUMAN	A2M	Alpha-2-macroglobulin	LPPNVVEESAR	TRUE	TRUE	-935	-945	0	0	11	_LPPNVVEESAR_	276.363
uniprot-Homo sapiens-9606-2022-11	P01023	A2MG_HUMAN	A2M	Alpha-2-macroglobulin	FEVQVTVPK	TRUE	TRUE	-229	-237	0	0.00772201	9	_FEVQVTVPK_	254.884
uniprot-Homo sapiens-9606-2022-11	P01023	A2MG_HUMAN	A2M	Alpha-2-macroglobulin	VGFYESDVMGR	TRUE	TRUE	-705	-715	0	0	11	_VGFYESDVM[Oxidation (M)]GR_	225.77
uniprot-Homo sapiens-9606-2022-11	P01023	A2MG_HUMAN	A2M	Alpha-2-macroglobulin	VGFYESDVMGR	TRUE	TRUE	-705	-715	0	0	11	_VGFYESDVMGR_	225.77
uniprot-Homo sapiens-9606-2022-11	P01023	A2MG_HUMAN	A2M	Alpha-2-macroglobulin	YDVENCLANK	TRUE	TRUE	-558	-567	0	0.00104987	10	_YDVENC[Carbamidomethyl (C)]LANK_	216.054
uniprot-Homo sapiens-9606-2022-11	P01023	A2MG_HUMAN	A2M	Alpha-2-macroglobulin	TGTHGLLVK	TRUE	TRUE	-508	-516	0	0.00136116	9	_TGTHGLLVK_	214.264
uniprot-Homo sapiens-9606-2022-11	P01023	A2MG_HUMAN	A2M	Alpha-2-macroglobulin	ATVLNYLPK	FALSE	FALSE	-812	-820	0	0.000557724	9	_ATVLNYLPK_	121.132
uniprot-Homo sapiens-9606-2022-11	P01023	A2MG_HUMAN	A2M	Alpha-2-macroglobulin	AAQVTIQSSGTFSSK	TRUE	TRUE	-1275	-1289	0	0	15	_AAQVTIQSSGTFSSK_	100.8
uniprot-Homo sapiens-9606-2022-11	P01023	A2MG_HUMAN	A2M	Alpha-2-macroglobulin	QGIPFFGQVR	TRUE	TRUE	-361	-370	0	0.0070285	10	_QGIPFFGQVR_	96.1131
uniprot-Homo sapiens-9606-2022-11	P01023	A2MG_HUMAN	A2M	Alpha-2-macroglobulin	FQVDNNNR	TRUE	TRUE	-1290	-1297	0	0.00526956	8	_FQVDNNNR_	85.0218
uniprot-Homo sapiens-9606-2022-11	Q9HCN4	GPN1_HUMAN	GPN1	GPN-loop GTPase 1	AASAAAAELQASGGPR	TRUE	TRUE	-2	-17	0	0	16	_[Acetyl (Protein N-term)]AASAAAAELQASGGPR_	57.8685
uniprot-Homo sapiens-9606-2022-11	Q9BTW9	TBCD_HUMAN	TBCD	Tubulin-specific chaperone D	LDGNLLTQPGQAR	TRUE	TRUE	-170	-182	0	0.000557724	13	_LDGNLLTQPGQAR_	81.5268
uniprot-Homo sapiens-9606-2022-11	Q9BTW9	TBCD_HUMAN	TBCD	Tubulin-specific chaperone D	AASAAFQENVGR	TRUE	TRUE	-509	-520	0	0	12	_AASAAFQENVGR_	37.2984
uniprot-Homo sapiens-9606-2022-11	Q96N66	MBOA7_HUMAN	MBOAT7	Lysophospholipid acyltransferase 7	AASLEYDYETIR	TRUE	TRUE	-289	-300	0	0.000557724	12	_AASLEYDYETIR_	122.112
uniprot-Homo sapiens-9606-2022-11	Q08554	DSC1_HUMAN	DSC1	Desmocollin-1	ILQQIPDHPK	TRUE	TRUE	-283	-292	0	0	10	_ILQQIPDHPK_	918.629
uniprot-Homo sapiens-9606-2022-11	Q08554	DSC1_HUMAN	DSC1	Desmocollin-1	VTATDLDEPDTLHTR	TRUE	TRUE	-264	-278	0	0	15	_VTATDLDEPDTLHTR_	447.421
uniprot-Homo sapiens-9606-2022-11	Q08554	DSC1_HUMAN	DSC1	Desmocollin-1	VTATDLDEPDTLHTR	TRUE	TRUE	-264	-278	0	0	15	_VTATDLDEPDTLHTR_	447.421
uniprot-Homo sapiens-9606-2022-11	Q08554	DSC1_HUMAN	DSC1	Desmocollin-1	VTIFTVPENCR	TRUE	TRUE	-246	-256	0	0.00136116	11	_VTIFTVPENC[Carbamidomethyl (C)]R_	298.854
uniprot-Homo sapiens-9606-2022-11	Q08554	DSC1_HUMAN	DSC1	Desmocollin-1	DTGDIFCTR	TRUE	TRUE	-190	-198	0	0	9	_DTGDIFC[Carbamidomethyl (C)]TR_	221.259
uniprot-Homo sapiens-9606-2022-11	Q08554	DSC1_HUMAN	DSC1	Desmocollin-1	AASSQTPTMCTTTVTVK	TRUE	TRUE	-445	-461	0	0.00136116	17	_AASSQTPTM[Oxidation (M)]C[Carbamidomethyl (C)]TTTVTVK_	104.69
uniprot-Homo sapiens-9606-2022-11	Q08554	DSC1_HUMAN	DSC1	Desmocollin-1	VQDQDLPNTPHSK	TRUE	TRUE	-377	-389	0	0.000557724	13	_VQDQDLPNTPHSK_	0
uniprot-Homo sapiens-9606-2022-11	Q02978	M2OM_HUMAN	SLC25A11	Mitochondrial 2-oxoglutarate/malate carrier protein	AVVVNAAQLASYSQSK	TRUE	TRUE	-191	-206	0	0	16	_AVVVNAAQLASYSQSK_	104.946
uniprot-Homo sapiens-9606-2022-11	Q02978	M2OM_HUMAN	SLC25A11	Mitochondrial 2-oxoglutarate/malate carrier protein	AATASAGAGGIDGKPR	TRUE	TRUE	-2	-17	1	0.00104987	16	_[Acetyl (Protein N-term)]AATASAGAGGIDGKPR_	75.4571
uniprot-Homo sapiens-9606-2022-11	P06733	ENOA_HUMAN	ENO1	Alpha-enolase	IGAEVYHNLK	TRUE	TRUE	-184	-193	0	0.000557724	10	_IGAEVYHNLK_	931.578
uniprot-Homo sapiens-9606-2022-11	P06733	ENOA_HUMAN	ENO1	Alpha-enolase	SCNCLLLK	TRUE	TRUE	-336	-343	0	0.000557724	8	_SC[Carbamidomethyl (C)]NC[Carbamidomethyl (C)]LLLK_	302.109
uniprot-Homo sapiens-9606-2022-11	P06733	ENOA_HUMAN	ENO1	Alpha-enolase	DATNVGDEGGFAPNILENK	TRUE	TRUE	-203	-221	0	0	19	_DATNVGDEGGFAPNILENK_	265.712
uniprot-Homo sapiens-9606-2022-11	P06733	ENOA_HUMAN	ENO1	Alpha-enolase	YISPDQLADLYK	TRUE	TRUE	-270	-281	0	0	12	_YISPDQLADLYK_	236.224
uniprot-Homo sapiens-9606-2022-11	P06733	ENOA_HUMAN	ENO1	Alpha-enolase	SGKYDLDFK	TRUE	TRUE	-254	-262	1	0.000557724	9	_SGKYDLDFK_	231.063
uniprot-Homo sapiens-9606-2022-11	P06733	ENOA_HUMAN	ENO1	Alpha-enolase	VVIGMDVAASEFFR	TRUE	TRUE	-240	-253	0	0	14	_VVIGM[Oxidation (M)]DVAASEFFR_	194.594
uniprot-Homo sapiens-9606-2022-11	P06733	ENOA_HUMAN	ENO1	Alpha-enolase	AAVPSGASTGIYEALELR	FALSE	FALSE	-33	-50	0	0.00136116	18	_AAVPSGASTGIYEALELR_	102.675
uniprot-Homo sapiens-9606-2022-11	P06733	ENOA_HUMAN	ENO1	Alpha-enolase	LAMQEFMILPVGAANFR	TRUE	TRUE	-163	-179	0	0	17	_LAM[Oxidation (M)]QEFM[Oxidation (M)]ILPVGAANFR_	91.7446
uniprot-Homo sapiens-9606-2022-11	P06733	ENOA_HUMAN	ENO1	Alpha-enolase	GNPTVEVDLFTSK	TRUE	TRUE	-16	-28	0	0	13	_GNPTVEVDLFTSK_	0
uniprot-Homo sapiens-9606-2022-11	P09382	LEG1_HUMAN	LGALS1	Galectin-1	LPDGYEFK	TRUE	TRUE	-101	-108	0	0.00136116	8	_LPDGYEFK_	423.875
uniprot-Homo sapiens-9606-2022-11	P09382	LEG1_HUMAN	LGALS1	Galectin-1	SFVLNLGK	TRUE	TRUE	-30	-37	0	0.00673534	8	_SFVLNLGK_	188.584
uniprot-Homo sapiens-9606-2022-11	P09382	LEG1_HUMAN	LGALS1	Galectin-1	DGGAWGTEQR	TRUE	TRUE	-65	-74	0	0	10	_DGGAWGTEQR_	151.535
uniprot-Homo sapiens-9606-2022-11	P09382	LEG1_HUMAN	LGALS1	Galectin-1	FNAHGDANTIVCNSK	TRUE	TRUE	-50	-64	0	0	15	_FNAHGDANTIVC[Carbamidomethyl (C)]NSK_	126.377
uniprot-Homo sapiens-9606-2022-11	P09382	LEG1_HUMAN	LGALS1	Galectin-1	LNLEAINYMAADGDFK	TRUE	TRUE	-113	-128	0	0.00772201	16	_LNLEAINYM[Oxidation (M)]AADGDFK_	90.5996
uniprot-Homo sapiens-9606-2022-11	P09382	LEG1_HUMAN	LGALS1	Galectin-1	ACGLVASNLNLKPGECLR	TRUE	TRUE	-2	-19	1	0.00136116	18	_[Acetyl (Protein N-term)]AC[Carbamidomethyl (C)]GLVASNLNLKPGEC[Carbamidomethyl (C)]LR_	70.1646
uniprot-Homo sapiens-9606-2022-11	P22234	PUR6_HUMAN	PAICS	Bifunctional phosphoribosylaminoimidazole carboxylase/phosphoribosylaminoimidazole succinocarboxamide synthetase	EVTPEGLQMVK	TRUE	TRUE	-236	-246	0	0	11	_EVTPEGLQM[Oxidation (M)]VK_	697.267
uniprot-Homo sapiens-9606-2022-11	P22234	PUR6_HUMAN	PAICS	Bifunctional phosphoribosylaminoimidazole carboxylase/phosphoribosylaminoimidazole succinocarboxamide synthetase	EVTPEGLQMVK	TRUE	TRUE	-236	-246	0	0	11	_EVTPEGLQMVK_	697.267
uniprot-Homo sapiens-9606-2022-11	P22234	PUR6_HUMAN	PAICS	Bifunctional phosphoribosylaminoimidazole carboxylase/phosphoribosylaminoimidazole succinocarboxamide synthetase	DLKEVTPEGLQMVK	TRUE	TRUE	-233	-246	1	0.000557724	14	_DLKEVTPEGLQM[Oxidation (M)]VK_	281.832
uniprot-Homo sapiens-9606-2022-11	P22234	PUR6_HUMAN	PAICS	Bifunctional phosphoribosylaminoimidazole carboxylase/phosphoribosylaminoimidazole succinocarboxamide synthetase	ACGNFGIPCELR	TRUE	TRUE	-287	-298	0	0	12	_AC[Carbamidomethyl (C)]GNFGIPC[Carbamidomethyl (C)]ELR_	273.592
uniprot-Homo sapiens-9606-2022-11	P22234	PUR6_HUMAN	PAICS	Bifunctional phosphoribosylaminoimidazole carboxylase/phosphoribosylaminoimidazole succinocarboxamide synthetase	VVVLMGSTSDLGHCEK	TRUE	TRUE	-268	-283	0	0	16	_VVVLMGSTSDLGHC[Carbamidomethyl (C)]EK_	268.718
uniprot-Homo sapiens-9606-2022-11	P22234	PUR6_HUMAN	PAICS	Bifunctional phosphoribosylaminoimidazole carboxylase/phosphoribosylaminoimidazole succinocarboxamide synthetase	VTSAHKGPDETLR	TRUE	TRUE	-299	-311	1	0.00104987	13	_VTSAHKGPDETLR_	121.638
uniprot-Homo sapiens-9606-2022-11	P22234	PUR6_HUMAN	PAICS	Bifunctional phosphoribosylaminoimidazole carboxylase/phosphoribosylaminoimidazole succinocarboxamide synthetase	ATAEVLNIGKK	TRUE	TRUE	-2	-12	1	0	11	_[Acetyl (Protein N-term)]ATAEVLNIGKK_	106.237
uniprot-Homo sapiens-9606-2022-11	P22234	PUR6_HUMAN	PAICS	Bifunctional phosphoribosylaminoimidazole carboxylase/phosphoribosylaminoimidazole succinocarboxamide synthetase	DDANNDPQWSEEQLIAAK	TRUE	TRUE	-132	-149	0	0	18	_DDANNDPQWSEEQLIAAK_	0
uniprot-Homo sapiens-9606-2022-11	P63027;Q15836	VAMP2_HUMAN;VAMP3_HUMAN	VAMP2;VAMP3	Vesicle-associated membrane protein 2;Vesicle-associated membrane protein 3	ADALQAGASQFETSAAK	FALSE	TRUE	(67);(50)	(83);(66)	0	0	17	_ADALQAGASQFETSAAK_	116.781
uniprot-Homo sapiens-9606-2022-11	P04075	ALDOA_HUMAN	ALDOA	Fructose-bisphosphate aldolase A	ADDGRPFPQVIK	TRUE	TRUE	-88	-99	1	0.00377675	12	_ADDGRPFPQVIK_	1112.11
uniprot-Homo sapiens-9606-2022-11	P04075	ALDOA_HUMAN	ALDOA	Fructose-bisphosphate aldolase A	GILAADESTGSIAK	TRUE	TRUE	-29	-42	0	0	14	_GILAADESTGSIAK_	1067.89
uniprot-Homo sapiens-9606-2022-11	P04075	ALDOA_HUMAN	ALDOA	Fructose-bisphosphate aldolase A	ELSDIAHR	TRUE	TRUE	-15	-22	0	0.00136116	8	_ELSDIAHR_	428.432
uniprot-Homo sapiens-9606-2022-11	P04075	ALDOA_HUMAN	ALDOA	Fructose-bisphosphate aldolase A	LQSIGTENTEENRR	TRUE	TRUE	-44	-57	1	0.000557724	14	_LQSIGTENTEENRR_	177.212
uniprot-Homo sapiens-9606-2022-11	P04075	ALDOA_HUMAN	ALDOA	Fructose-bisphosphate aldolase A	LQSIGTENTEENRR	TRUE	TRUE	-44	-57	1	0.000557724	14	_LQSIGTENTEENRR_	177.212
uniprot-Homo sapiens-9606-2022-11	P04075	ALDOA_HUMAN	ALDOA	Fructose-bisphosphate aldolase A	QLLLTADDR	TRUE	TRUE	-61	-69	0	0	9	_QLLLTADDR_	174.405
uniprot-Homo sapiens-9606-2022-11	P35580	MYH10_HUMAN	MYH10	Myosin-10	EDQSILCTGESGAGK	FALSE	FALSE	-170	-184	0	0	15	_EDQSILC[Carbamidomethyl (C)]TGESGAGK_	7746.91
uniprot-Homo sapiens-9606-2022-11	P35580	MYH10_HUMAN	MYH10	Myosin-10	NTNPNFVR	FALSE	FALSE	-670	-677	0	0.00136116	8	_NTNPNFVR_	5464.71
uniprot-Homo sapiens-9606-2022-11	P35580	MYH10_HUMAN	MYH10	Myosin-10	CNGVLEGIR	FALSE	FALSE	-701	-709	0	0	9	_C[Carbamidomethyl (C)]NGVLEGIR_	4923.68
uniprot-Homo sapiens-9606-2022-11	P35580	MYH10_HUMAN	MYH10	Myosin-10	ALAYDKLEK	TRUE	TRUE	-1412	-1420	1	0.00136116	9	_ALAYDKLEK_	4722.12
uniprot-Homo sapiens-9606-2022-11	P35580	MYH10_HUMAN	MYH10	Myosin-10	AVIYNPATQADWTAK	TRUE	TRUE	-19	-33	0	0	15	_AVIYNPATQADWTAK_	4653.63
uniprot-Homo sapiens-9606-2022-11	P35580	MYH10_HUMAN	MYH10	Myosin-10	ALELDPNLYR	FALSE	FALSE	-753	-762	0	0	10	_ALELDPNLYR_	4605.57
uniprot-Homo sapiens-9606-2022-11	P35580	MYH10_HUMAN	MYH10	Myosin-10	LDAQVQELHAK	TRUE	TRUE	-1257	-1267	0	0.000557724	11	_LDAQVQELHAK_	4080.43
uniprot-Homo sapiens-9606-2022-11	P35580	MYH10_HUMAN	MYH10	Myosin-10	ADEWLMK	FALSE	FALSE	-588	-594	0	0	7	_ADEWLM[Oxidation (M)]K_	3849.04
uniprot-Homo sapiens-9606-2022-11	P35580	MYH10_HUMAN	MYH10	Myosin-10	ADEWLMK	FALSE	FALSE	-588	-594	0	0	7	_ADEWLMK_	3849.04
uniprot-Homo sapiens-9606-2022-11	P35580	MYH10_HUMAN	MYH10	Myosin-10	QVLALQSQLADTK	TRUE	TRUE	-1365	-1377	0	0	13	_QVLALQSQLADTK_	3806.64
uniprot-Homo sapiens-9606-2022-11	P35580	MYH10_HUMAN	MYH10	Myosin-10	ELDDATEANEGLSR	TRUE	TRUE	-1906	-1919	0	0.00136116	14	_ELDDATEANEGLSR_	3752.43
uniprot-Homo sapiens-9606-2022-11	P35580	MYH10_HUMAN	MYH10	Myosin-10	QKLQLEK	FALSE	FALSE	-967	-973	1	0.00526956	7	_QKLQLEK_	3116.16
uniprot-Homo sapiens-9606-2022-11	P35580	MYH10_HUMAN	MYH10	Myosin-10	AMVNKDDIQK	TRUE	TRUE	-69	-78	1	0.000557724	10	_AMVNKDDIQK_	2803.72
uniprot-Homo sapiens-9606-2022-11	P35580	MYH10_HUMAN	MYH10	Myosin-10	AMVNKDDIQK	TRUE	TRUE	-69	-78	1	0.000557724	10	_AM[Oxidation (M)]VNKDDIQK_	2803.72
uniprot-Homo sapiens-9606-2022-11	P35580	MYH10_HUMAN	MYH10	Myosin-10	AMVNKDDIQK	TRUE	TRUE	-69	-78	1	0.000557724	10	_AMVNKDDIQK_	2803.72
uniprot-Homo sapiens-9606-2022-11	P35580	MYH10_HUMAN	MYH10	Myosin-10	ALEQQVEEMR	TRUE	TRUE	-1536	-1545	0	0.000557724	10	_ALEQQVEEMR_	2761.44
uniprot-Homo sapiens-9606-2022-11	P35580	MYH10_HUMAN	MYH10	Myosin-10	ALEQQVEEMR	TRUE	TRUE	-1536	-1545	0	0.000557724	10	_ALEQQVEEM[Oxidation (M)]R_	2761.44
uniprot-Homo sapiens-9606-2022-11	P35580	MYH10_HUMAN	MYH10	Myosin-10	ELEAELEDERK	TRUE	TRUE	-1600	-1610	1	0	11	_ELEAELEDERK_	2664.08
uniprot-Homo sapiens-9606-2022-11	P35580	MYH10_HUMAN	MYH10	Myosin-10	KLQAQMK	FALSE	FALSE	-1649	-1655	1	0.00136116	7	_KLQAQMK_	2507.82
uniprot-Homo sapiens-9606-2022-11	P35580	MYH10_HUMAN	MYH10	Myosin-10	KLQAQMK	FALSE	FALSE	-1649	-1655	1	0.00136116	7	_KLQAQM[Oxidation (M)]K_	2507.82
uniprot-Homo sapiens-9606-2022-11	P35580	MYH10_HUMAN	MYH10	Myosin-10	RGGPISFSSSR	TRUE	TRUE	-1930	-1940	1	0.000557724	11	_RGGPISFSSSR_	2323.25
uniprot-Homo sapiens-9606-2022-11	P35580	MYH10_HUMAN	MYH10	Myosin-10	QVLALQSQLADTKK	TRUE	TRUE	-1365	-1378	1	0	14	_QVLALQSQLADTKK_	2317.52
uniprot-Homo sapiens-9606-2022-11	P35580	MYH10_HUMAN	MYH10	Myosin-10	QVLALQSQLADTKK	TRUE	TRUE	-1365	-1378	1	0	14	_QVLALQSQLADTKK_	2317.52
uniprot-Homo sapiens-9606-2022-11	P35580	MYH10_HUMAN	MYH10	Myosin-10	ASRDEIFAQSK	TRUE	TRUE	-1666	-1676	1	0	11	_ASRDEIFAQSK_	2285.87
uniprot-Homo sapiens-9606-2022-11	P35580	MYH10_HUMAN	MYH10	Myosin-10	ASRDEIFAQSK	TRUE	TRUE	-1666	-1676	1	0	11	_ASRDEIFAQSK_	2285.87
uniprot-Homo sapiens-9606-2022-11	P35580	MYH10_HUMAN	MYH10	Myosin-10	GGPISFSSSR	TRUE	TRUE	-1931	-1940	0	0.000557724	10	_GGPISFSSSR_	2249.54
uniprot-Homo sapiens-9606-2022-11	P35580	MYH10_HUMAN	MYH10	Myosin-10	IGQLEEQLEQEAK	TRUE	TRUE	-1823	-1835	0	0.000557724	13	_IGQLEEQLEQEAK_	2218.07
uniprot-Homo sapiens-9606-2022-11	P35580	MYH10_HUMAN	MYH10	Myosin-10	EQADFAVEALAK	FALSE	FALSE	-415	-426	0	0.000557724	12	_EQADFAVEALAK_	1873.86
uniprot-Homo sapiens-9606-2022-11	P35580	MYH10_HUMAN	MYH10	Myosin-10	NTDQASMPENTVAQK	TRUE	TRUE	-366	-380	0	0	15	_NTDQASM[Oxidation (M)]PENTVAQK_	1711.46
uniprot-Homo sapiens-9606-2022-11	P35580	MYH10_HUMAN	MYH10	Myosin-10	NTDQASMPENTVAQK	TRUE	TRUE	-366	-380	0	0	15	_NTDQASMPENTVAQK_	1711.46
uniprot-Homo sapiens-9606-2022-11	P35580	MYH10_HUMAN	MYH10	Myosin-10	SALLDEKR	TRUE	TRUE	-1725	-1732	1	0.00377675	8	_SALLDEKR_	1673.07
uniprot-Homo sapiens-9606-2022-11	P35580	MYH10_HUMAN	MYH10	Myosin-10	ADFCIIHYAGK	FALSE	FALSE	-573	-583	0	0	11	_ADFC[Carbamidomethyl (C)]IIHYAGK_	1602.33
uniprot-Homo sapiens-9606-2022-11	P35580	MYH10_HUMAN	MYH10	Myosin-10	LQELEGAVK	TRUE	TRUE	-1801	-1809	0	0.000557724	9	_LQELEGAVK_	1575.01
uniprot-Homo sapiens-9606-2022-11	P35580	MYH10_HUMAN	MYH10	Myosin-10	LEVNMQAMK	TRUE	TRUE	-1565	-1573	0	0	9	_LEVNMQAMK_	1517.24
uniprot-Homo sapiens-9606-2022-11	P35580	MYH10_HUMAN	MYH10	Myosin-10	LEVNMQAMK	TRUE	TRUE	-1565	-1573	0	0	9	_LEVNM[Oxidation (M)]QAM[Oxidation (M)]K_	1517.24
uniprot-Homo sapiens-9606-2022-11	P35580	MYH10_HUMAN	MYH10	Myosin-10	LEVNMQAMK	TRUE	TRUE	-1565	-1573	0	0	9	_LEVNMQAM[Oxidation (M)]K_	1517.24
uniprot-Homo sapiens-9606-2022-11	P35580	MYH10_HUMAN	MYH10	Myosin-10	LEVNMQAMK	TRUE	TRUE	-1565	-1573	0	0	9	_LEVNM[Oxidation (M)]QAMK_	1517.24
uniprot-Homo sapiens-9606-2022-11	P35580	MYH10_HUMAN	MYH10	Myosin-10	DELADEITNSASGK	TRUE	TRUE	-1711	-1724	0	0.000557724	14	_DELADEITNSASGK_	1514.68
uniprot-Homo sapiens-9606-2022-11	P35580	MYH10_HUMAN	MYH10	Myosin-10	ATISALEAK	TRUE	TRUE	-1814	-1822	0	0.00176445	9	_ATISALEAK_	1439.95
uniprot-Homo sapiens-9606-2022-11	P35580	MYH10_HUMAN	MYH10	Myosin-10	DLEAQIEAANK	TRUE	TRUE	-1628	-1638	0	0.00299786	11	_DLEAQIEAANK_	1292.28
uniprot-Homo sapiens-9606-2022-11	P35580	MYH10_HUMAN	MYH10	Myosin-10	IAECSSQLAEEEEK	TRUE	TRUE	-1008	-1021	0	0.00176445	14	_IAEC[Carbamidomethyl (C)]SSQLAEEEEK_	1275.69
uniprot-Homo sapiens-9606-2022-11	P35580	MYH10_HUMAN	MYH10	Myosin-10	EQEVAELKK	TRUE	TRUE	-1173	-1181	1	0.000557724	9	_EQEVAELKK_	1268.48
uniprot-Homo sapiens-9606-2022-11	P35580	MYH10_HUMAN	MYH10	Myosin-10	QLLQANPILESFGNAK	TRUE	TRUE	-217	-232	0	0.000557724	16	_QLLQANPILESFGNAK_	1155.57
uniprot-Homo sapiens-9606-2022-11	P35580	MYH10_HUMAN	MYH10	Myosin-10	DHNIPGELER	TRUE	TRUE	-207	-216	0	0	10	_DHNIPGELER_	1100.08
uniprot-Homo sapiens-9606-2022-11	P35580	MYH10_HUMAN	MYH10	Myosin-10	HGFEAASIK	TRUE	TRUE	-43	-51	0	0.000557724	9	_HGFEAASIK_	1089.56
uniprot-Homo sapiens-9606-2022-11	P35580	MYH10_HUMAN	MYH10	Myosin-10	KEEELQGALAR	TRUE	TRUE	-1088	-1098	1	0.000557724	11	_KEEELQGALAR_	1055.27
uniprot-Homo sapiens-9606-2022-11	P35580	MYH10_HUMAN	MYH10	Myosin-10	QLEEAEEEATR	TRUE	TRUE	-1885	-1895	0	0.00104987	11	_QLEEAEEEATR_	1045.15
uniprot-Homo sapiens-9606-2022-11	P35580	MYH10_HUMAN	MYH10	Myosin-10	ELEAELEDER	TRUE	TRUE	-1600	-1609	0	0	10	_ELEAELEDER_	986.815
uniprot-Homo sapiens-9606-2022-11	P35580	MYH10_HUMAN	MYH10	Myosin-10	QQQLSALK	TRUE	TRUE	-810	-817	0	0.000557724	8	_QQQLSALK_	947.065
uniprot-Homo sapiens-9606-2022-11	P35580	MYH10_HUMAN	MYH10	Myosin-10	VEGELEEMER	TRUE	TRUE	-871	-880	0	0	10	_VEGELEEM[Oxidation (M)]ER_	841.712
uniprot-Homo sapiens-9606-2022-11	P35580	MYH10_HUMAN	MYH10	Myosin-10	VEGELEEMER	TRUE	TRUE	-871	-880	0	0	10	_VEGELEEMER_	841.712
uniprot-Homo sapiens-9606-2022-11	P35580	MYH10_HUMAN	MYH10	Myosin-10	YEILTPNAIPK	FALSE	FALSE	-728	-738	0	0	11	_YEILTPNAIPK_	794.257
uniprot-Homo sapiens-9606-2022-11	P35580	MYH10_HUMAN	MYH10	Myosin-10	LDPHLVLDQLR	FALSE	FALSE	-690	-700	0	0	11	_LDPHLVLDQLR_	790.287
uniprot-Homo sapiens-9606-2022-11	P35580	MYH10_HUMAN	MYH10	Myosin-10	LDPHLVLDQLR	FALSE	FALSE	-690	-700	0	0	11	_LDPHLVLDQLR_	790.287
uniprot-Homo sapiens-9606-2022-11	P35580	MYH10_HUMAN	MYH10	Myosin-10	NKQEVMISDLEER	TRUE	TRUE	-1030	-1042	1	0	13	_NKQEVM[Oxidation (M)]ISDLEER_	761.814
uniprot-Homo sapiens-9606-2022-11	P35580	MYH10_HUMAN	MYH10	Myosin-10	NKQEVMISDLEER	TRUE	TRUE	-1030	-1042	1	0	13	_NKQEVMISDLEER_	761.814
uniprot-Homo sapiens-9606-2022-11	P35580	MYH10_HUMAN	MYH10	Myosin-10	LRVELAEK	TRUE	TRUE	-1274	-1281	1	0.00299786	8	_LRVELAEK_	743.41
uniprot-Homo sapiens-9606-2022-11	P35580	MYH10_HUMAN	MYH10	Myosin-10	LVWIPSER	TRUE	TRUE	-35	-42	0	0.00299786	8	_LVWIPSER_	739.842
uniprot-Homo sapiens-9606-2022-11	P35580	MYH10_HUMAN	MYH10	Myosin-10	TVGQLYK	FALSE	FALSE	-652	-658	0	0.000557724	7	_TVGQLYK_	669.629
uniprot-Homo sapiens-9606-2022-11	P35580	MYH10_HUMAN	MYH10	Myosin-10	TVGQLYK	FALSE	FALSE	-652	-658	0	0.000557724	7	_TVGQLYK_	669.629
uniprot-Homo sapiens-9606-2022-11	P35580	MYH10_HUMAN	MYH10	Myosin-10	KQQQLSALK	TRUE	TRUE	-809	-817	1	0.00136116	9	_KQQQLSALK_	623.234
uniprot-Homo sapiens-9606-2022-11	P35580	MYH10_HUMAN	MYH10	Myosin-10	NHEAQIQDMR	TRUE	TRUE	-1189	-1198	0	0	10	_NHEAQIQDMR_	605.766
uniprot-Homo sapiens-9606-2022-11	P35580	MYH10_HUMAN	MYH10	Myosin-10	VDYKADEWLMK	FALSE	FALSE	-584	-594	1	0	11	_VDYKADEWLMK_	603.405
uniprot-Homo sapiens-9606-2022-11	P35580	MYH10_HUMAN	MYH10	Myosin-10	VDYKADEWLMK	FALSE	FALSE	-584	-594	1	0	11	_VDYKADEWLM[Oxidation (M)]K_	603.405
uniprot-Homo sapiens-9606-2022-11	P35580	MYH10_HUMAN	MYH10	Myosin-10	LLKDAEALSQR	TRUE	TRUE	-1397	-1407	1	0.00136116	11	_LLKDAEALSQR_	591.562
uniprot-Homo sapiens-9606-2022-11	P35580	MYH10_HUMAN	MYH10	Myosin-10	QGLETDNKELACEVK	TRUE	TRUE	-1227	-1241	1	0	15	_QGLETDNKELAC[Carbamidomethyl (C)]EVK_	583.18
uniprot-Homo sapiens-9606-2022-11	P35580	MYH10_HUMAN	MYH10	Myosin-10	QGLETDNKELACEVK	TRUE	TRUE	-1227	-1241	1	0	15	_QGLETDNKELAC[Carbamidomethyl (C)]EVK_	583.18
uniprot-Homo sapiens-9606-2022-11	P35580	MYH10_HUMAN	MYH10	Myosin-10	SDLLLEGFNNYR	TRUE	TRUE	-297	-308	0	0.00136116	12	_SDLLLEGFNNYR_	573.762
uniprot-Homo sapiens-9606-2022-11	P35580	MYH10_HUMAN	MYH10	Myosin-10	QEEELQAKDEELLK	TRUE	TRUE	-850	-863	1	0	14	_QEEELQAKDEELLK_	505.643
uniprot-Homo sapiens-9606-2022-11	P35580	MYH10_HUMAN	MYH10	Myosin-10	AKLQELEGAVK	TRUE	TRUE	-1799	-1809	1	0.00136116	11	_AKLQELEGAVK_	496.665
uniprot-Homo sapiens-9606-2022-11	P35580	MYH10_HUMAN	MYH10	Myosin-10	IVGLDQVTGMTETAFGSAYK	TRUE	TRUE	-625	-644	0	0	20	_IVGLDQVTGM[Oxidation (M)]TETAFGSAYK_	472.226
uniprot-Homo sapiens-9606-2022-11	P35580	MYH10_HUMAN	MYH10	Myosin-10	IVGLDQVTGMTETAFGSAYK	TRUE	TRUE	-625	-644	0	0	20	_IVGLDQVTGMTETAFGSAYK_	472.226
uniprot-Homo sapiens-9606-2022-11	P35580	MYH10_HUMAN	MYH10	Myosin-10	VKPLLQVTR	FALSE	FALSE	-841	-849	1	0	9	_VKPLLQVTR_	464.075
uniprot-Homo sapiens-9606-2022-11	P35580	MYH10_HUMAN	MYH10	Myosin-10	QVASNLEK	TRUE	TRUE	-1441	-1448	0	0.000557724	8	_QVASNLEK_	420.253
uniprot-Homo sapiens-9606-2022-11	P35580	MYH10_HUMAN	MYH10	Myosin-10	ALEEALEAK	FALSE	FALSE	-1491	-1499	0	0.00299786	9	_ALEEALEAK_	406.992
uniprot-Homo sapiens-9606-2022-11	P35580	MYH10_HUMAN	MYH10	Myosin-10	GDEVMVELAENGK	TRUE	TRUE	-55	-67	0	0	13	_GDEVM[Oxidation (M)]VELAENGK_	406.836
uniprot-Homo sapiens-9606-2022-11	P35580	MYH10_HUMAN	MYH10	Myosin-10	NSLQEQQEEEEEARK	TRUE	TRUE	-1346	-1360	1	0	15	_NSLQEQQEEEEEARK_	405.772
uniprot-Homo sapiens-9606-2022-11	P35580	MYH10_HUMAN	MYH10	Myosin-10	NSLQEQQEEEEEARK	TRUE	TRUE	-1346	-1360	1	0	15	_NSLQEQQEEEEEARK_	405.772
uniprot-Homo sapiens-9606-2022-11	P35580	MYH10_HUMAN	MYH10	Myosin-10	IVFQEFR	FALSE	FALSE	-719	-725	0	0.00136116	7	_IVFQEFR_	393.399
uniprot-Homo sapiens-9606-2022-11	P35580	MYH10_HUMAN	MYH10	Myosin-10	FDQLLAEEK	FALSE	FALSE	-1453	-1461	0	0	9	_FDQLLAEEK_	391.115
uniprot-Homo sapiens-9606-2022-11	P35580	MYH10_HUMAN	MYH10	Myosin-10	HQQLLEEK	TRUE	TRUE	-882	-889	0	0.00136116	8	_HQQLLEEK_	389.934
uniprot-Homo sapiens-9606-2022-11	P35580	MYH10_HUMAN	MYH10	Myosin-10	QKLNLSSR	TRUE	TRUE	-1330	-1337	1	0.00104987	8	_QKLNLSSR_	386.535
uniprot-Homo sapiens-9606-2022-11	P35580	MYH10_HUMAN	MYH10	Myosin-10	ADMEDLMSSKDDVGK	TRUE	TRUE	-1511	-1525	1	0	15	_ADM[Oxidation (M)]EDLMSSKDDVGK_	350.037
uniprot-Homo sapiens-9606-2022-11	P35580	MYH10_HUMAN	MYH10	Myosin-10	ADMEDLMSSKDDVGK	TRUE	TRUE	-1511	-1525	1	0	15	_ADMEDLM[Oxidation (M)]SSKDDVGK_	350.037
uniprot-Homo sapiens-9606-2022-11	P35580	MYH10_HUMAN	MYH10	Myosin-10	ADMEDLMSSKDDVGK	TRUE	TRUE	-1511	-1525	1	0	15	_ADMEDLMSSKDDVGK_	350.037
uniprot-Homo sapiens-9606-2022-11	P35580	MYH10_HUMAN	MYH10	Myosin-10	ADMEDLMSSKDDVGK	TRUE	TRUE	-1511	-1525	1	0	15	_ADM[Oxidation (M)]EDLM[Oxidation (M)]SSKDDVGK_	350.037
uniprot-Homo sapiens-9606-2022-11	P35580	MYH10_HUMAN	MYH10	Myosin-10	CIIPNHEK	FALSE	FALSE	-678	-685	0	0.00136116	8	_C[Carbamidomethyl (C)]IIPNHEK_	338.754
uniprot-Homo sapiens-9606-2022-11	P35580	MYH10_HUMAN	MYH10	Myosin-10	VVSSVLQFGNISFK	TRUE	TRUE	-349	-362	0	0	14	_VVSSVLQFGNISFK_	335.93
uniprot-Homo sapiens-9606-2022-11	P35580	MYH10_HUMAN	MYH10	Myosin-10	NVHELEK	FALSE	FALSE	-1526	-1532	0	0.00526956	7	_NVHELEK_	331.027
uniprot-Homo sapiens-9606-2022-11	P35580	MYH10_HUMAN	MYH10	Myosin-10	LVQEQGSHSK	TRUE	TRUE	-553	-562	0	0	10	_LVQEQGSHSK_	314.663
uniprot-Homo sapiens-9606-2022-11	P35580	MYH10_HUMAN	MYH10	Myosin-10	MEEEILLLEDQNSK	TRUE	TRUE	-983	-996	0	0	14	_MEEEILLLEDQNSK_	279.143
uniprot-Homo sapiens-9606-2022-11	P35580	MYH10_HUMAN	MYH10	Myosin-10	MEEEILLLEDQNSK	TRUE	TRUE	-983	-996	0	0	14	_M[Oxidation (M)]EEEILLLEDQNSK_	279.143
uniprot-Homo sapiens-9606-2022-11	P35580	MYH10_HUMAN	MYH10	Myosin-10	ARDEVIK	TRUE	TRUE	-1639	-1645	1	0.00772201	7	_ARDEVIK_	277.578
uniprot-Homo sapiens-9606-2022-11	P35580	MYH10_HUMAN	MYH10	Myosin-10	IAECSSQLAEEEEKAK	TRUE	TRUE	-1008	-1023	1	0	16	_IAEC[Carbamidomethyl (C)]SSQLAEEEEKAK_	253.045
uniprot-Homo sapiens-9606-2022-11	P35580	MYH10_HUMAN	MYH10	Myosin-10	VEDMAELTCLNEASVLHNLK	FALSE	FALSE	-87	-106	0	0	20	_VEDM[Oxidation (M)]AELTC[Carbamidomethyl (C)]LNEASVLHNLK_	252.939
uniprot-Homo sapiens-9606-2022-11	P35580	MYH10_HUMAN	MYH10	Myosin-10	TTLQVDTLNAELAAER	TRUE	TRUE	-1762	-1777	0	0	16	_TTLQVDTLNAELAAER_	242.225
uniprot-Homo sapiens-9606-2022-11	P35580	MYH10_HUMAN	MYH10	Myosin-10	AGVLAHLEEER	FALSE	FALSE	-772	-782	0	0	11	_AGVLAHLEEER_	239.17
uniprot-Homo sapiens-9606-2022-11	P35580	MYH10_HUMAN	MYH10	Myosin-10	ATDKTFVEK	TRUE	TRUE	-544	-552	1	0.00299786	9	_ATDKTFVEK_	230.614
uniprot-Homo sapiens-9606-2022-11	P35580	MYH10_HUMAN	MYH10	Myosin-10	NSLQEQQEEEEEAR	TRUE	TRUE	-1346	-1359	0	0	14	_NSLQEQQEEEEEAR_	225.774
uniprot-Homo sapiens-9606-2022-11	P35580	MYH10_HUMAN	MYH10	Myosin-10	FLSNGYIPIPGQQDK	TRUE	TRUE	-309	-323	0	0.00526956	15	_FLSNGYIPIPGQQDK_	220.351
uniprot-Homo sapiens-9606-2022-11	P35580	MYH10_HUMAN	MYH10	Myosin-10	FKANLEK	TRUE	TRUE	-1218	-1224	1	0.0041511	7	_FKANLEK_	217.132
uniprot-Homo sapiens-9606-2022-11	P35580	MYH10_HUMAN	MYH10	Myosin-10	GDEVMVELAENGKK	TRUE	TRUE	-55	-68	1	0	14	_GDEVM[Oxidation (M)]VELAENGKK_	212.667
uniprot-Homo sapiens-9606-2022-11	P35580	MYH10_HUMAN	MYH10	Myosin-10	GDEVMVELAENGKK	TRUE	TRUE	-55	-68	1	0	14	_GDEVMVELAENGKK_	212.667
uniprot-Homo sapiens-9606-2022-11	P35580	MYH10_HUMAN	MYH10	Myosin-10	EIFMQVEDER	TRUE	TRUE	-1853	-1862	0	0.00136116	10	_EIFM[Oxidation (M)]QVEDER_	208.495
uniprot-Homo sapiens-9606-2022-11	P35580	MYH10_HUMAN	MYH10	Myosin-10	TGLEDPER	TRUE	TRUE	-5	-12	0	0.000557724	8	_TGLEDPER_	205.581
uniprot-Homo sapiens-9606-2022-11	P35580	MYH10_HUMAN	MYH10	Myosin-10	QEVMISDLEER	TRUE	TRUE	-1032	-1042	0	0	11	_QEVMISDLEER_	196.565
uniprot-Homo sapiens-9606-2022-11	P35580	MYH10_HUMAN	MYH10	Myosin-10	QEVMISDLEER	TRUE	TRUE	-1032	-1042	0	0	11	_QEVM[Oxidation (M)]ISDLEER_	196.565
uniprot-Homo sapiens-9606-2022-11	P35580	MYH10_HUMAN	MYH10	Myosin-10	DAEALSQR	TRUE	TRUE	-1400	-1407	0	0.00526956	8	_DAEALSQR_	196.399
uniprot-Homo sapiens-9606-2022-11	P35580	MYH10_HUMAN	MYH10	Myosin-10	NLPIYSENIIEMYR	TRUE	TRUE	-130	-143	0	0	14	_NLPIYSENIIEM[Oxidation (M)]YR_	177.898
uniprot-Homo sapiens-9606-2022-11	P35580	MYH10_HUMAN	MYH10	Myosin-10	NLPIYSENIIEMYR	TRUE	TRUE	-130	-143	0	0	14	_NLPIYSENIIEMYR_	177.898
uniprot-Homo sapiens-9606-2022-11	P35580	MYH10_HUMAN	MYH10	Myosin-10	VDDDLGTIESLEEAK	TRUE	TRUE	-1380	-1394	0	0	15	_VDDDLGTIESLEEAK_	150.69
uniprot-Homo sapiens-9606-2022-11	P35580	MYH10_HUMAN	MYH10	Myosin-10	KFDQLLAEEK	FALSE	FALSE	-1452	-1461	1	0	10	_KFDQLLAEEK_	143.771
uniprot-Homo sapiens-9606-2022-11	P35580	MYH10_HUMAN	MYH10	Myosin-10	VEGELEEMERK	TRUE	TRUE	-871	-881	1	0.000557724	11	_VEGELEEM[Oxidation (M)]ERK_	137.167
uniprot-Homo sapiens-9606-2022-11	P35580	MYH10_HUMAN	MYH10	Myosin-10	NQILQNEKK	TRUE	TRUE	-938	-946	1	0	9	_NQILQNEKK_	134.323
uniprot-Homo sapiens-9606-2022-11	P35580	MYH10_HUMAN	MYH10	Myosin-10	ELQAQIAELQEDFESEK	TRUE	TRUE	-1115	-1131	0	0.000557724	17	_ELQAQIAELQEDFESEK_	121.993
uniprot-Homo sapiens-9606-2022-11	P35580	MYH10_HUMAN	MYH10	Myosin-10	NCAAYLK	FALSE	FALSE	-822	-828	0	0.00136116	7	_NC[Carbamidomethyl (C)]AAYLK_	107.495
uniprot-Homo sapiens-9606-2022-11	P35580	MYH10_HUMAN	MYH10	Myosin-10	DAASLESQLQDTQELLQEETR	TRUE	TRUE	-1309	-1329	0	0.00136116	21	_DAASLESQLQDTQELLQEETR_	87.9825
uniprot-Homo sapiens-9606-2022-11	P35580	MYH10_HUMAN	MYH10	Myosin-10	EDQSILCTGESGAGKTENTK	FALSE	FALSE	-170	-189	1	0.000557724	20	_EDQSILC[Carbamidomethyl (C)]TGESGAGKTENTK_	72.5132
uniprot-Homo sapiens-9606-2022-11	P35580	MYH10_HUMAN	MYH10	Myosin-10	MNPPKFSK	FALSE	FALSE	-79	-86	1	0.00834598	8	_MNPPKFSK_	70.658
uniprot-Homo sapiens-9606-2022-11	P35580	MYH10_HUMAN	MYH10	Myosin-10	TQLEELEDELQATEDAK	FALSE	FALSE	-1546	-1562	0	0.000557724	17	_TQLEELEDELQATEDAK_	67.0541
uniprot-Homo sapiens-9606-2022-11	P35580	MYH10_HUMAN	MYH10	Myosin-10	GDDETLHK	TRUE	TRUE	-1099	-1106	0	0.00104987	8	_GDDETLHK_	51.164
uniprot-Homo sapiens-9606-2022-11	P35580	MYH10_HUMAN	MYH10	Myosin-10	DRAEAEAR	FALSE	FALSE	-1472	-1479	1	0.00601444	8	_DRAEAEAR_	46.6638
uniprot-Homo sapiens-9606-2022-11	P35580	MYH10_HUMAN	MYH10	Myosin-10	QVASNLEKK	TRUE	TRUE	-1441	-1449	1	0.00834598	9	_QVASNLEKK_	39.799
uniprot-Homo sapiens-9606-2022-11	P35580	MYH10_HUMAN	MYH10	Myosin-10	NQILQNEK	TRUE	TRUE	-938	-945	0	0.00136116	8	_NQILQNEK_	0
uniprot-Homo sapiens-9606-2022-11	P35580	MYH10_HUMAN	MYH10	Myosin-10	TELEDTLDTTAAQQELR	TRUE	TRUE	-1153	-1169	0	0	17	_TELEDTLDTTAAQQELR_	0
uniprot-Homo sapiens-9606-2022-11	P62269	RS18_HUMAN	RPS18	40S ribosomal protein S18	YSQVLANGLDNK	TRUE	TRUE	-95	-106	0	0	12	_YSQVLANGLDNK_	2217.31
uniprot-Homo sapiens-9606-2022-11	P62269	RS18_HUMAN	RPS18	40S ribosomal protein S18	VLNTNIDGRR	TRUE	TRUE	-15	-24	1	0.000557724	10	_VLNTNIDGRR_	1770.01
uniprot-Homo sapiens-9606-2022-11	P62269	RS18_HUMAN	RPS18	40S ribosomal protein S18	LREDLER	TRUE	TRUE	-107	-113	1	0.00136116	7	_LREDLER_	1709.29
uniprot-Homo sapiens-9606-2022-11	P62269	RS18_HUMAN	RPS18	40S ribosomal protein S18	VLNTNIDGR	TRUE	TRUE	-15	-23	0	0	9	_VLNTNIDGR_	1680.66
uniprot-Homo sapiens-9606-2022-11	P62269	RS18_HUMAN	RPS18	40S ribosomal protein S18	VITIMQNPR	TRUE	TRUE	-67	-75	0	0.000557724	9	_VITIM[Oxidation (M)]QNPR_	1186.64
uniprot-Homo sapiens-9606-2022-11	P62269	RS18_HUMAN	RPS18	40S ribosomal protein S18	VITIMQNPR	TRUE	TRUE	-67	-75	0	0.000557724	9	_VITIMQNPR_	1186.64
uniprot-Homo sapiens-9606-2022-11	P62269	RS18_HUMAN	RPS18	40S ribosomal protein S18	YAHVVLR	TRUE	TRUE	-40	-46	0	0.000557724	7	_YAHVVLR_	1102.62
uniprot-Homo sapiens-9606-2022-11	P62269	RS18_HUMAN	RPS18	40S ribosomal protein S18	RAGELTEDEVER	TRUE	TRUE	-55	-66	1	0.00339847	12	_RAGELTEDEVER_	968.206
uniprot-Homo sapiens-9606-2022-11	P62269	RS18_HUMAN	RPS18	40S ribosomal protein S18	ADIDLTKR	TRUE	TRUE	-48	-55	1	0.00136116	8	_ADIDLTKR_	797.369
uniprot-Homo sapiens-9606-2022-11	P62269	RS18_HUMAN	RPS18	40S ribosomal protein S18	IAFAITAIK	TRUE	TRUE	-26	-34	0	0.0070285	9	_IAFAITAIK_	485.943
uniprot-Homo sapiens-9606-2022-11	P62269	RS18_HUMAN	RPS18	40S ribosomal protein S18	KADIDLTK	TRUE	TRUE	-47	-54	1	0.00176445	8	_KADIDLTK_	450.904
uniprot-Homo sapiens-9606-2022-11	P62269	RS18_HUMAN	RPS18	40S ribosomal protein S18	IPDWFLNR	TRUE	TRUE	-79	-86	0	0.00526956	8	_IPDWFLNR_	337.065
uniprot-Homo sapiens-9606-2022-11	P47755	CAZA2_HUMAN	CAPZA2	F-actin-capping protein subunit alpha-2	LLLNNDNLLR	FALSE	FALSE	-38	-47	0	0.000557724	10	_LLLNNDNLLR_	1795.21
uniprot-Homo sapiens-9606-2022-11	P47755	CAZA2_HUMAN	CAPZA2	F-actin-capping protein subunit alpha-2	DIQDSLTVSNEVQTAK	TRUE	TRUE	-211	-226	0	0	16	_DIQDSLTVSNEVQTAK_	177.131
uniprot-Homo sapiens-9606-2022-11	P47755	CAZA2_HUMAN	CAPZA2	F-actin-capping protein subunit alpha-2	ADLEEQLSDEEK	TRUE	TRUE	-2	-13	0	0	12	_[Acetyl (Protein N-term)]ADLEEQLSDEEK_	142.237
uniprot-Homo sapiens-9606-2022-11	P47755	CAZA2_HUMAN	CAPZA2	F-actin-capping protein subunit alpha-2	RQLPVTR	FALSE	FALSE	-260	-266	1	0.00104987	7	_RQLPVTR_	98.8457
uniprot-Homo sapiens-9606-2022-11	P47755	CAZA2_HUMAN	CAPZA2	F-actin-capping protein subunit alpha-2	FTITPSTTQVVGILK	TRUE	TRUE	-179	-193	0	0.00804598	15	_FTITPSTTQVVGILK_	83.8343
uniprot-Homo sapiens-9606-2022-11	P13645	K1C10_HUMAN	KRT10	Keratin, type I cytoskeletal 10	GSLGGGFSSGGFSGGSFSR	TRUE	TRUE	-41	-59	0	0	19	_GSLGGGFSSGGFSGGSFSR_	10795.6
uniprot-Homo sapiens-9606-2022-11	P13645	K1C10_HUMAN	KRT10	Keratin, type I cytoskeletal 10	QSVEADINGLRR	FALSE	FALSE	-246	-257	1	0.000557724	12	_QSVEADINGLRR_	10472.4
uniprot-Homo sapiens-9606-2022-11	P13645	K1C10_HUMAN	KRT10	Keratin, type I cytoskeletal 10	VLDELTLTK	TRUE	TRUE	-258	-266	0	0.000557724	9	_VLDELTLTK_	7424.19
uniprot-Homo sapiens-9606-2022-11	P13645	K1C10_HUMAN	KRT10	Keratin, type I cytoskeletal 10	SEITELRR	TRUE	TRUE	-363	-370	1	0.000557724	8	_SEITELRR_	6641.69
uniprot-Homo sapiens-9606-2022-11	P13645	K1C10_HUMAN	KRT10	Keratin, type I cytoskeletal 10	ALEESNYELEGK	TRUE	TRUE	-166	-177	0	0	12	_ALEESNYELEGK_	5069.6
uniprot-Homo sapiens-9606-2022-11	P13645	K1C10_HUMAN	KRT10	Keratin, type I cytoskeletal 10	LENEIQTYR	TRUE	TRUE	-442	-450	0	0.000557724	9	_LENEIQTYR_	5068.79
uniprot-Homo sapiens-9606-2022-11	P13645	K1C10_HUMAN	KRT10	Keratin, type I cytoskeletal 10	QSLEASLAETEGR	TRUE	TRUE	-387	-399	0	0	13	_QSLEASLAETEGR_	4357.02
uniprot-Homo sapiens-9606-2022-11	P13645	K1C10_HUMAN	KRT10	Keratin, type I cytoskeletal 10	SGGGGGGGGCGGGGGVSSLR	TRUE	TRUE	-16	-35	0	0	20	_SGGGGGGGGC[Carbamidomethyl (C)]GGGGGVSSLR_	3470.42
uniprot-Homo sapiens-9606-2022-11	P13645	K1C10_HUMAN	KRT10	Keratin, type I cytoskeletal 10	SLLEGEGSSGGGGR	TRUE	TRUE	-451	-464	0	0.000557724	14	_SLLEGEGSSGGGGR_	2908.66
uniprot-Homo sapiens-9606-2022-11	P13645	K1C10_HUMAN	KRT10	Keratin, type I cytoskeletal 10	QSVEADINGLR	FALSE	FALSE	-246	-256	0	0	11	_QSVEADINGLR_	2214.54
uniprot-Homo sapiens-9606-2022-11	P13645	K1C10_HUMAN	KRT10	Keratin, type I cytoskeletal 10	RVLDELTLTK	TRUE	TRUE	-257	-266	1	0.00136116	10	_RVLDELTLTK_	1685.53
uniprot-Homo sapiens-9606-2022-11	P13645	K1C10_HUMAN	KRT10	Keratin, type I cytoskeletal 10	IKEWYEK	TRUE	TRUE	-178	-184	1	0.00176445	7	_IKEWYEK_	1398.77
uniprot-Homo sapiens-9606-2022-11	P13645	K1C10_HUMAN	KRT10	Keratin, type I cytoskeletal 10	DAEAWFNEK	FALSE	FALSE	-335	-343	0	0.000557724	9	_DAEAWFNEK_	1393.19
uniprot-Homo sapiens-9606-2022-11	P13645	K1C10_HUMAN	KRT10	Keratin, type I cytoskeletal 10	IRLENEIQTYR	TRUE	TRUE	-440	-450	1	0.00299786	11	_IRLENEIQTYR_	1293.16
uniprot-Homo sapiens-9606-2022-11	P13645	K1C10_HUMAN	KRT10	Keratin, type I cytoskeletal 10	LKYENEVALR	TRUE	TRUE	-236	-245	1	0	10	_LKYENEVALR_	1266.55
uniprot-Homo sapiens-9606-2022-11	P13645	K1C10_HUMAN	KRT10	Keratin, type I cytoskeletal 10	SQYEQLAEQNRK	TRUE	TRUE	-323	-334	1	0	12	_SQYEQLAEQNRK_	717.815
uniprot-Homo sapiens-9606-2022-11	P13645	K1C10_HUMAN	KRT10	Keratin, type I cytoskeletal 10	SQYEQLAEQNRK	TRUE	TRUE	-323	-334	1	0	12	_SQYEQLAEQNRK_	717.815
uniprot-Homo sapiens-9606-2022-11	P13645	K1C10_HUMAN	KRT10	Keratin, type I cytoskeletal 10	KDAEAWFNEK	FALSE	FALSE	-334	-343	1	0.00339847	10	_KDAEAWFNEK_	588.357
uniprot-Homo sapiens-9606-2022-11	P13645	K1C10_HUMAN	KRT10	Keratin, type I cytoskeletal 10	YENEVALR	TRUE	TRUE	-238	-245	0	0	8	_YENEVALR_	500.302
uniprot-Homo sapiens-9606-2022-11	P13645	K1C10_HUMAN	KRT10	Keratin, type I cytoskeletal 10	ELTTEIDNNIEQISSYK	TRUE	TRUE	-346	-362	0	0	17	_ELTTEIDNNIEQISSYK_	309.238
uniprot-Homo sapiens-9606-2022-11	P13645	K1C10_HUMAN	KRT10	Keratin, type I cytoskeletal 10	GSSGGGCFGGSSGGYGGLGGFGGGSFR	TRUE	TRUE	-60	-86	0	0.00136116	27	_GSSGGGC[Carbamidomethyl (C)]FGGSSGGYGGLGGFGGGSFR_	300.563
uniprot-Homo sapiens-9606-2022-11	P13645	K1C10_HUMAN	KRT10	Keratin, type I cytoskeletal 10	ADLEMQIESLTEELAYLK	TRUE	TRUE	-267	-284	0	0	18	_ADLEM[Oxidation (M)]QIESLTEELAYLK_	178.631
uniprot-Homo sapiens-9606-2022-11	P13645	K1C10_HUMAN	KRT10	Keratin, type I cytoskeletal 10	NVSTGDVNVEMNAAPGVDLTQLLNNMR	TRUE	TRUE	-296	-322	0	0.000557724	27	_NVSTGDVNVEM[Oxidation (M)]NAAPGVDLTQLLNNM[Oxidation (M)]R_	150.597
uniprot-Homo sapiens-9606-2022-11	P13645	K1C10_HUMAN	KRT10	Keratin, type I cytoskeletal 10	NVSTGDVNVEMNAAPGVDLTQLLNNMR	TRUE	TRUE	-296	-322	0	0.000557724	27	_NVSTGDVNVEM[Oxidation (M)]NAAPGVDLTQLLNNMR_	150.597
uniprot-Homo sapiens-9606-2022-11	P13645	K1C10_HUMAN	KRT10	Keratin, type I cytoskeletal 10	ADLEMQIESLTEELAYLKK	TRUE	TRUE	-267	-285	1	0.000557724	19	_ADLEM[Oxidation (M)]QIESLTEELAYLKK_	128.869
uniprot-Homo sapiens-9606-2022-11	P13645	K1C10_HUMAN	KRT10	Keratin, type I cytoskeletal 10	NVQALEIELQSQLALK	TRUE	TRUE	-371	-386	0	0.000557724	16	_NVQALEIELQSQLALK_	125.823
uniprot-Homo sapiens-9606-2022-11	P13645	K1C10_HUMAN	KRT10	Keratin, type I cytoskeletal 10	SQYEQLAEQNR	TRUE	TRUE	-323	-333	0	0	11	_SQYEQLAEQNR_	64.2668
uniprot-Homo sapiens-9606-2022-11	P13645	K1C10_HUMAN	KRT10	Keratin, type I cytoskeletal 10	AETECQNTEYQQLLDIK	TRUE	TRUE	-423	-439	0	0	17	_AETEC[Carbamidomethyl (C)]QNTEYQQLLDIK_	55.3693
uniprot-Homo sapiens-9606-2022-11	P08238	HS90B_HUMAN	HSP90AB1	Heat shock protein HSP 90-beta	ADLINNLGTIAK	FALSE	FALSE	-96	-107	0	0	12	_ADLINNLGTIAK_	2953.45
uniprot-Homo sapiens-9606-2022-11	P08238	HS90B_HUMAN	HSP90AB1	Heat shock protein HSP 90-beta	IDIIPNPQER	FALSE	FALSE	-73	-82	0	0	10	_IDIIPNPQER_	1776.8
uniprot-Homo sapiens-9606-2022-11	P08238	HS90B_HUMAN	HSP90AB1	Heat shock protein HSP 90-beta	ELISNASDALDK	FALSE	FALSE	-42	-53	0	0	12	_ELISNASDALDK_	1683.46
uniprot-Homo sapiens-9606-2022-11	P08238	HS90B_HUMAN	HSP90AB1	Heat shock protein HSP 90-beta	SIYYITGESK	FALSE	FALSE	-482	-491	0	0	10	_SIYYITGESK_	1079.33
uniprot-Homo sapiens-9606-2022-11	P08238	HS90B_HUMAN	HSP90AB1	Heat shock protein HSP 90-beta	YESLTDPSKLDSGK	FALSE	FALSE	-56	-69	1	0.000557724	14	_YESLTDPSKLDSGK_	613.277
uniprot-Homo sapiens-9606-2022-11	P08238	HS90B_HUMAN	HSP90AB1	Heat shock protein HSP 90-beta	EDQTEYLEER	FALSE	FALSE	-187	-196	0	0	10	_EDQTEYLEER_	512.627
uniprot-Homo sapiens-9606-2022-11	P08238	HS90B_HUMAN	HSP90AB1	Heat shock protein HSP 90-beta	LGIHEDSTNR	TRUE	TRUE	-439	-448	0	0.000557724	10	_LGIHEDSTNR_	494.191
uniprot-Homo sapiens-9606-2022-11	P08238	HS90B_HUMAN	HSP90AB1	Heat shock protein HSP 90-beta	LGIHEDSTNR	TRUE	TRUE	-439	-448	0	0.000557724	10	_LGIHEDSTNR_	494.191
uniprot-Homo sapiens-9606-2022-11	P08238	HS90B_HUMAN	HSP90AB1	Heat shock protein HSP 90-beta	YESLTDPSK	FALSE	FALSE	-56	-64	0	0.000557724	9	_YESLTDPSK_	317.63
uniprot-Homo sapiens-9606-2022-11	P08238	HS90B_HUMAN	HSP90AB1	Heat shock protein HSP 90-beta	YIDQEELNK	FALSE	FALSE	-276	-284	0	0.00104987	9	_YIDQEELNK_	243.882
uniprot-Homo sapiens-9606-2022-11	P08238	HS90B_HUMAN	HSP90AB1	Heat shock protein HSP 90-beta	DNSTMGYMMAK	FALSE	FALSE	-613	-623	0	0	11	_DNSTM[Oxidation (M)]GYMMAK_	220.414
uniprot-Homo sapiens-9606-2022-11	P08238	HS90B_HUMAN	HSP90AB1	Heat shock protein HSP 90-beta	DNSTMGYMMAK	FALSE	FALSE	-613	-623	0	0	11	_DNSTMGYMMAK_	220.414
uniprot-Homo sapiens-9606-2022-11	P08238	HS90B_HUMAN	HSP90AB1	Heat shock protein HSP 90-beta	EKYIDQEELNK	FALSE	FALSE	-274	-284	1	0	11	_EKYIDQEELNK_	181.273
uniprot-Homo sapiens-9606-2022-11	P08238	HS90B_HUMAN	HSP90AB1	Heat shock protein HSP 90-beta	NPDDITQEEYGEFYK	TRUE	TRUE	-292	-306	0	0	15	_NPDDITQEEYGEFYK_	166.76
uniprot-Homo sapiens-9606-2022-11	P08238	HS90B_HUMAN	HSP90AB1	Heat shock protein HSP 90-beta	APFDLFENK	FALSE	FALSE	-339	-347	0	0	9	_APFDLFENK_	121.78
uniprot-Homo sapiens-9606-2022-11	Q96P63	SPB12_HUMAN	SERPINB12	Serpin B12	IGFIEEVK	TRUE	TRUE	-232	-239	0	0.00907372	8	_IGFIEEVK_	405.698
uniprot-Homo sapiens-9606-2022-11	Q96P63	SPB12_HUMAN	SERPINB12	Serpin B12	TQTILFYGR	TRUE	TRUE	-393	-401	0	0	9	_TQTILFYGR_	299.979
uniprot-Homo sapiens-9606-2022-11	Q96P63	SPB12_HUMAN	SERPINB12	Serpin B12	ADLTGISPSPNLYLSK	TRUE	TRUE	-328	-343	0	0.000557724	16	_ADLTGISPSPNLYLSK_	290.314
uniprot-Homo sapiens-9606-2022-11	Q9UNF0	PACN2_HUMAN	PACSIN2	Protein kinase C and casein kinase substrate in neurons protein 2	ADPSLNPEQLK	TRUE	TRUE	-178	-188	0	0	11	_ADPSLNPEQLK_	534.353
uniprot-Homo sapiens-9606-2022-11	Q9UNF0	PACN2_HUMAN	PACSIN2	Protein kinase C and casein kinase substrate in neurons protein 2	AYAQQLTEWAR	TRUE	TRUE	-54	-64	0	0	11	_AYAQQLTEWAR_	473.805
uniprot-Homo sapiens-9606-2022-11	Q9UNF0	PACN2_HUMAN	PACSIN2	Protein kinase C and casein kinase substrate in neurons protein 2	ADPSLNPEQLKK	TRUE	TRUE	-178	-189	1	0	12	_ADPSLNPEQLKK_	304.468
uniprot-Homo sapiens-9606-2022-11	Q9H4M9;Q9NZN3	EHD1_HUMAN;EHD3_HUMAN	EHD1;EHD3	EH domain-containing protein 1;EH domain-containing protein 3	ADQIETQQLMR	FALSE	TRUE	(221);(221)	(231);(231)	0	0	11	_ADQIETQQLM[Oxidation (M)]R_	199.053
uniprot-Homo sapiens-9606-2022-11	Q9H4M9;Q9NZN3	EHD1_HUMAN;EHD3_HUMAN	EHD1;EHD3	EH domain-containing protein 1;EH domain-containing protein 3	LNDLIKR	FALSE	FALSE	(294);(294)	(300);(300)	1	0.00870553	7	_LNDLIKR_	21.6548
uniprot-Homo sapiens-9606-2022-11	P08582	TRFM_HUMAN	MELTF	Melanotransferrin	ADTDGGLIFR	TRUE	TRUE	-285	-294	0	0.00136116	10	_ADTDGGLIFR_	124.217
uniprot-Homo sapiens-9606-2022-11	P02538	K2C6A_HUMAN	KRT6A	Keratin, type II cytoskeletal 6A	WTLLQEQGTK	FALSE	FALSE	-195	-204	0	0.00136116	10	_WTLLQEQGTK_	9257.85
uniprot-Homo sapiens-9606-2022-11	P02538	K2C6A_HUMAN	KRT6A	Keratin, type II cytoskeletal 6A	TAAENEFVTLKK	FALSE	FALSE	-261	-272	1	0	12	_TAAENEFVTLKK_	6308.5
uniprot-Homo sapiens-9606-2022-11	P02538	K2C6A_HUMAN	KRT6A	Keratin, type II cytoskeletal 6A	AQYEEIAQR	FALSE	FALSE	-339	-347	0	0	9	_AQYEEIAQR_	5562.38
uniprot-Homo sapiens-9606-2022-11	P02538	K2C6A_HUMAN	KRT6A	Keratin, type II cytoskeletal 6A	GRLDSELR	FALSE	FALSE	-233	-240	1	0.00136116	8	_GRLDSELR_	3133.69
uniprot-Homo sapiens-9606-2022-11	P02538	K2C6A_HUMAN	KRT6A	Keratin, type II cytoskeletal 6A	ISIGGGSCAISGGYGSR	FALSE	FALSE	-70	-86	0	0	17	_ISIGGGSC[Carbamidomethyl (C)]AISGGYGSR_	2246.9
uniprot-Homo sapiens-9606-2022-11	P02538	K2C6A_HUMAN	KRT6A	Keratin, type II cytoskeletal 6A	TAAENEFVTLK	FALSE	FALSE	-261	-271	0	0	11	_TAAENEFVTLK_	2209.72
uniprot-Homo sapiens-9606-2022-11	P02538	K2C6A_HUMAN	KRT6A	Keratin, type II cytoskeletal 6A	KLLEGEECR	FALSE	FALSE	-467	-475	1	0.000557724	9	_KLLEGEEC[Carbamidomethyl (C)]R_	1923.42
uniprot-Homo sapiens-9606-2022-11	P02538	K2C6A_HUMAN	KRT6A	Keratin, type II cytoskeletal 6A	SGFSSVSVSR	TRUE	TRUE	-31	-40	0	0.00136116	10	_SGFSSVSVSR_	1866.04
uniprot-Homo sapiens-9606-2022-11	P02538	K2C6A_HUMAN	KRT6A	Keratin, type II cytoskeletal 6A	GSGGLGGACGGAGFGSR	FALSE	FALSE	-43	-59	0	0	17	_GSGGLGGAC[Carbamidomethyl (C)]GGAGFGSR_	1769.64
uniprot-Homo sapiens-9606-2022-11	P02538	K2C6A_HUMAN	KRT6A	Keratin, type II cytoskeletal 6A	AIGGGLSSVGGGSSTIK	FALSE	FALSE	-534	-550	0	0	17	_AIGGGLSSVGGGSSTIK_	1523.94
uniprot-Homo sapiens-9606-2022-11	P02538	K2C6A_HUMAN	KRT6A	Keratin, type II cytoskeletal 6A	NKYEDEINK	FALSE	FALSE	-251	-259	1	0.000557724	9	_NKYEDEINK_	1429.99
uniprot-Homo sapiens-9606-2022-11	P02538	K2C6A_HUMAN	KRT6A	Keratin, type II cytoskeletal 6A	QEIAEINR	FALSE	FALSE	-379	-386	0	0.00136116	8	_QEIAEINR_	1122.55
uniprot-Homo sapiens-9606-2022-11	P02538	K2C6A_HUMAN	KRT6A	Keratin, type II cytoskeletal 6A	AEAESWYQTK	FALSE	FALSE	-350	-359	0	0	10	_AEAESWYQTK_	1091.66
uniprot-Homo sapiens-9606-2022-11	P02538	K2C6A_HUMAN	KRT6A	Keratin, type II cytoskeletal 6A	SLYGLGGSKR	FALSE	FALSE	-60	-69	1	0	10	_SLYGLGGSKR_	1031.34
uniprot-Homo sapiens-9606-2022-11	P02538	K2C6A_HUMAN	KRT6A	Keratin, type II cytoskeletal 6A	YEELQVTAGR	FALSE	FALSE	-360	-369	0	0	10	_YEELQVTAGR_	938.844
uniprot-Homo sapiens-9606-2022-11	P02538	K2C6A_HUMAN	KRT6A	Keratin, type II cytoskeletal 6A	NLDLDSIIAEVK	FALSE	FALSE	-327	-338	0	0	12	_NLDLDSIIAEVK_	791.51
uniprot-Homo sapiens-9606-2022-11	P02538	K2C6A_HUMAN	KRT6A	Keratin, type II cytoskeletal 6A	FASFIDKVR	FALSE	FALSE	-174	-182	1	0	9	_FASFIDKVR_	696.55
uniprot-Homo sapiens-9606-2022-11	P02538	K2C6A_HUMAN	KRT6A	Keratin, type II cytoskeletal 6A	NTKQEIAEINR	FALSE	FALSE	-376	-386	1	0.000557724	11	_NTKQEIAEINR_	661.446
uniprot-Homo sapiens-9606-2022-11	P02538	K2C6A_HUMAN	KRT6A	Keratin, type II cytoskeletal 6A	ADTLTDEINFLR	FALSE	FALSE	-288	-299	0	0.00176445	12	_ADTLTDEINFLR_	649.37
uniprot-Homo sapiens-9606-2022-11	P02538	K2C6A_HUMAN	KRT6A	Keratin, type II cytoskeletal 6A	QLDSIVGER	FALSE	FALSE	-224	-232	0	0	9	_QLDSIVGER_	569.699
uniprot-Homo sapiens-9606-2022-11	P02538	K2C6A_HUMAN	KRT6A	Keratin, type II cytoskeletal 6A	NKYEDEINKR	FALSE	FALSE	-251	-260	2	0	10	_NKYEDEINKR_	534.559
uniprot-Homo sapiens-9606-2022-11	P02538	K2C6A_HUMAN	KRT6A	Keratin, type II cytoskeletal 6A	NKYEDEINKR	FALSE	FALSE	-251	-260	2	0	10	_NKYEDEINKR_	534.559
uniprot-Homo sapiens-9606-2022-11	P02538	K2C6A_HUMAN	KRT6A	Keratin, type II cytoskeletal 6A	LLEGEECR	FALSE	FALSE	-468	-475	0	0	8	_LLEGEEC[Carbamidomethyl (C)]R_	467.741
uniprot-Homo sapiens-9606-2022-11	P02538	K2C6A_HUMAN	KRT6A	Keratin, type II cytoskeletal 6A	YEDEINKR	FALSE	FALSE	-253	-260	1	0	8	_YEDEINKR_	416.985
uniprot-Homo sapiens-9606-2022-11	P02538	K2C6A_HUMAN	KRT6A	Keratin, type II cytoskeletal 6A	FASFIDK	FALSE	FALSE	-174	-180	0	0.00299786	7	_FASFIDK_	325.176
uniprot-Homo sapiens-9606-2022-11	P02538	K2C6A_HUMAN	KRT6A	Keratin, type II cytoskeletal 6A	LEGLEDALQK	FALSE	FALSE	-427	-436	0	0.00377675	10	_LEGLEDALQK_	285.733
uniprot-Homo sapiens-9606-2022-11	P02538	K2C6A_HUMAN	KRT6A	Keratin, type II cytoskeletal 6A	KDVDAAYMNK	FALSE	FALSE	-272	-281	1	0.00136116	10	_KDVDAAYMNK_	247.739
uniprot-Homo sapiens-9606-2022-11	P02538	K2C6A_HUMAN	KRT6A	Keratin, type II cytoskeletal 6A	EYQELMNVK	FALSE	FALSE	-447	-455	0	0	9	_EYQELMNVK_	180.352
uniprot-Homo sapiens-9606-2022-11	P02538	K2C6A_HUMAN	KRT6A	Keratin, type II cytoskeletal 6A	LALDVEIATYR	FALSE	FALSE	-456	-466	0	0.00526956	11	_LALDVEIATYR_	146.69
uniprot-Homo sapiens-9606-2022-11	P02538	K2C6A_HUMAN	KRT6A	Keratin, type II cytoskeletal 6A	GMQDLVEDFK	TRUE	TRUE	-241	-250	0	0	10	_GM[Oxidation (M)]QDLVEDFK_	142.869
uniprot-Homo sapiens-9606-2022-11	P02538	K2C6A_HUMAN	KRT6A	Keratin, type II cytoskeletal 6A	GMQDLVEDFK	TRUE	TRUE	-241	-250	0	0	10	_GMQDLVEDFK_	142.869
uniprot-Homo sapiens-9606-2022-11	P02538	K2C6A_HUMAN	KRT6A	Keratin, type II cytoskeletal 6A	DVDAAYMNKVELQAK	FALSE	FALSE	-273	-287	1	0	15	_DVDAAYMNKVELQAK_	125.788
uniprot-Homo sapiens-9606-2022-11	P02538	K2C6A_HUMAN	KRT6A	Keratin, type II cytoskeletal 6A	ASTSTTIRSHSSSR	FALSE	FALSE	-2	-15	1	0	14	_[Acetyl (Protein N-term)]ASTSTTIRSHSSSR_	38.2171
uniprot-Homo sapiens-9606-2022-11	P04264	K2C1_HUMAN	KRT1	Keratin, type II cytoskeletal 1	TNAENEFVTIK	TRUE	TRUE	-278	-288	0	0	11	_TNAENEFVTIK_	8858.91
uniprot-Homo sapiens-9606-2022-11	P04264	K2C1_HUMAN	KRT1	Keratin, type II cytoskeletal 1	SLNNQFASFIDK	TRUE	TRUE	-186	-197	0	0	12	_SLNNQFASFIDK_	7485.72
uniprot-Homo sapiens-9606-2022-11	P04264	K2C1_HUMAN	KRT1	Keratin, type II cytoskeletal 1	FSSCGGGGGSFGAGGGFGSR	TRUE	TRUE	-46	-65	0	0	20	_FSSC[Carbamidomethyl (C)]GGGGGSFGAGGGFGSR_	5765.79
uniprot-Homo sapiens-9606-2022-11	P04264	K2C1_HUMAN	KRT1	Keratin, type II cytoskeletal 1	NMQDMVEDYR	TRUE	TRUE	-258	-267	0	0	10	_NMQDM[Oxidation (M)]VEDYR_	5570.97
uniprot-Homo sapiens-9606-2022-11	P04264	K2C1_HUMAN	KRT1	Keratin, type II cytoskeletal 1	NMQDMVEDYR	TRUE	TRUE	-258	-267	0	0	10	_NM[Oxidation (M)]QDM[Oxidation (M)]VEDYR_	5570.97
uniprot-Homo sapiens-9606-2022-11	P04264	K2C1_HUMAN	KRT1	Keratin, type II cytoskeletal 1	NMQDMVEDYR	TRUE	TRUE	-258	-267	0	0	10	_NM[Oxidation (M)]QDMVEDYR_	5570.97
uniprot-Homo sapiens-9606-2022-11	P04264	K2C1_HUMAN	KRT1	Keratin, type II cytoskeletal 1	NMQDMVEDYR	TRUE	TRUE	-258	-267	0	0	10	_NMQDMVEDYR_	5570.97
uniprot-Homo sapiens-9606-2022-11	P04264	K2C1_HUMAN	KRT1	Keratin, type II cytoskeletal 1	NMQDMVEDYR	TRUE	TRUE	-258	-267	0	0	10	_NMQDMVEDYR_	5570.97
uniprot-Homo sapiens-9606-2022-11	P04264	K2C1_HUMAN	KRT1	Keratin, type II cytoskeletal 1	GGGGGGYGSGGSSYGSGGGSYGSGGGGGGGR	TRUE	TRUE	-519	-549	0	0	31	_GGGGGGYGSGGSSYGSGGGSYGSGGGGGGGR_	3826.35
uniprot-Homo sapiens-9606-2022-11	P04264	K2C1_HUMAN	KRT1	Keratin, type II cytoskeletal 1	GGGGGGYGSGGSSYGSGGGSYGSGGGGGGGR	TRUE	TRUE	-519	-549	0	0	31	_GGGGGGYGSGGSSYGSGGGSYGSGGGGGGGR_	3826.35
uniprot-Homo sapiens-9606-2022-11	P04264	K2C1_HUMAN	KRT1	Keratin, type II cytoskeletal 1	LRSEIDNVK	TRUE	TRUE	-408	-416	1	0.000557724	9	_LRSEIDNVK_	2742.03
uniprot-Homo sapiens-9606-2022-11	P04264	K2C1_HUMAN	KRT1	Keratin, type II cytoskeletal 1	GSGGGSSGGSIGGR	TRUE	TRUE	-603	-616	0	0	14	_GSGGGSSGGSIGGR_	2331.09
uniprot-Homo sapiens-9606-2022-11	P04264	K2C1_HUMAN	KRT1	Keratin, type II cytoskeletal 1	LRSEIDNVKK	TRUE	TRUE	-408	-417	2	0.000557724	10	_LRSEIDNVKK_	2206.22
uniprot-Homo sapiens-9606-2022-11	P04264	K2C1_HUMAN	KRT1	Keratin, type II cytoskeletal 1	LRSEIDNVKK	TRUE	TRUE	-408	-417	2	0.000557724	10	_LRSEIDNVKK_	2206.22
uniprot-Homo sapiens-9606-2022-11	P04264	K2C1_HUMAN	KRT1	Keratin, type II cytoskeletal 1	SKAEAESLYQSK	TRUE	TRUE	-365	-376	1	0	12	_SKAEAESLYQSK_	1874.34
uniprot-Homo sapiens-9606-2022-11	P04264	K2C1_HUMAN	KRT1	Keratin, type II cytoskeletal 1	SKAEAESLYQSK	TRUE	TRUE	-365	-376	1	0	12	_SKAEAESLYQSK_	1874.34
uniprot-Homo sapiens-9606-2022-11	P04264	K2C1_HUMAN	KRT1	Keratin, type II cytoskeletal 1	DVDGAYMTK	TRUE	TRUE	-290	-298	0	0.000557724	9	_DVDGAYM[Oxidation (M)]TK_	1851.62
uniprot-Homo sapiens-9606-2022-11	P04264	K2C1_HUMAN	KRT1	Keratin, type II cytoskeletal 1	DVDGAYMTK	TRUE	TRUE	-290	-298	0	0.000557724	9	_DVDGAYMTK_	1851.62
uniprot-Homo sapiens-9606-2022-11	P04264	K2C1_HUMAN	KRT1	Keratin, type II cytoskeletal 1	DYQELMNTK	TRUE	TRUE	-464	-472	0	0	9	_DYQELM[Oxidation (M)]NTK_	1829.61
uniprot-Homo sapiens-9606-2022-11	P04264	K2C1_HUMAN	KRT1	Keratin, type II cytoskeletal 1	DYQELMNTK	TRUE	TRUE	-464	-472	0	0	9	_DYQELMNTK_	1829.61
uniprot-Homo sapiens-9606-2022-11	P04264	K2C1_HUMAN	KRT1	Keratin, type II cytoskeletal 1	SLDLDSIIAEVK	TRUE	TRUE	-344	-355	0	0	12	_SLDLDSIIAEVK_	1624.01
uniprot-Homo sapiens-9606-2022-11	P04264	K2C1_HUMAN	KRT1	Keratin, type II cytoskeletal 1	AEAESLYQSK	TRUE	TRUE	-367	-376	0	0	10	_AEAESLYQSK_	987.905
uniprot-Homo sapiens-9606-2022-11	P04264	K2C1_HUMAN	KRT1	Keratin, type II cytoskeletal 1	WELLQQVDTSTR	TRUE	TRUE	-212	-223	0	0	12	_WELLQQVDTSTR_	722.314
uniprot-Homo sapiens-9606-2022-11	P04264	K2C1_HUMAN	KRT1	Keratin, type II cytoskeletal 1	KDVDGAYMTK	TRUE	TRUE	-289	-298	1	0.000557724	10	_KDVDGAYMTK_	682.07
uniprot-Homo sapiens-9606-2022-11	P04264	K2C1_HUMAN	KRT1	Keratin, type II cytoskeletal 1	KDVDGAYMTK	TRUE	TRUE	-289	-298	1	0.000557724	10	_KDVDGAYM[Oxidation (M)]TK_	682.07
uniprot-Homo sapiens-9606-2022-11	P04264	K2C1_HUMAN	KRT1	Keratin, type II cytoskeletal 1	NSKIEISELNR	TRUE	TRUE	-393	-403	1	0	11	_NSKIEISELNR_	617.512
uniprot-Homo sapiens-9606-2022-11	P04264	K2C1_HUMAN	KRT1	Keratin, type II cytoskeletal 1	SEIDNVKK	TRUE	TRUE	-410	-417	1	0.00104987	8	_SEIDNVKK_	603.768
uniprot-Homo sapiens-9606-2022-11	P04264	K2C1_HUMAN	KRT1	Keratin, type II cytoskeletal 1	LDSELKNMQDMVEDYR	TRUE	TRUE	-252	-267	1	0	16	_LDSELKNM[Oxidation (M)]QDM[Oxidation (M)]VEDYR_	439.417
uniprot-Homo sapiens-9606-2022-11	P04264	K2C1_HUMAN	KRT1	Keratin, type II cytoskeletal 1	LDSELKNMQDMVEDYR	TRUE	TRUE	-252	-267	1	0	16	_LDSELKNM[Oxidation (M)]QDM[Oxidation (M)]VEDYR_	439.417
uniprot-Homo sapiens-9606-2022-11	P04264	K2C1_HUMAN	KRT1	Keratin, type II cytoskeletal 1	SGGGFSSGSAGIINYQR	TRUE	TRUE	-13	-29	0	0	17	_SGGGFSSGSAGIINYQR_	358.238
uniprot-Homo sapiens-9606-2022-11	P04264	K2C1_HUMAN	KRT1	Keratin, type II cytoskeletal 1	AQYEDIAQK	TRUE	TRUE	-356	-364	0	0.000557724	9	_AQYEDIAQK_	330.848
uniprot-Homo sapiens-9606-2022-11	P04264	K2C1_HUMAN	KRT1	Keratin, type II cytoskeletal 1	SDQSRLDSELK	TRUE	TRUE	-247	-257	1	0.00526956	11	_SDQSRLDSELK_	283.565
uniprot-Homo sapiens-9606-2022-11	P04264	K2C1_HUMAN	KRT1	Keratin, type II cytoskeletal 1	LLRDYQELMNTK	TRUE	TRUE	-461	-472	1	0	12	_LLRDYQELM[Oxidation (M)]NTK_	257.576
uniprot-Homo sapiens-9606-2022-11	P04264	K2C1_HUMAN	KRT1	Keratin, type II cytoskeletal 1	LNDLEDALQQAK	TRUE	TRUE	-444	-455	0	0	12	_LNDLEDALQQAK_	242.325
uniprot-Homo sapiens-9606-2022-11	P04264	K2C1_HUMAN	KRT1	Keratin, type II cytoskeletal 1	TLLEGEESR	TRUE	TRUE	-484	-492	0	0.000557724	9	_TLLEGEESR_	212.379
uniprot-Homo sapiens-9606-2022-11	P04264	K2C1_HUMAN	KRT1	Keratin, type II cytoskeletal 1	SRQFSSR	TRUE	TRUE	-2	-8	1	0.00772201	7	_[Acetyl (Protein N-term)]SRQFSSR_	210.499
uniprot-Homo sapiens-9606-2022-11	P04264	K2C1_HUMAN	KRT1	Keratin, type II cytoskeletal 1	GENALKDAK	TRUE	TRUE	-433	-441	1	0	9	_GENALKDAK_	208.114
uniprot-Homo sapiens-9606-2022-11	P04264	K2C1_HUMAN	KRT1	Keratin, type II cytoskeletal 1	NMQDMVEDYRNK	TRUE	TRUE	-258	-269	1	0.000557724	12	_NMQDM[Oxidation (M)]VEDYRNK_	198.425
uniprot-Homo sapiens-9606-2022-11	P04264	K2C1_HUMAN	KRT1	Keratin, type II cytoskeletal 1	TNAENEFVTIKK	TRUE	TRUE	-278	-289	1	0	12	_TNAENEFVTIKK_	187.632
uniprot-Homo sapiens-9606-2022-11	P04264	K2C1_HUMAN	KRT1	Keratin, type II cytoskeletal 1	TNAENEFVTIKK	TRUE	TRUE	-278	-289	1	0	12	_TNAENEFVTIKK_	187.632
uniprot-Homo sapiens-9606-2022-11	P04264	K2C1_HUMAN	KRT1	Keratin, type II cytoskeletal 1	AQYEDIAQKSK	TRUE	TRUE	-356	-366	1	0	11	_AQYEDIAQKSK_	180.798
uniprot-Homo sapiens-9606-2022-11	P04264	K2C1_HUMAN	KRT1	Keratin, type II cytoskeletal 1	QISNLQQSISDAEQR	TRUE	TRUE	-418	-432	0	0	15	_QISNLQQSISDAEQR_	0
uniprot-Homo sapiens-9606-2022-11	P46783;Q9NQ39	RS10_HUMAN;RS10L_HUMAN	RPS10;RPS10P5	40S ribosomal protein S10;Putative 40S ribosomal protein S10-like	AEAGAGSATEFQFR	FALSE	TRUE	(140);(151)	(153);(164)	0	0	14	_AEAGAGSATEFQFR_	0
uniprot-Homo sapiens-9606-2022-11	Q14624	ITIH4_HUMAN	ITIH4	Inter-alpha-trypsin inhibitor heavy chain H4	AEAQAQYSAAVAK	TRUE	TRUE	-99	-111	0	0	13	_AEAQAQYSAAVAK_	308.25
uniprot-Homo sapiens-9606-2022-11	Q14624	ITIH4_HUMAN	ITIH4	Inter-alpha-trypsin inhibitor heavy chain H4	FAHTVVTSR	TRUE	TRUE	-48	-56	0	0	9	_FAHTVVTSR_	255.364
uniprot-Homo sapiens-9606-2022-11	P07355	ANXA2_HUMAN	ANXA2	Annexin A2	TPAQYDASELK	FALSE	FALSE	-105	-115	0	0	11	_TPAQYDASELK_	3582.77
uniprot-Homo sapiens-9606-2022-11	P07355	ANXA2_HUMAN	ANXA2	Annexin A2	STVHEILCK	FALSE	FALSE	-2	-10	0	0.00176445	9	_[Acetyl (Protein N-term)]STVHEILC[Carbamidomethyl (C)]K_	1673.15
uniprot-Homo sapiens-9606-2022-11	P07355	ANXA2_HUMAN	ANXA2	Annexin A2	QDIAFAYQR	TRUE	TRUE	-69	-77	0	0	9	_QDIAFAYQR_	1376.19
uniprot-Homo sapiens-9606-2022-11	P07355	ANXA2_HUMAN	ANXA2	Annexin A2	DIISDTSGDFRK	FALSE	FALSE	-158	-169	1	0.000557724	12	_DIISDTSGDFRK_	1079.67
uniprot-Homo sapiens-9606-2022-11	P07355	ANXA2_HUMAN	ANXA2	Annexin A2	WISIMTER	FALSE	FALSE	-213	-220	0	0.00136116	8	_WISIM[Oxidation (M)]TER_	830.107
uniprot-Homo sapiens-9606-2022-11	P07355	ANXA2_HUMAN	ANXA2	Annexin A2	WISIMTER	FALSE	FALSE	-213	-220	0	0.00136116	8	_WISIMTER_	830.107
uniprot-Homo sapiens-9606-2022-11	P07355	ANXA2_HUMAN	ANXA2	Annexin A2	LSLEGDHSTPPSAYGSVK	FALSE	FALSE	-11	-28	0	0	18	_LSLEGDHSTPPSAYGSVK_	616.533
uniprot-Homo sapiens-9606-2022-11	P07355	ANXA2_HUMAN	ANXA2	Annexin A2	LSLEGDHSTPPSAYGSVK	FALSE	FALSE	-11	-28	0	0	18	_LSLEGDHSTPPSAYGSVK_	616.533
uniprot-Homo sapiens-9606-2022-11	P07355	ANXA2_HUMAN	ANXA2	Annexin A2	SVPHLQK	FALSE	FALSE	-221	-227	0	0.00526956	7	_SVPHLQK_	458.804
uniprot-Homo sapiens-9606-2022-11	P07355	ANXA2_HUMAN	ANXA2	Annexin A2	DALNIETAIK	FALSE	FALSE	-38	-47	0	0.000557724	10	_DALNIETAIK_	440.889
uniprot-Homo sapiens-9606-2022-11	P07355	ANXA2_HUMAN	ANXA2	Annexin A2	SLYYYIQQDTK	FALSE	FALSE	-314	-324	0	0	11	_SLYYYIQQDTK_	362.676
uniprot-Homo sapiens-9606-2022-11	P07355	ANXA2_HUMAN	ANXA2	Annexin A2	TNQELQEINR	FALSE	FALSE	-136	-145	0	0.00377675	10	_TNQELQEINR_	340.342
uniprot-Homo sapiens-9606-2022-11	P07355	ANXA2_HUMAN	ANXA2	Annexin A2	DLYDAGVKR	TRUE	TRUE	-197	-205	1	0.000557724	9	_DLYDAGVKR_	283.78
uniprot-Homo sapiens-9606-2022-11	P07355	ANXA2_HUMAN	ANXA2	Annexin A2	GVDEVTIVNILTNR	TRUE	TRUE	-50	-63	0	0.000557724	14	_GVDEVTIVNILTNR_	145.699
uniprot-Homo sapiens-9606-2022-11	P07355	ANXA2_HUMAN	ANXA2	Annexin A2	DIISDTSGDFR	FALSE	FALSE	-158	-168	0	0.00136116	11	_DIISDTSGDFR_	110.723
uniprot-Homo sapiens-9606-2022-11	P07355	ANXA2_HUMAN	ANXA2	Annexin A2	SYSPYDMLESIR	FALSE	FALSE	-234	-245	0	0	12	_SYSPYDMLESIR_	107.929
uniprot-Homo sapiens-9606-2022-11	P07355	ANXA2_HUMAN	ANXA2	Annexin A2	SYSPYDMLESIR	FALSE	FALSE	-234	-245	0	0	12	_SYSPYDM[Oxidation (M)]LESIR_	107.929
uniprot-Homo sapiens-9606-2022-11	P07355	ANXA2_HUMAN	ANXA2	Annexin A2	AEDGSVIDYELIDQDAR	TRUE	TRUE	-180	-196	0	0	17	_AEDGSVIDYELIDQDAR_	100.059
uniprot-Homo sapiens-9606-2022-11	P0DOX2	IGA2_HUMAN	NaN	Immunoglobulin alpha-2 heavy chain	WLQGSQELPR	FALSE	FALSE	-366	-375	0	0	10	_WLQGSQELPR_	857.312
uniprot-Homo sapiens-9606-2022-11	P0DOX2	IGA2_HUMAN	NaN	Immunoglobulin alpha-2 heavy chain	GRFTISR	FALSE	FALSE	-65	-71	1	0.00673534	7	_GRFTISR_	825.922
uniprot-Homo sapiens-9606-2022-11	P0DOX2	IGA2_HUMAN	NaN	Immunoglobulin alpha-2 heavy chain	AEDTAVYYCAR	FALSE	FALSE	-87	-97	0	0	11	_AEDTAVYYC[Carbamidomethyl (C)]AR_	663.898
uniprot-Homo sapiens-9606-2022-11	P0DOX2	IGA2_HUMAN	NaN	Immunoglobulin alpha-2 heavy chain	DASGATFTWTPSSGK	FALSE	FALSE	-256	-270	0	0	15	_DASGATFTWTPSSGK_	319.117
uniprot-Homo sapiens-9606-2022-11	P0DOX2	IGA2_HUMAN	NaN	Immunoglobulin alpha-2 heavy chain	YLTWASR	FALSE	FALSE	-378	-384	0	0.0041511	7	_YLTWASR_	78.7627
uniprot-Homo sapiens-9606-2022-11	P0DOX2	IGA2_HUMAN	NaN	Immunoglobulin alpha-2 heavy chain	GTTVTVSSASPTSPK	TRUE	TRUE	-108	-122	0	0	15	_GTTVTVSSASPTSPK_	63.439
uniprot-Homo sapiens-9606-2022-11	O00299	CLIC1_HUMAN	CLIC1	Chloride intracellular channel protein 1	IGNCPFSQR	TRUE	TRUE	-21	-29	0	0	9	_IGNC[Carbamidomethyl (C)]PFSQR_	204.095
uniprot-Homo sapiens-9606-2022-11	O00299	CLIC1_HUMAN	CLIC1	Chloride intracellular channel protein 1	AEEQPQVELFVK	TRUE	TRUE	-2	-13	0	0.000557724	12	_[Acetyl (Protein N-term)]AEEQPQVELFVK_	139.735
uniprot-Homo sapiens-9606-2022-11	O00299	CLIC1_HUMAN	CLIC1	Chloride intracellular channel protein 1	GVTFNVTTVDTK	TRUE	TRUE	-38	-49	0	0	12	_GVTFNVTTVDTK_	139.455
uniprot-Homo sapiens-9606-2022-11	O00299	CLIC1_HUMAN	CLIC1	Chloride intracellular channel protein 1	LAALNPESNTAGLDIFAK	TRUE	TRUE	-96	-113	0	0.00136116	18	_LAALNPESNTAGLDIFAK_	93.2973
uniprot-Homo sapiens-9606-2022-11	O00299	CLIC1_HUMAN	CLIC1	Chloride intracellular channel protein 1	NSNPALNDNLEK	TRUE	TRUE	-120	-131	0	0.000557724	12	_NSNPALNDNLEK_	0
uniprot-Homo sapiens-9606-2022-11	P52565	GDIR1_HUMAN	ARHGDIA	Rho GDP-dissociation inhibitor 1	AEEYEFLTPVEEAPK	TRUE	TRUE	-153	-167	0	0.00299786	15	_AEEYEFLTPVEEAPK_	264.105
uniprot-Homo sapiens-9606-2022-11	P67936	TPM4_HUMAN	TPM4	Tropomyosin alpha-4 chain	AGLNSLEAVKR	TRUE	TRUE	-2	-12	1	0	11	_[Acetyl (Protein N-term)]AGLNSLEAVKR_	3103.21
uniprot-Homo sapiens-9606-2022-11	P67936	TPM4_HUMAN	TPM4	Tropomyosin alpha-4 chain	IQALQQQADEAEDR	TRUE	TRUE	-14	-27	0	0.000557724	14	_IQALQQQADEAEDR_	953.248
uniprot-Homo sapiens-9606-2022-11	P67936	TPM4_HUMAN	TPM4	Tropomyosin alpha-4 chain	EKAEGDVAALNR	TRUE	TRUE	-43	-54	1	0.00136116	12	_EKAEGDVAALNR_	887.027
uniprot-Homo sapiens-9606-2022-11	P67936	TPM4_HUMAN	TPM4	Tropomyosin alpha-4 chain	AEGDVAALNR	TRUE	TRUE	-45	-54	0	0.00176445	10	_AEGDVAALNR_	739.811
uniprot-Homo sapiens-9606-2022-11	P67936	TPM4_HUMAN	TPM4	Tropomyosin alpha-4 chain	AEGDVAALNRR	TRUE	TRUE	-45	-55	1	0.000557724	11	_AEGDVAALNRR_	568.539
[truncated: 2,365 more rows]
